# Supplementary material for: DNA methylation and Transcriptome Changes Associated with Cisplatin Resistance in Ovarian Cancer
Source: Sci Rep. 2017 May 4;7:1469. doi: 10.1038/s41598-017-01624-4 (PMC5431431; doi:10.1038/s41598-017-01624-4)
Supplement: Supplementary file 2 — Table S1 [file 41598_2017_1624_MOESM2_ESM.xls]

## Sheet: A. Sens0vsRes0
Supplementary Table S1A. Differentially methylated CpG sites between sensitive 0 mM vs resistant 0 mM cells
Genomic site	Closest Gene (Great)	Mean diff (%)	Mean Sens 0 μM (me%)	Mean Res 0 μM (me%)	Sens 0 μM rep1 (me%)	Sens 0 μM rep2 (me%)	Sens 0 μM rep3 (me%)	Res 0 μM rep1 (me%)	Res 0 μM rep2 (me%)	Res 0 μM rep3 (me%)
chr20:39071968-39071968	MAFB (+245912)	-94.4444	100	5.55556	100	100	100	0	0	16.6667
chr2:77164866-77164866	LRRTM4 (+584628)	-92.628	96.9697	4.34174	100	100	90.9091	0	5.88235	7.14286
chr2:78279877-78279877	REG3G (-972950), LRRTM4 (-530384)	-89.6825	100	10.3175	100	100	100	14.2857	0	16.6667
chr2:112898400-112898400	FBLN7 (+2439), ZC3H8 (+114288)	-88.8889	88.8889	0	100	100	66.6667	0	0	0
chr16:81491312-81491312	PLCG2 (-321551), CMIP (+12538)	-88.5714	95.2381	6.66667	100	85.7143	100	20	0	0
chr12:101419218-101419218	SLC5A8 (+184967), ANO4 (+230634)	-84.2593	92.5926	8.33333	94.4444	100	83.3333	0	0	25
chr2:176976841-176976841	HOXD10 (-4466)	-84.127	88.8889	4.7619	100	100	66.6667	0	0	14.2857
chr12:14108489-14108489	GRIN2B (+24564), EMP1 (+758840)	-83.7542	89.5623	5.80808	90.9091	100	77.7778	0	8.33333	9.09091
chr7:104797520-104797520	KMT2E (+142895), SRPK2 (+231821)	-83.0688	90.4762	7.40741	100	100	71.4286	0	0	22.2222
chr20:36858870-36858870	BPI (-73655), TGM2 (-65097)	-82.8704	92.5926	9.72222	77.7778	100	100	0	16.6667	12.5
chr18:42950295-42950295	SLC14A2 (-244471), SETBP1 (+689433)	-82.7917	89.7436	6.95187	84.6154	100	84.6154	0	9.09091	11.7647
chr7:157378359-157378359	DNAJB6 (+248700)	-82.684	85.0649	2.38095	90.9091	100	64.2857	0	0	7.14286
chr1:238402295-238402295	ZP4 (-348202)	-81.9024	91.1616	9.25926	100	81.8182	91.6667	11.1111	16.6667	0
chr7:77973132-77973132	PHTF2 (+503686)	-81.6919	94.1919	12.5	91.6667	100	90.9091	0	12.5	25
chr2:207563068-207563068	DYTN (+20052), ADAM23 (+254806)	-81.4141	92.5253	11.1111	90.9091	100	86.6667	12.5	12.5	8.33333
chr7:51714416-51714416	COBL (-329921)	-81.25	81.25	0	100	100	43.75	0	0	0
chr8:1840906-1840906	MYOM2 (-152249), ARHGEF10 (+68765)	-81.1508	98.6111	17.4603	95.8333	100	100	16.6667	0	35.7143
chr21:39500169-39500169	KCNJ15 (-144176), DSCR8 (+6603)	-80.5556	85	4.44444	100	80	75	0	0	13.3333
chrX:111867779-111867779	LHFPL1 (+55503), ZCCHC16 (+170053)	-80.2381	91.0714	10.8333	100	85.7143	87.5	12.5	0	20
chr13:19939277-19939277	TUBA3C (-183286), TPTE2 (+138142)	-79.7884	94.0741	14.2857	100	93.3333	88.8889	0	0	42.8571
chr14:22996354-22996354	DAD1 (+61821), OR4E2 (+863058)	-79.3651	100	20.6349	100	100	100	33.3333	0	28.5714
chr5:30935693-30935693	CDH6 (-258164)	-78.752	90.7602	12.0083	100	93.3333	78.9474	14.2857	0	21.7391
chr3:10955673-10955673	SLC6A1 (-78737), SLC6A11 (+97789)	-78.6325	94.4444	15.812	100	100	83.3333	16.6667	0	30.7692
chr19:13858306-13858306	MRI1 (-17057), CCDC130 (+15733)	-77.4074	81.1111	3.7037	93.3333	77.7778	72.2222	0	0	11.1111
chr2:98487920-98487920	TMEM131 (+124434), ZAP70 (+157898)	-77.4074	100	22.5926	100	100	100	40	11.1111	16.6667
chr19:38423507-38423507	SIPA1L3 (+25640), DPF1 (+291383)	-77.275	96.0784	18.8034	100	100	88.2353	8.33333	23.0769	25
chr2:112898403-112898403	FBLN7 (+2442), ZC3H8 (+114285)	-77.037	92.5926	15.5556	100	100	77.7778	16.6667	10	20
chr1:209945868-209945868	TRAF3IP3 (+14026), IRF6 (+33521)	-76.7857	86.6667	9.88095	93.3333	100	66.6667	10	12.5	7.14286
chr1:16450518-16450518	EPHA2 (+32064), CLCNKB (+80247)	-76.7725	89.6296	12.8571	88.8889	100	80	0	28.5714	10
chr21:39344026-39344026	KCNJ6 (-55278), DSCR4 (+149428)	-76.5424	89.1813	12.6389	84.2105	100	83.3333	18.75	6.66667	12.5
chr11:120136101-120136101	TMEM136 (-59904), POU2F3 (+28753)	-76.455	86.7725	10.3175	71.4286	88.8889	100	0	16.6667	14.2857
chr13:94759261-94759261	DCT (+372675), GPC6 (+880167)	-76.2821	84.6154	8.33333	100	100	53.8462	0	0	25
chr2:60740410-60740410	BCL11A (+40223)	-76.1111	81.9444	5.83333	95.8333	100	50	0	5	12.5
chr12:111588917-111588917	CUX2 (+117090), FAM109A (+218008)	-75.6614	79.3651	3.7037	100	66.6667	71.4286	0	11.1111	0
chr16:68778945-68778945	TANGO6 (-98564), CDH1 (+7818)	-75.5556	94.4444	18.8889	83.3333	100	100	40	0	16.6667
chr7:50424654-50424654	IKZF1 (+76337), FIGNL1 (+92768)	-75.5411	83.3333	7.79221	100	83.3333	66.6667	0	14.2857	9.09091
chr5:144655034-144655034	PRELID2 (+559833)	-75.4721	78.5024	3.0303	83.3333	100	52.1739	0	0	9.09091
chr7:48329970-48329970	ABCA13 (+118914)	-75.4293	88.4848	13.0556	95.4545	100	70	10	16.6667	12.5
chr14:104622796-104622796	C14orf144 (-87745), KIF26A (+17737)	-75.2595	91.0714	15.812	87.5	100	85.7143	16.6667	30.7692	0
chr21:47061209-47061209	SLC19A1 (-98825), PCBP3 (-2399)	-74.7253	79.8535	5.12821	85.7143	100	53.8462	0	0	15.3846
chr2:78904948-78904948	REG3G (-347879)	-74.6499	78.5714	3.92157	100	100	35.7143	11.7647	0	0
chr19:45246254-45246254	BCL3 (-5550), CEACAM16 (+43834)	-74.6032	95.2381	20.6349	85.7143	100	100	28.5714	0	33.3333
chr7:50424660-50424660	IKZF1 (+76343), FIGNL1 (+92762)	-74.0981	89.6825	15.5844	85.7143	100	83.3333	14.2857	14.2857	18.1818
chr6:86839036-86839036	HTR1E (-807988), SYNCRIP (-486034)	-73.9841	91.6667	17.6825	100	100	75	19.0476	10	24
chr2:208150324-208150324	CREB1 (-244292), KLF7 (-119656)	-73.9418	81.4815	7.53968	100	100	44.4444	0	14.2857	8.33333
chr3:35843455-35843455	STAC (-578381), ARPP21 (+161578)	-73.8136	85.9259	12.1123	77.7778	100	80	15.3846	6.66667	14.2857
chr1:3377668-3377668	ARHGEF16 (+6679), MEGF6 (+150391)	-73.8095	83.3333	9.52381	100	100	50	0	0	28.5714
chr17:48628506-48628506	CACNA1G (-10315), SPATA20 (+4057)	-73.6869	100	26.3131	100	100	100	26.6667	27.2727	25
chr7:48741373-48741373	ABCA13 (+530317)	-73.615	89.7059	16.0909	100	94.1176	75	22.2222	11.7647	14.2857
chr12:97989207-97989207	TMPO (-920201), NEDD1 (+687964)	-73.6111	81.9444	8.33333	87.5	100	58.3333	0	0	25
chr5:1139865-1139865	SLC6A19 (-61845), SLC12A7 (-27716)	-73.5185	82.7778	9.25926	73.3333	100	75	11.1111	0	16.6667
chr1:16450546-16450546	EPHA2 (+32036), CLCNKB (+80275)	-73.4392	89.6296	16.1905	88.8889	100	80	0	28.5714	20
chr2:29788213-29788213	C2orf71 (-491087), ALK (+356219)	-73.3333	93.3333	20	100	80	100	20	20	20
chr11:79406767-79406767	TENM4 (-255073)	-73.0928	85.6349	12.5421	95.2381	86.6667	75	18.1818	8.33333	11.1111
chr21:47061204-47061204	SLC19A1 (-98820), PCBP3 (-2404)	-73.0037	73.0037	0	92.8571	80	46.1538	0	0	0
chr16:57317524-57317524	PLLP (+1075), ARL2BP (+38515)	-72.963	86.6667	13.7037	100	100	60	16.6667	13.3333	11.1111
chr2:130552468-130552468	RAB6C (-184767)	-72.8896	75.9199	3.0303	87.5	85.7143	54.5455	0	0	9.09091
chr10:3395604-3395604	PITRM1 (-180602), KLF6 (+431863)	-72.8571	89.5238	16.6667	90	100	78.5714	16.6667	0	33.3333
chr3:158866969-158866969	SCHIP1 (-690681), IQCJ-SCHIP1 (+79917)	-72.8283	85.5556	12.7273	90	100	66.6667	20	0	18.1818
chr2:122921370-122921370	TSN (+408262)	-72.735	77.1795	4.44444	76.9231	84.6154	70	13.3333	0	0
chr7:131807655-131807655	PODXL (-566290), PLXNA4 (+454405)	-72.735	91.1111	18.3761	83.3333	100	90	0	16.6667	38.4615
chr9:74052512-74052512	TRPM3 (-315999), TMEM2 (+331288)	-72.6984	83.8095	11.1111	71.4286	100	80	0	16.6667	16.6667
chr12:97989226-97989226	TMPO (-920182), NEDD1 (+687983)	-72.6852	76.8519	4.16667	88.8889	83.3333	58.3333	0	0	12.5
chr11:60693658-60693658	TMEM132A (+1706), SLC15A3 (+25599)	-72.6551	84.9206	12.2655	83.3333	100	71.4286	0	9.52381	27.2727
chr10:79338767-79338767	KCNMA1 (+58633)	-72.619	86.1111	13.4921	100	83.3333	75	22.2222	7.14286	11.1111
chr3:181472900-181472900	SOX2 (+43179)	-72.1738	96.5517	24.3779	100	100	89.6552	25	23.8095	24.3243
chr7:53341731-53341731	NONE	-72.0286	77.399	5.37037	95.8333	90.9091	45.4545	0	5	11.1111
chr14:92800745-92800745	RIN3 (-179373), SLC24A4 (+10797)	-71.9949	83.6111	11.6162	83.3333	80	87.5	16.6667	0	18.1818
chr7:48741354-48741354	ABCA13 (+530298)	-71.9246	94.4444	22.5198	100	100	83.3333	37.5	6.25	23.8095
chr8:96845338-96845338	C8orf37 (-563910), GDF6 (+327682)	-71.9048	76.6667	4.7619	80	100	50	0	0	14.2857
chr2:79664052-79664052	CTNNA2 (+251696), LRRTM1 (+867822)	-71.9048	83.3333	11.4286	90	80	80	14.2857	20	0
chr3:26730951-26730951	LRRC3B (+66655), NEK10 (+679961)	-71.7593	88.8889	17.1296	100	100	66.6667	12.5	22.2222	16.6667
chr19:7620377-7620377	CAMSAP3 (-40411), PNPLA6 (+20742)	-71.5873	89.6825	18.0952	83.3333	100	85.7143	0	14.2857	40
chr2:122785632-122785632	TSN (+272524)	-71.4731	92.1569	20.6838	100	100	76.4706	15.3846	6.66667	40
chr2:41921017-41921017	PKDCC (-354143)	-71.3753	97.4359	26.0606	100	100	92.3077	20	40	18.1818
chr19:38423497-38423497	SIPA1L3 (+25630), DPF1 (+291393)	-71.2979	71.2979	0	80.9524	80	52.9412	0	0	0
chr6:156200288-156200288	ARID1B (-898775), NOX3 (-423252)	-71.2554	87.4459	16.1905	90.9091	100	71.4286	20	0	28.5714
chr5:148105118-148105118	ADRB2 (-101038), HTR4 (-71403)	-71.1111	71.1111	0	90	90	33.3333	0	0	0
chr3:26476943-26476943	LRRC3B (-187354), OXSM (+645373)	-71.1039	81.8182	10.7143	100	100	45.4545	25	0	7.14286
chr2:79928776-79928776	CTNNA2 (+516420), LRRTM1 (+603098)	-70.9524	100	29.0476	100	100	100	57.1429	20	10
chr5:63444772-63444772	HTR1A (-186993), RNF180 (-16937)	-70.7407	96.2963	25.5556	100	88.8889	100	16.6667	20	40
chr2:112898016-112898016	FBLN7 (+2055), ZC3H8 (+114672)	-70.6349	70.6349	0	83.3333	100	28.5714	0	0	0
chr1:213946008-213946008	PROX1 (-215278), RPS6KC1 (+721412)	-70.4762	76.0317	5.55556	66.6667	90	71.4286	0	16.6667	0
chr2:176976823-176976823	HOXD10 (-4484)	-70.4274	81.1111	10.6838	80	80	83.3333	16.6667	15.3846	0
chr7:145449740-145449740	TPK1 (-916595), CNTNAP2 (-363713)	-70.2381	100	29.7619	100	100	100	14.2857	33.3333	41.6667
chr9:36166020-36166020	CCIN (-3369), GLIPR2 (+29279)	-70.1684	88.9394	18.771	85	100	81.8182	22.2222	9.09091	25
chr2:14637388-14637388	NONE	-70.0702	90.4762	20.406	100	100	71.4286	12.5	15.3846	33.3333
chr10:49951409-49951409	WDFY4 (+33659), LRRC18 (+170868)	-69.9476	91.5385	21.5909	90	100	84.6154	27.2727	37.5	0
chr3:10898408-10898408	SLC6A1 (-136002), SLC6A11 (+40524)	-69.9346	71.7865	1.85185	66.6667	76.4706	72.2222	0	0	5.55556
chr1:6548883-6548883	TNFRSF25 (-22649), PLEKHG5 (+8273)	-69.798	87.7778	17.9798	80	100	83.3333	0	26.6667	27.2727
chr11:84883102-84883102	DLG2 (+455212)	-69.7691	90.9091	21.14	100	100	72.7273	16.6667	18.1818	28.5714
chr1:1072143-1072143	TTLL10 (-37140), C1orf159 (-20666)	-69.6078	92.5926	22.9847	77.7778	100	100	11.1111	16.6667	41.1765
chr2:30999051-30999051	CAPN13 (+31261), LCLAT1 (+328929)	-69.5743	85.9524	16.3781	85	92.8571	80	18.1818	14.2857	16.6667
chr3:73935958-73935958	PDZRN3 (-261868), CNTN3 (+634333)	-69.4393	100	30.5607	100	100	100	9.09091	21.0526	61.5385
chr2:177306974-177306974	HNRNPA3 (-770317), MTX2 (+172828)	-69.4048	77.7381	8.33333	87.5	85.7143	60	16.6667	8.33333	0
chr8:15893879-15893879	MSR1 (+156345), TUSC3 (+496088)	-69.3506	95.2381	25.8874	100	100	85.7143	9.09091	28.5714	40
chr5:142237302-142237302	ARHGAP26 (+87354), NR3C1 (+545952)	-69.3122	69.3122	0	100	85.7143	22.2222	0	0	0
chr2:130539514-130539514	RAB6C (-197721)	-69.2593	75.9259	6.66667	50	77.7778	100	20	0	0
chr16:57317568-57317568	PLLP (+1031), ARL2BP (+38559)	-69.2593	86.6667	17.4074	100	100	60	16.6667	13.3333	22.2222
chr19:49652017-49652017	HRC (+6664), PPFIA3 (+29372)	-69.2008	76.3436	7.14286	63.1579	71.4286	94.4444	0	0	21.4286
chr9:138302879-138302879	PPP1R26 (-68769), OLFM1 (+335514)	-69.1667	82.5	13.3333	87.5	100	60	0	0	40
chr18:22628095-22628095	ZNF521 (+304021), HRH4 (+587503)	-69.161	71.7251	2.5641	86.6667	91.6667	36.8421	0	7.69231	0
chr2:10444980-10444980	HPCAL1 (+1155), ODC1 (+143650)	-69.127	86.9048	17.7778	85.7143	83.3333	91.6667	0	20	33.3333
chr18:22362585-22362585	HRH4 (+321993), ZNF521 (+569531)	-69.0476	71.8254	2.77778	58.3333	100	57.1429	0	0	8.33333
chr1:110625683-110625683	UBL4B (-29379), ALX3 (-12362)	-68.9947	93.3333	24.3386	100	100	80	28.5714	44.4444	0
chr8:55286035-55286035	SOX17 (-84460), MRPL15 (+238266)	-68.9779	91.2963	22.3184	85	100	88.8889	11.1111	28.5714	27.2727
chr2:68163874-68163874	C1D (+126241), ETAA1 (+539424)	-68.9496	93.9394	24.9898	81.8182	100	100	14.2857	38.4615	22.2222
chr11:57003310-57003310	APLNR (+1365), LRRC55 (+54090)	-68.9418	81.1111	12.1693	60	100	83.3333	11.1111	14.2857	11.1111
chr21:39631669-39631669	KCNJ15 (-12676), DSCR8 (+138103)	-68.8889	85.5556	16.6667	66.6667	90	100	25	0	25
chr9:71094429-71094429	TMEM252 (+61354), PGM5 (+122615)	-68.8889	94.4444	25.5556	83.3333	100	100	40	20	16.6667
chr2:60740385-60740385	BCL11A (+40248)	-68.8074	92.8571	24.0497	100	100	78.5714	33.3333	26.3158	12.5
chr8:68733556-68733556	PREX2 (-130797), CPA6 (-74977)	-68.5827	97.9167	29.334	100	100	93.75	11.1111	41.1765	35.7143
chr2:49222362-49222362	LHCGR (-239531), FSHR (+159314)	-68.5714	85.2381	16.6667	100	85.7143	70	21.4286	0	28.5714
chr7:53661302-53661302	VSTM2A (-948716)	-68.569	80.0505	11.4815	81.8182	100	58.3333	16.6667	6.66667	11.1111
chr5:144654993-144654993	PRELID2 (+559874)	-68.3847	73.9792	5.59441	93.3333	89.4737	39.1304	7.69231	0	9.09091
chr2:134022615-134022615	LYPD1 (-594838), NCKAP5 (+303416)	-68.3761	77.4237	9.04762	88.8889	87.5	55.8824	7.14286	0	20
chr14:77723002-77723002	NGB (+14653), TMEM63C (+74833)	-68.3333	76.6667	8.33333	83.3333	80	66.6667	0	0	25
chr3:35564575-35564575	ARPP21 (-117303)	-68.3333	75	6.66667	100	75	50	20	0	0
chr22:50720318-50720318	MAPK11 (-11497), PLXNB2 (+25738)	-68.0556	84.7222	16.6667	100	87.5	66.6667	0	33.3333	16.6667
chr9:139387864-139387864	SEC16A (-15724), NOTCH1 (+52450)	-68.0135	100	31.9865	100	100	100	0	18.1818	77.7778
chr5:146783414-146783414	DPYSL3 (+106205), STK32A (+168889)	-67.9293	73.4848	5.55556	75	100	45.4545	0	0	16.6667
chr7:54248719-54248719	VSTM2A (-361299)	-67.8877	94.8718	26.9841	100	100	84.6154	11.1111	14.2857	55.5556
chr17:76939041-76939041	TIMP2 (-17573), LGALS3BP (+37150)	-67.803	80.766	12.963	62.5	88.8889	90.9091	0	22.2222	16.6667
chr16:81491348-81491348	PLCG2 (-321515), CMIP (+12574)	-67.7778	94.4444	26.6667	100	100	83.3333	60	0	20
chr7:73183394-73183394	ABHD11 (-30198), CLDN3 (+1206)	-67.7778	67.7778	0	83.3333	60	60	0	0	0
chr6:19327937-19327937	ID4 (-509680), RNF144B (+940357)	-67.684	84.2713	16.5873	90.9091	95.2381	66.6667	20	8.33333	21.4286
chr4:55450857-55450857	KIT (-73228), PDGFRA (+355594)	-67.4644	94.8718	27.4074	84.6154	100	100	60	22.2222	0
chr2:60591871-60591871	BCL11A (+188762)	-67.4603	90	22.5397	90	80	100	20	33.3333	14.2857
chr11:40640361-40640361	LRRC4C (-324698)	-67.4206	82.5	15.0794	100	87.5	60	16.6667	14.2857	14.2857
chr20:52556813-52556813	ZNF217 (-346436), BCAS1 (+130320)	-67.366	81.5851	14.2191	100	90.9091	53.8462	0	15.3846	27.2727
chr11:79195487-79195487	TENM4 (-43793)	-67.3629	90.0735	22.7106	93.75	100	76.4706	38.4615	14.2857	15.3846
chr17:81027193-81027193	B3GNTL1 (-17508), METRNL (-10374)	-67.1429	83.3333	16.1905	50	100	100	28.5714	20	0
chr2:105125107-105125107	POU3F3 (-346862)	-67.0228	86.1111	19.0883	100	75	83.3333	11.1111	38.4615	7.69231
chr19:17810034-17810034	MAP1S (-20127), UNC13A (-11027)	-66.9076	82.6661	15.7585	93.75	77.7778	76.4706	33.3333	7.69231	6.25
chr4:3763593-3763593	LRPAP1 (-229308), ADRA2C (-4532)	-66.5584	74.4949	7.93651	81.8182	66.6667	75	0	0	23.8095
chr2:98973564-98973564	INPP4A (-87757), CNGA3 (+10947)	-66.4314	93.9153	27.484	88.8889	100	92.8571	23.5294	18.1818	40.7407
chr15:96523017-96523017	NR2F2 (-350929)	-66.4133	75.6725	9.25926	66.6667	73.6842	86.6667	0	0	27.7778
chr7:157085735-157085735	DNAJB6 (-43925), UBE3C (+154129)	-66.3889	70.5556	4.16667	66.6667	75	70	0	0	12.5
chr9:74052508-74052508	TRPM3 (-315995), TMEM2 (+331292)	-66.3492	88.5714	22.2222	85.7143	100	80	16.6667	16.6667	33.3333
chr2:176976850-176976850	HOXD10 (-4457)	-66.3248	68.8889	2.5641	80	60	66.6667	0	7.69231	0
chr5:179920645-179920645	GFPT2 (-140259), CNOT6 (-788)	-66.2614	84.8725	18.6111	86.3636	90.4762	77.7778	30	12.5	13.3333
chr2:107245425-107245425	RGPD3 (-160594), ST6GAL2 (+257677)	-66.2284	75.7937	9.56522	100	85.7143	41.6667	20	0	8.69565
chr4:56005091-56005091	SRD5A3 (-207185), KDR (-13336)	-66.0723	83.0808	17.0085	90.9091	100	58.3333	10	7.69231	33.3333
chr1:157248997-157248997	ETV3 (-140839), FCRL5 (+273313)	-66.0714	75	8.92857	87.5	37.5	100	14.2857	0	12.5
chr4:2803513-2803513	TNIP2 (-45411), SH3BP2 (-16399)	-65.9761	84.0278	18.0517	93.75	100	58.3333	17.6471	14.2857	22.2222
chr11:129482299-129482299	TMEM45B (-203415), BARX2 (+236465)	-65.8333	84.7222	18.8889	87.5	100	66.6667	40	0	16.6667
chr8:145023794-145023794	EPPK1 (-71163), PLEC (+1250)	-65.8333	72.5	6.66667	75	62.5	80	0	20	0
chr17:80292603-80292603	TEX19 (-24520), SECTM1 (-730)	-65.8046	83.5061	17.7015	81.5789	91.6667	77.2727	25	5.88235	22.2222
chr15:96523014-96523014	NR2F2 (-350932)	-65.77	73.1774	7.40741	77.7778	68.4211	73.3333	0	0	22.2222
chr2:108161205-108161205	ST6GAL2 (-658104), RGPD4 (-282188)	-65.7572	91.0438	25.2865	90.9091	93.3333	88.8889	32	33.3333	10.5263
chr11:49455135-49455135	OR4C13 (-518808), FOLH1 (-224914)	-65.6105	77.8968	12.2863	86.6667	92.8571	54.1667	7.69231	16.6667	12.5
chr2:134219842-134219842	LYPD1 (-792065), NCKAP5 (+106189)	-65.5049	87.1429	21.6379	90	71.4286	100	5.55556	41.1765	18.1818
chr7:127269583-127269583	SND1 (-22651), PAX4 (-13804)	-65.4323	72.9323	7.5	78.5714	92.8571	47.3684	0	10	12.5
chr8:57363966-57363966	PENK (-5378), IMPAD1 (+542437)	-65.3704	81.1111	15.7407	93.3333	100	50	22.2222	12.5	12.5
chr2:60735579-60735579	BCL11A (+45054)	-65.3391	95.2381	29.899	100	85.7143	100	20	36.3636	33.3333
chr2:100937401-100937401	AFF3 (-215357), LONRF2 (+1794)	-65.2489	71.3095	6.06061	80	62.5	71.4286	0	0	18.1818
chr21:46784280-46784280	COL18A1 (-91123), POFUT2 (-76468)	-65	78.3333	13.3333	100	75	60	0	20	20
chr11:80238297-80238297	NONE	-65	93.3333	28.3333	100	100	80	20	25	40
chr2:14637351-14637351	NONE	-64.942	90.4762	25.5342	85.7143	100	85.7143	12.5	30.7692	33.3333
chr17:72732946-72732946	CD300LF (-23830), RAB37 (-110)	-64.8148	85.9259	21.1111	80	100	77.7778	30	16.6667	16.6667
chr3:63474789-63474789	SNTN (-163555), SYNPR (+210991)	-64.6296	70.1852	5.55556	75	80	55.5556	0	0	16.6667
chr9:71455063-71455063	PIP5K1B (+134448), PRKACG (+173976)	-64.5238	91.6667	27.1429	75	100	100	28.5714	42.8571	10
chr2:10445016-10445016	HPCAL1 (+1191), ODC1 (+143614)	-64.4974	78.5714	14.0741	85.7143	83.3333	66.6667	20	0	22.2222
chr7:73183396-73183396	ABHD11 (-30200), CLDN3 (+1204)	-64.4444	67.7778	3.33333	83.3333	80	40	0	0	10
chr1:40098194-40098194	PABPC4 (-56122), HEYL (+7423)	-64.4444	100	35.5556	100	100	100	0	66.6667	40
chr10:82712731-82712731	NRG3 (-922339), TSPAN14 (+498810)	-64.3925	92.911	28.5185	100	94.1176	84.6154	11.1111	27.7778	46.6667
chr5:1608728-1608728	LPCAT1 (-84637), MRPL36 (+191281)	-64.3651	92.0635	27.6984	90.4762	85.7143	100	20	25	38.0952
chr11:121533374-121533374	SORL1 (+210463), BLID (+453549)	-64.3162	75.4274	11.1111	84.6154	66.6667	75	0	22.2222	11.1111
chr2:207563052-207563052	DYTN (+20068), ADAM23 (+254790)	-64.2929	67.0707	2.77778	54.5455	60	86.6667	0	0	8.33333
chr6:22570751-22570751	PRL (-273022)	-64.2857	73.545	9.25926	77.7778	100	42.8571	11.1111	16.6667	0
chr4:147584383-147584383	EDNRA (-817701), POU4F2 (+24339)	-64.188	77.5214	13.3333	69.2308	83.3333	80	0	0	40
chr18:14940743-14940743	ANKRD30B (+192505)	-64.0873	97.2222	33.1349	91.6667	100	100	37.5	33.3333	28.5714
chr2:60560458-60560458	BCL11A (+220175)	-64.0038	92.8356	28.8318	96.1538	100	82.3529	33.3333	30.4348	22.7273
chr2:100281585-100281585	REV1 (-175089), AFF3 (+440460)	-63.9889	94.4056	30.4167	100	92.3077	90.9091	40	20	31.25
chr2:108732998-108732998	SULT1C3 (-130653), SLC5A7 (+130004)	-63.985	85.6944	21.7094	93.75	80	83.3333	16.6667	10	38.4615
chr2:78280207-78280207	REG3G (-972620), LRRTM4 (-530714)	-63.9502	78.9502	15	87.5	85.7143	63.6364	0	20	25
chr8:43415654-43415654	HGSNAT (+420057)	-63.7963	96.2963	32.5	100	88.8889	100	37.5	0	60
chr12:49736003-49736003	C1QL4 (-5033), DNAJC22 (-4697)	-63.6905	82.8571	19.1667	78.5714	100	70	25	20	12.5
chr2:100937406-100937406	AFF3 (-215362), LONRF2 (+1789)	-63.6905	68.4524	4.7619	100	62.5	42.8571	14.2857	0	0
chr22:27228914-27228914	CRYBA4 (+210987), MN1 (+968572)	-63.6556	96.2963	32.6407	88.8889	100	100	63.6364	14.2857	20
chr1:239681109-239681109	CHRM3 (-111264)	-63.6508	97.619	33.9683	100	100	92.8571	28.5714	33.3333	40
chr4:55561831-55561831	KIT (+37747), KDR (+429925)	-63.5827	83.0808	19.4981	90.9091	91.6667	66.6667	23.5294	27.2727	7.69231
chr9:138113005-138113005	PPP1R26 (-258643), OLFM1 (+145640)	-63.5714	72.5	8.92857	80	50	87.5	12.5	14.2857	0
chr21:39949497-39949497	ERG (+84121), KCNJ15 (+305153)	-63.4921	78.5714	15.0794	85.7143	100	50	14.2857	14.2857	16.6667
chr12:34254890-34254890	ALG10 (+79675)	-63.438	92.803	29.3651	90.9091	100	87.5	33.3333	21.4286	33.3333
chr3:158866958-158866958	SCHIP1 (-690692), IQCJ-SCHIP1 (+79906)	-63.4343	100	36.5657	100	100	100	40	33.3333	36.3636
chr2:86454581-86454581	MRPL35 (+28002), REEP1 (+110625)	-63.4188	81.1966	17.7778	66.6667	76.9231	100	10	33.3333	10
chr20:60945666-60945666	RPS21 (-16506), LAMA5 (-3299)	-63.3352	81.6443	18.309	88.8889	84.6154	71.4286	11.7647	15.3846	27.7778
chr11:2164953-2164953	IGF2 (-2486), INS (+17481)	-63.29	81.3853	18.0952	100	71.4286	72.7273	40	14.2857	0
chr7:31276131-31276131	NEUROD6 (+104377), ADCYAP1R1 (+173322)	-63.268	63.268	0	76.4706	80	33.3333	0	0	0
chr8:145031231-145031231	PLEC (-6188), PARP10 (+29391)	-63.2513	66.76	3.50877	76.4706	80.9524	42.8571	0	0	10.5263
chr6:136929632-136929632	MAP7 (-82023), MAP3K5 (+184024)	-63.2151	84.8818	21.6667	90.9091	92.3077	71.4286	25	20	20
chr8:1840902-1840902	MYOM2 (-152253), ARHGEF10 (+68761)	-63.2143	97.0238	33.8095	95.8333	95.2381	100	40	40	21.4286
chr2:112898021-112898021	FBLN7 (+2060), ZC3H8 (+114667)	-63.1746	68.7302	5.55556	83.3333	80	42.8571	0	0	16.6667
chr3:35771848-35771848	STAC (-649988), ARPP21 (+89971)	-63.1169	91.9048	28.7879	90	100	85.7143	0	36.3636	50
chr5:61410566-61410566	KIF2A (-191713), C5orf64 (+476931)	-63.0702	71.6667	8.59649	75	80	60	10	0	15.7895
chr5:38182518-38182518	GDNF (-346590), EGFLAM (-75993)	-63.0231	90.6746	27.6515	92.8571	87.5	91.6667	45.4545	0	37.5
chr11:78987379-78987379	NARS2 (-701471), TENM4 (+164316)	-63.0159	73.3333	10.3175	80	100	40	14.2857	16.6667	0
chr10:78494348-78494348	KCNMA1 (+903052), C10orf11 (+951830)	-62.9762	69.6429	6.66667	71.4286	93.75	43.75	0	0	20
chr5:146783441-146783441	DPYSL3 (+106178), STK32A (+168916)	-62.8788	62.8788	0	58.3333	66.6667	63.6364	0	0	0
chr11:79521493-79521493	TENM4 (-369799)	-62.7381	96.6667	33.9286	100	90	100	62.5	25	14.2857
chr14:21410657-21410657	RNASE2 (-12954), RNASE3 (+51100)	-62.6984	100	37.3016	100	100	100	28.5714	33.3333	50
chr2:100492101-100492101	REV1 (-385605), AFF3 (+229944)	-62.6589	98.5507	35.8918	100	100	95.6522	36.8421	37.5	33.3333
chr3:69521770-69521770	MITF (-266816), FRMD4B (-86547)	-62.6145	87.0192	24.4048	87.5	81.25	92.3077	12.5	35.7143	25
chr2:66293572-66293572	SPRED2 (-634262), MEIS1 (-368960)	-62.6068	92.9915	30.3846	92.3077	100	86.6667	46.1538	20	25
chr4:14358773-14358773	BOD1L1 (-729427), CPEB2 (-645525)	-62.4837	93.0392	30.5556	100	94.1176	85	25	40	26.6667
chr1:181071047-181071047	CACNA1E (-381834), MR1 (+67909)	-62.4644	69.8718	7.40741	84.6154	66.6667	58.3333	0	0	22.2222
chr10:82371363-82371363	TSPAN14 (+157442)	-62.4467	88.5073	26.0606	87.5	92.3077	85.7143	40	18.1818	20
chr3:182014098-182014098	ATP11B (-497190), SOX2 (+584377)	-62.381	100	37.619	100	100	100	42.8571	30	40
chr2:134651988-134651988	NCKAP5 (-325958), MGAT5 (-225765)	-62.3737	82.8283	20.4545	81.8182	100	66.6667	0	25	36.3636
chr10:26697696-26697696	APBB1IP (-29436), GAD2 (+192461)	-62.328	96.2963	33.9683	100	100	88.8889	40	28.5714	33.3333
chr3:68034441-68034441	SUCLG2 (-329408), FAM19A1 (-18918)	-62.2751	91.9048	29.6296	100	85.7143	90	33.3333	22.2222	33.3333
chr12:122149421-122149421	TMEM120B (-1280), ORAI1 (+84967)	-62.0635	75.3968	13.3333	83.3333	92.8571	50	0	20	20
chr10:79237633-79237633	KCNMA1 (+159767)	-61.9841	90.5556	28.5714	100	80	91.6667	25	25	35.7143
chr2:177003590-177003590	HOXD3 (-11532), HOXD8 (+9123)	-61.8519	74.0741	12.2222	88.8889	83.3333	50	20	0	16.6667
chr19:19358495-19358495	HAPLN4 (+15110), NCAN (+35658)	-61.7725	94.4444	32.672	83.3333	100	100	44.4444	25	28.5714
chr7:156741305-156741305	LMBR1 (-55382), NOM1 (-1112)	-61.746	72.8571	11.1111	66.6667	73.3333	78.5714	0	0	33.3333
chr15:101996056-101996056	SNRPA1 (-160601), PCSK6 (+33817)	-61.7343	86.0399	24.3056	69.2308	100	88.8889	0	31.25	41.6667
chr1:61135351-61135351	C1orf87 (-595910), NFIA (-412183)	-61.7231	89.6313	27.9082	90.3226	95.2381	83.3333	40	38.4615	5.26316
chr2:22569823-22569823	NONE	-61.6495	64.2136	2.5641	54.5455	66.6667	71.4286	7.69231	0	0
chr5:33035380-33035380	TARS (-405691), NPR3 (+323841)	-61.6356	100	38.3644	100	100	100	46.1538	41.6667	27.2727
chr11:129482266-129482266	TMEM45B (-203448), BARX2 (+236432)	-61.4815	92.5926	31.1111	100	100	77.7778	20	40	33.3333
chr3:187036080-187036080	RTP4 (-50040), MASP1 (-26435)	-61.4286	89.5238	28.0952	90	100	78.5714	14.2857	30	40
chr7:73130554-73130554	STX1A (+3434), WBSCR22 (+32599)	-61.3901	77.1242	15.7341	64.7059	100	66.6667	14.2857	6.25	26.6667
chr14:94408108-94408108	PRIMA1 (-153282), ASB2 (+35029)	-61.3884	68.2336	6.84524	76.9231	77.7778	50	14.2857	0	6.25
chr3:10541022-10541022	SEC13 (-178161), ATP2B2 (+6246)	-61.3709	78.6869	17.316	83.3333	80	72.7273	0	9.09091	42.8571
chr16:49314823-49314823	N4BP1 (-670704), CBLN1 (+919)	-61.3468	71.7172	10.3704	81.8182	66.6667	66.6667	20	0	11.1111
chr14:103577084-103577084	TNFAIP2 (-12714), EXOC3L4 (+10604)	-61.3468	80.7407	19.3939	88.8889	93.3333	60	40	18.1818	0
chr5:59635906-59635906	PDE4D (-446282), DEPDC1B (+360082)	-61.306	95.2778	33.9718	95.8333	100	90	30.7692	36.3636	34.7826
chr9:139701235-139701235	RABL6 (-1139), TMEM141 (+15429)	-61.2821	61.2821	0	53.8462	100	30	0	0	0
chr19:54496495-54496495	CACNG6 (+954), VSTM1 (+70712)	-61.229	89.5623	28.3333	77.7778	100	90.9091	25	40	20
chr3:10902366-10902366	SLC6A1 (-132044), SLC6A11 (+44482)	-61.164	81.4815	20.3175	55.5556	100	88.8889	14.2857	16.6667	30
chr1:170636229-170636229	FMO3 (-423789), PRRX1 (+3183)	-61.1111	100	38.8889	100	100	100	50	33.3333	33.3333
chr2:219922403-219922403	CCDC108 (-16159), IHH (+2786)	-61.1111	61.1111	0	83.3333	71.4286	28.5714	0	0	0
chr7:99691272-99691272	AP4M1 (-7908), COPS6 (+4696)	-61.016	74.1533	13.1373	58.8235	100	63.6364	10	0	29.4118
chr3:36581379-36581379	STAC (+159544), DCLK3 (+199973)	-61.0101	100	38.9899	100	100	100	63.6364	20	33.3333
chr2:75566875-75566875	TACR1 (-140050), EVA1A (+229973)	-60.9947	98.6667	37.672	100	100	96	28.5714	44.4444	40
chrX:146282046-146282046	FMR1 (-711524)	-60.9402	100	39.0598	100	100	100	33.3333	30	53.8462
chr1:1061521-1061521	TTLL10 (-47762), C1orf159 (-10044)	-60.9259	87.7778	26.8519	100	80	83.3333	0	55.5556	25
chr21:34324437-34324437	C21orf62 (-144410), OLIG2 (-73806)	-60.8059	63.37	2.5641	61.5385	71.4286	57.1429	0	0	7.69231
chr5:1608757-1608757	LPCAT1 (-84666), MRPL36 (+191252)	-60.7937	88.4921	27.6984	95.2381	78.5714	91.6667	20	25	38.0952
chr5:30935659-30935659	CDH6 (-258198)	-60.7533	92.9825	32.2291	100	100	78.9474	28.5714	33.3333	34.7826
chr1:237129468-237129468	MT1HL1 (+38250), MTR (+170859)	-60.7407	62.963	2.22222	50	88.8889	50	0	0	6.66667
chr7:52155727-52155727	COBL (-771232)	-60.7049	76.5873	15.8824	71.4286	83.3333	75	10	17.6471	20
chr3:25188200-25188200	THRB (-651935), RARB (-281602)	-60.7026	100	39.2974	100	100	100	33.3333	37.5	47.0588
chr7:53179447-53179447	NONE	-60.6613	68.9946	8.33333	84.6154	75	47.3684	0	8.33333	16.6667
chr19:54779562-54779562	LILRB5 (-18436), LILRB2 (+5477)	-60.641	68.9744	8.33333	46.6667	83.3333	76.9231	0	0	25
chr18:35069147-35069147	TPGS2 (-659990), CELF4 (+76853)	-60.582	76.455	15.873	88.8889	83.3333	57.1429	33.3333	0	14.2857
chr2:78280228-78280228	REG3G (-972599), LRRTM4 (-530735)	-60.5808	92.803	32.2222	87.5	100	90.9091	33.3333	30	33.3333
chr14:94325355-94325355	PRIMA1 (-70529), ASB2 (+117782)	-60.4762	80	19.5238	73.3333	100	66.6667	30	28.5714	0
chr2:60591751-60591751	BCL11A (+188882)	-60.4762	70	9.52381	80	60	70	14.2857	0	14.2857
chr15:26055489-26055489	UBE3A (-401695), ATP10A (+52866)	-60.4762	100	39.5238	100	100	100	50	28.5714	40
chr16:31422130-31422130	ITGAD (+17498), COX6A2 (+17619)	-60.4007	70.474	10.0733	53.8462	90.9091	66.6667	0	23.0769	7.14286
chr1:155035008-155035008	ENSG00000251246 (-1216), ADAM15 (+11247)	-60.3989	66.6667	6.26781	100	33.3333	66.6667	11.1111	0	7.69231
chr15:75526290-75526290	GOLGA6C (-24650), PPCDC (+210395)	-60.3872	79.5455	19.1582	75	100	63.6364	10	11.1111	36.3636
chr2:78473037-78473037	REG3G (-779790), LRRTM4 (-723544)	-60.3149	83.4967	23.1818	100	91.6667	58.8235	31.8182	22.7273	15
chr1:201176886-201176886	PKP1 (-75694), IGFN1 (+16934)	-60.2952	76.8561	16.5608	68.75	81.8182	80	28.5714	11.1111	10
chr3:74173860-74173860	PDZRN3 (-499770), CNTN3 (+396431)	-60.2758	96.9697	36.6939	100	100	90.9091	36.3636	58.3333	15.3846
chr7:48882228-48882228	VWC2 (-931029), ABCA13 (+671172)	-60.119	95.8333	35.7143	100	100	87.5	57.1429	50	0
chr7:145449731-145449731	TPK1 (-916586), CNTNAP2 (-363722)	-60.119	85.5159	25.3968	85.7143	87.5	83.3333	42.8571	0	33.3333
chr11:114489951-114489951	NXPE2 (-59157), NXPE4 (-23468)	-59.9687	91.5344	31.5657	85.7143	88.8889	100	36.3636	33.3333	25
chr3:130170081-130170081	COL6A6 (-109097), COL6A5 (+105723)	-59.9423	93.0159	33.0736	93.3333	100	85.7143	42.8571	36.3636	20
chr18:14748560-14748560	ANKRD30B (+322)	-59.9377	73.2855	13.3478	78.9474	90.9091	50	16.6667	14.2857	9.09091
chr8:93596438-93596438	RUNX1T1 (-488733), TRIQK (+381935)	-59.9346	92.2222	32.2876	90	100	86.6667	40	33.3333	23.5294
chr2:77164882-77164882	LRRTM4 (+584612)	-59.9263	97.4359	37.5095	100	92.3077	100	54.5455	29.4118	28.5714
chr6:120309690-120309690	MAN1A1 (-638765)	-59.9206	86.9048	26.9841	100	85.7143	75	14.2857	16.6667	50
chr10:44359947-44359947	ZNF32 (-215796), CXCL12 (+520550)	-59.8413	76.8783	17.037	60	77.7778	92.8571	30	10	11.1111
chr22:43144052-43144052	A4GALT (-53061), ARFGAP3 (+109356)	-59.828	72.6852	12.8571	66.6667	88.8889	62.5	14.2857	14.2857	10
chr6:41153858-41153858	TREM2 (-22945), TREML2 (+15074)	-59.7132	86.553	26.8398	81.25	90.9091	87.5	50	21.4286	9.09091
chr7:33884776-33884776	BMPER (-59747), BBS9 (+715633)	-59.6825	95.5556	35.873	100	100	86.6667	14.2857	53.3333	40
chr7:2154045-2154045	MAD1L1 (+118833), ELFN1 (+426291)	-59.6296	96.2963	36.6667	88.8889	100	100	40	20	50
chr7:128469799-128469799	FLNC (-632), CCDC136 (+37701)	-59.5899	69.9074	10.3175	55.5556	66.6667	87.5	16.6667	0	14.2857
chr11:64111636-64111636	RPS6KA4 (-15007), PRDX5 (+26077)	-59.4444	75	15.5556	87.5	87.5	50	20	10	16.6667
chr12:131464618-131464618	SFSWAP (-731064), GPR133 (+26167)	-59.4444	93.3333	33.8889	100	100	80	60	41.6667	0
chr2:75540257-75540257	TACR1 (-113432), EVA1A (+256591)	-59.3651	81.5873	22.2222	71.4286	100	73.3333	20	46.6667	0
chr16:85967387-85967387	FOXF1 (-576746), IRF8 (+34979)	-59.3137	97.2222	37.9085	100	100	91.6667	33.3333	47.0588	33.3333
chr11:58666029-58666029	GLYATL2 (-53773), GLYATL1 (-44693)	-59.3059	71.1577	11.8519	69.2308	90.9091	53.3333	13.3333	22.2222	0
chr9:71455047-71455047	PIP5K1B (+134432), PRKACG (+173992)	-59.2857	91.6667	32.381	75	100	100	28.5714	28.5714	40
chr17:48628401-48628401	CACNA1G (-10420), SPATA20 (+3952)	-59.2857	80.9524	21.6667	71.4286	71.4286	100	40	0	25
chr11:107058767-107058767	GUCY1A2 (-169597), CWF19L2 (+269803)	-59.0842	85.641	26.5568	100	80	76.9231	50	14.2857	15.3846
chr3:14907788-14907788	NR2C2 (-81448), FGD5 (+47320)	-59.0741	76.1111	17.037	93.3333	75	60	20	20	11.1111
chr5:31013871-31013871	CDH6 (-179986)	-59.0476	65.7143	6.66667	57.1429	100	40	0	0	20
chr9:129037922-129037922	MVB12B (-51206), PBX3 (+528206)	-58.9947	81.2169	22.2222	88.8889	71.4286	83.3333	33.3333	0	33.3333
chr19:56701088-56701088	ZSCAN5B (+8201), GALP (+13700)	-58.9799	97.4359	38.456	92.3077	100	100	27.2727	16.6667	71.4286
chr5:116333432-116333432	SEMA6A (-422803)	-58.9286	100	41.0714	100	100	100	62.5	35.7143	25
chr13:53741040-53741040	OLFM4 (+138147)	-58.8889	88.8889	30	100	100	66.6667	40	16.6667	33.3333
chr19:17405147-17405147	ABHD8 (+9135), ENSG00000269307 (+26921)	-58.8889	74.8148	15.9259	66.6667	80	77.7778	11.1111	20	16.6667
chr9:78207901-78207901	PCSK5 (-297659), OSTF1 (+504443)	-58.8889	58.8889	0	50	60	66.6667	0	0	0
chr6:3053590-3053590	RIPK1 (-15068), NQO2 (+53383)	-58.5999	89.3407	30.7407	90	92.3077	85.7143	22.2222	30	40
chr8:144420019-144420019	RHPN1 (-31038), TOP1MT (-2954)	-58.5714	96.6667	38.0952	90	100	100	14.2857	50	50
chr15:41840679-41840679	TYRO3 (-10553), RPAP1 (-4223)	-58.547	86.3248	27.7778	92.3077	100	66.6667	12.5	33.3333	37.5
chr8:55285962-55285962	SOX17 (-84533), MRPL15 (+238193)	-58.4725	89.5623	31.0897	100	77.7778	90.9091	30.7692	37.5	25
chr15:69887227-69887227	RPLP1 (+142105), TLE3 (+503288)	-58.4446	78.9103	20.4657	69.2308	80	87.5	17.6471	18.75	25
chr20:13007544-13007544	ISM1 (-194874), SPTLC3 (+17903)	-58.3333	100	41.6667	100	100	100	42.8571	57.1429	25
chr11:130492954-130492954	C11orf44 (-49897), ADAMTS15 (+174086)	-58.3297	76.9444	18.6147	83.3333	87.5	60	28.5714	27.2727	0
chr7:66876239-66876239	TYW1 (+414438)	-58.3189	69.127	10.8081	80	85.7143	41.6667	9.09091	6.66667	16.6667
chr2:103558419-103558419	TMEM182 (+179948)	-58.3092	82.7778	24.4686	83.3333	100	65	31.5789	23.0769	18.75
chr3:65139799-65139799	ADAMTS9 (-466124), MAGI1 (+884184)	-58.2876	78.1818	19.8942	80	100	54.5455	28.5714	11.1111	20
chr2:21022276-21022276	GDF7 (+155853), APOB (+244669)	-58.2702	75.6944	17.4242	66.6667	66.6667	93.75	27.2727	0	25
chr5:173953388-173953388	MSX2 (-198148), ENSG00000170091 (+480782)	-58.2107	75.4329	17.2222	75	78.5714	72.7273	20	6.66667	25
chr2:122598047-122598047	TSN (+84939)	-58.1818	75.9596	17.7778	54.5455	80	93.3333	33.3333	0	20
chr7:103546849-103546849	SLC26A5 (-460226), RELN (+83114)	-58.1485	69.213	11.0644	88.8889	50	68.75	0	11.7647	21.4286
chr9:139471017-139471017	EGFL7 (-82291), NOTCH1 (-30704)	-58.1423	85.213	27.0707	84.2105	100	71.4286	9.09091	45.4545	26.6667
chr8:66327891-66327891	CYP7B1 (-616574), ARMC1 (+218551)	-58.1034	77.151	19.0476	69.2308	88.8889	73.3333	28.5714	28.5714	0
chr17:72414921-72414921	GPRC5C (-12131), GPR142 (+51325)	-58.0829	75.5577	17.4747	93.75	76.9231	56	10	9.09091	33.3333
chr1:247913981-247913981	OR1C1 (+8001), OR14K1 (+12065)	-57.9545	95.4545	37.5	100	100	86.3636	25	50	37.5
chr7:31991296-31991296	PPP1R17 (+264968), PDE1C (+347645)	-57.9365	84.127	26.1905	85.7143	100	66.6667	28.5714	16.6667	33.3333
chr2:134056895-134056895	LYPD1 (-629118), NCKAP5 (+269136)	-57.8944	90.2357	32.3413	81.8182	88.8889	100	42.8571	37.5	16.6667
chr6:136929626-136929626	MAP7 (-82017), MAP3K5 (+184030)	-57.8139	86.1472	28.3333	72.7273	100	85.7143	25	40	20
chr1:6548917-6548917	TNFRSF25 (-22683), PLEKHG5 (+8239)	-57.7778	90	32.2222	70	100	100	33.3333	33.3333	30
chr15:74280619-74280619	STOML1 (+4070), LOXL1 (+61821)	-57.7597	80.9343	23.1746	91.6667	63.6364	87.5	26.6667	0	42.8571
chr8:144482147-144482147	MAFA (+30429), RHPN1 (+31091)	-57.7513	72.7513	15	57.1429	83.3333	77.7778	0	20	25
chr15:94443141-94443141	RGMA (-826050), MCTP2 (-398354)	-57.6587	67.6587	10	62.5	83.3333	57.1429	0	10	20
chr6:23269957-23269957	PRL (-972228), NRSN1 (-856393)	-57.6381	75.8355	18.1974	84	86.3636	57.1429	18.1818	23.0769	13.3333
chr8:130838303-130838303	GSDMC (-39170), FAM49B (+113775)	-57.619	90.9524	33.3333	92.8571	100	80	14.2857	50	35.7143
chr1:236273311-236273311	NID1 (-44850), GPR137B (-32521)	-57.6118	85.8586	28.2468	100	90.9091	66.6667	25	14.2857	45.4545
chr9:78852962-78852962	RFK (+156459), PCSK5 (+347403)	-57.5549	72.0238	14.4689	71.4286	87.5	57.1429	0	7.69231	35.7143
chr9:116945716-116945716	ORM1 (-139620), COL27A1 (+27877)	-57.5198	85.7937	28.2738	85.7143	91.6667	80	25	28.5714	31.25
chr5:1345826-1345826	CLPTM1L (-613), SLC6A3 (+99719)	-57.5	61.6667	4.16667	58.3333	66.6667	60	0	0	12.5
chr2:15002108-15002108	NBAS (+699346)	-57.4805	73.4392	15.9586	71.4286	88.8889	60	25	11.1111	11.7647
chr20:15601456-15601456	KIF16B (+952622)	-57.4399	80.6723	23.2323	100	70.5882	71.4286	36.3636	0	33.3333
chr12:55459260-55459260	OR9K2 (-64205), NEUROD4 (+45532)	-57.3611	84.4444	27.0833	93.3333	100	60	37.5	25	18.75
chr2:66096589-66096589	MEIS1 (-565943), SPRED2 (-437279)	-57.3599	78.976	21.6162	64.7059	83.3333	88.8889	20	26.6667	18.1818
chr19:44143080-44143080	ZNF428 (-19055), CADM4 (+911)	-57.2573	77.0833	19.826	81.25	87.5	62.5	37.5	7.69231	14.2857
chr1:237538041-237538041	RYR2 (+332537), ZP4 (+516053)	-57.191	84.127	26.936	85.7143	100	66.6667	44.4444	18.1818	18.1818
chr3:10370475-10370475	SEC13 (-7614), ATP2B2 (+176793)	-57.1429	57.1429	0	60	71.4286	40	0	0	0
chr16:86377144-86377144	FOXF1 (-166989), IRF8 (+444736)	-57.1429	95.2381	38.0952	85.7143	100	100	57.1429	42.8571	14.2857
chr11:84883115-84883115	DLG2 (+455199)	-57.0707	96.9697	39.899	100	100	90.9091	33.3333	36.3636	50
chr2:108161450-108161450	ST6GAL2 (-658349), RGPD4 (-281943)	-57.0554	91.2997	34.2443	94.4444	95.4545	84	31.5789	46.1538	25
chr5:141138448-141138448	ARAP3 (-76661), PCDH1 (+119527)	-57.0455	60.0758	3.0303	37.5	72.7273	70	9.09091	0	0
chr15:81520505-81520505	IL16 (+2765), STARD5 (+95961)	-57.0437	71.2632	14.2196	81.25	71.4286	61.1111	11.1111	12.5	19.0476
chr7:50252311-50252311	IKZF1 (-96007), C7orf72 (+116680)	-57.037	88.8889	31.8519	100	100	66.6667	40	22.2222	33.3333
chr19:17405124-17405124	ABHD8 (+9158), ENSG00000269307 (+26898)	-57.037	76.6667	19.6296	83.3333	80	66.6667	22.2222	20	16.6667
chr3:182079356-182079356	ATP11B (-431932), SOX2 (+649635)	-57.0226	91.5344	34.5118	94.4444	85.7143	94.4444	50	44.4444	9.09091
chr11:134199798-134199798	GLB1L2 (-1970), GLB1L3 (+53164)	-57.0202	72.7778	15.7576	60	75	83.3333	27.2727	20	0
chr4:56005077-56005077	SRD5A3 (-207199), KDR (-13322)	-57.0163	82.8283	25.812	81.8182	100	66.6667	20	30.7692	26.6667
chr8:142896017-142896017	PTP4A3 (+493925), TSNARE1 (+588526)	-57.0106	92.963	35.9524	90	100	88.8889	42.8571	40	25
chr1:75595872-75595872	LHX8 (+1754), SLC44A5 (+480897)	-56.9444	93.5185	36.5741	88.8889	100	91.6667	22.2222	50	37.5
chr7:48350275-48350275	ABCA13 (+139219)	-56.9041	86.1349	29.2308	81.4815	100	76.9231	50	30	7.69231
chr2:49083928-49083928	LHCGR (-101097), FSHR (+297748)	-56.8519	60.5556	3.7037	73.3333	75	33.3333	0	11.1111	0
chr2:77164852-77164852	LRRTM4 (+584642)	-56.764	84.7086	27.9446	80	92.3077	81.8182	27.2727	41.1765	15.3846
chr16:66959690-66959690	RRAD (-144), FAM96B (+8613)	-56.7509	82.8007	26.0498	95.6522	68.75	84	33.3333	23.0769	21.7391
chr3:169417552-169417552	MECOM (-553460), ACTRT3 (+70131)	-56.7451	83.5516	26.8065	95.2381	86.6667	68.75	45.4545	7.69231	27.2727
chr15:81746771-81746771	TMC3 (-80218), MEX3B (+591711)	-56.7424	84.7222	27.9798	66.6667	100	87.5	27.2727	16.6667	40
chr2:232290776-232290776	B3GNT7 (+30523), NCL (+38529)	-56.6667	68.8889	12.2222	40	100	66.6667	20	16.6667	0
chr1:234008630-234008630	SLC35F3 (-32049), KCNK1 (+258881)	-56.6595	88.4259	31.7664	87.5	100	77.7778	50	23.0769	22.2222
chr11:49763094-49763094	FOLH1 (-532873), OR4C13 (-210849)	-56.627	88.5714	31.9444	80	100	85.7143	33.3333	37.5	25
chr1:3826352-3826352	AJAP1 (-888753), C1orf174 (-9504)	-56.6172	90.7692	34.152	100	92.3077	80	40	46.6667	15.7895
chr3:67353154-67353154	KBTBD8 (+304424), SUCLG2 (+351880)	-56.5608	87.037	30.4762	91.6667	77.7778	91.6667	20	42.8571	28.5714
chr2:105163688-105163688	POU3F3 (-308281)	-56.5017	64.8677	8.36601	55.5556	85.7143	53.3333	11.7647	13.3333	0
chr2:10444998-10444998	HPCAL1 (+1173), ODC1 (+143632)	-56.4815	97.2222	40.7407	100	100	91.6667	40	60	22.2222
chr9:117917420-117917420	PAPPA (-998663), DEC1 (+13324)	-56.4744	68.3333	11.859	80	50	75	0	12.5	23.0769
chr7:31791407-31791407	PPP1R17 (+65079), PDE1C (+547534)	-56.4577	91.6467	35.1891	90	93.1034	91.8367	37.5	35.7143	32.3529
chr15:81475610-81475610	MESDC2 (-193392), IL16 (-42131)	-56.4021	70.1058	13.7037	71.4286	88.8889	50	10	20	11.1111
chr8:64337167-64337167	YTHDF3 (+256047)	-56.3432	83.0387	26.6955	72.7273	87.5	88.8889	33.3333	18.1818	28.5714
chr10:112911680-112911680	ADRA2A (+74891)	-56.3215	81.6919	25.3704	90.9091	91.6667	62.5	40	11.1111	25
chr5:1139855-1139855	SLC6A19 (-61855), SLC12A7 (-27706)	-56.271	95.8333	39.5623	100	100	87.5	27.7778	40.9091	50
chr10:134899128-134899128	NKX6-2 (-299573), GPR123 (-2281)	-56.2626	62.9293	6.66667	45.4545	83.3333	60	0	0	20
chr2:104072502-104072502	TMEM182 (+694031)	-56.2467	83.1217	26.875	88.8889	70	90.4762	40	12.5	28.125
chr17:70116083-70116083	SOX9 (-1078)	-56.1706	86.3095	30.1389	85.7143	85.7143	87.5	0	46.6667	43.75
chr12:88972867-88972867	KITLG (+1371), TMTC3 (+436795)	-55.9337	82.2222	26.2885	91.6667	75	80	18.1818	22.2222	38.4615
chr1:16450526-16450526	EPHA2 (+32056), CLCNKB (+80255)	-55.9259	62.5926	6.66667	77.7778	50	60	0	0	20
chr8:144420009-144420009	RHPN1 (-31048), TOP1MT (-2944)	-55.7937	93.8889	38.0952	90	100	91.6667	14.2857	50	50
chr1:226822473-226822473	C1orf95 (+85973), ITPKB (+104391)	-55.754	83.3333	27.5794	83.3333	100	66.6667	16.6667	37.5	28.5714
chr4:3801351-3801351	ADRA2C (+33227), OTOP1 (+427265)	-55.7068	72.0238	16.317	56.25	81.25	78.5714	18.1818	15.3846	15.3846
chr7:73183241-73183241	ABHD11 (-30045), CLDN3 (+1359)	-55.6695	87.4359	31.7664	92.3077	70	100	23.0769	33.3333	38.8889
chr22:27520630-27520630	CRYBA4 (+502703), MN1 (+676856)	-55.6481	73.4259	17.7778	62.5	80	77.7778	0	20	33.3333
chr12:121177842-121177842	ACADS (+14305), SPPL3 (+164332)	-55.641	87.5458	31.9048	85.7143	100	76.9231	20	35.7143	40
chr17:80292555-80292555	TEX19 (-24568), SECTM1 (-682)	-55.5858	68.7666	13.1808	68.4211	83.3333	54.5455	0	11.7647	27.7778
chr7:45438876-45438876	ADCY1 (-175245), RAMP3 (+241487)	-55.5556	55.5556	0	40	66.6667	60	0	0	0
chr7:73315017-73315017	ELN (-127102), WBSCR28 (+39529)	-55.5556	100	44.4444	100	100	100	66.6667	16.6667	50
chr9:124987725-124987725	NDUFA8 (-65628), LHX6 (+3399)	-55.4978	92.2078	36.71	100	85.7143	90.9091	27.2727	40	42.8571
chr10:5590106-5590106	CALML3 (+23183), ASB13 (+118435)	-55.4497	62.8571	7.40741	78.5714	60	50	0	0	22.2222
chr17:72732958-72732958	CD300LF (-23842), RAB37 (-98)	-55.4233	88.2011	32.7778	90	85.7143	88.8889	40	33.3333	25
chr11:127003063-127003063	KIRREL3 (-132409)	-55.3968	62.0635	6.66667	83.3333	60	42.8571	20	0	0
chr5:1852664-1852664	IRX4 (+34668), NDUFS6 (+51151)	-55.3968	60.9524	5.55556	80	42.8571	60	16.6667	0	0
chr2:76106279-76106279	GCFC2 (-168165)	-55.3535	94.4444	39.0909	100	100	83.3333	50	27.2727	40
chr1:47613491-47613491	CYP4A22 (+10365), PDZK1IP1 (+42236)	-55.239	73.348	18.109	73.3333	62.5	84.2105	31.25	23.0769	0
chr5:148105152-148105152	ADRB2 (-101004), HTR4 (-71437)	-55.0926	82.5926	27.5	100	70	77.7778	12.5	30	40
chr11:79042610-79042610	NARS2 (-756702), TENM4 (+109085)	-55.0866	91.6667	36.5801	75	100	100	50	45.4545	14.2857
chr6:1083075-1083075	EXOC2 (-389965), FOXQ1 (-229600)	-55.0037	88.0471	33.0435	77.7778	100	86.3636	50	10	39.1304
chr2:22471342-22471342	NONE	-55	59.1667	4.16667	75	62.5	40	12.5	0	0
chr3:180173244-180173244	PEX5L (-418527), TTC14 (-146674)	-54.9359	57.5	2.5641	62.5	70	40	0	0	7.69231
chr12:4973957-4973957	KCNA1 (-45114), KCNA6 (+55616)	-54.9288	81.8519	26.9231	83.3333	88.8889	73.3333	8.33333	30.7692	41.6667
chr9:100652116-100652116	C9orf156 (+32736), FOXE1 (+36581)	-54.7994	57.8297	3.0303	57.1429	62.5	53.8462	0	0	9.09091
chr17:1378168-1378168	CRK (-18617), MYO1C (+17938)	-54.7619	100	45.2381	100	100	100	42.8571	42.8571	50
chr20:61718413-61718413	BIRC7 (-148822), BHLHE23 (-80027)	-54.7583	72.8535	18.0952	62.5	83.3333	72.7273	10	14.2857	30
chr8:144420118-144420118	RHPN1 (-30939), TOP1MT (-3053)	-54.6429	90.4762	35.8333	100	71.4286	100	20	37.5	50
chr5:146302496-146302496	GPR151 (-406744), PPP2R2B (+133041)	-54.6296	62.5	7.87037	50	75	62.5	0	11.1111	12.5
chr10:112875773-112875773	ADRA2A (+38984)	-54.5455	85.7143	31.1688	85.7143	100	71.4286	28.5714	36.3636	28.5714
chr8:96328253-96328253	C8orf37 (-46825), GDF6 (+844767)	-54.5098	93.3333	38.8235	100	100	80	40	29.4118	47.0588
chr4:646089-646089	ATP5I (+22038), PDE6B (+26695)	-54.4168	81.3399	26.9231	82.3529	86.6667	75	50	0	30.7692
chr13:79183922-79183922	POU4F1 (-6250), RNF219 (+49392)	-54.4048	84.4048	30	87.5	80	85.7143	33.3333	16.6667	40
chr17:48628428-48628428	CACNA1G (-10393), SPATA20 (+3979)	-54.4048	95.2381	40.8333	85.7143	100	100	20	40	62.5
chr8:145031242-145031242	PLEC (-6199), PARP10 (+29380)	-54.3381	58.8702	4.53216	64.7059	76.1905	35.7143	0	8.33333	5.26316
chr10:85976603-85976603	LRIT2 (+8679), CDHR1 (+22190)	-54.2833	83.2011	28.9177	85.7143	88.8889	75	40	18.1818	28.5714
chr12:54984850-54984850	PPP1R1A (-2408), LACRT (+43829)	-54.2569	79.7619	25.5051	75	100	64.2857	33.3333	18.1818	25
chr3:11951973-11951973	TAMM41 (-63581), TIMP4 (+248878)	-54.2027	95.2381	41.0354	100	85.7143	100	37.5	58.3333	27.2727
chr3:14634057-14634057	C3orf20 (-82549), SLC6A6 (+189982)	-54.1595	78.4982	24.3386	78.5714	80	76.9231	16.6667	28.5714	27.7778
chr3:10592504-10592504	SLC6A11 (-265381), ATP2B2 (-45237)	-54.1465	88.2206	34.0741	85.7143	78.9474	100	13.3333	50	38.8889
chr7:3234606-3234606	CARD11 (-151028), SDK1 (-106474)	-54.127	64.4444	10.3175	60	83.3333	50	0	16.6667	14.2857
chr2:76308065-76308065	GCFC2 (-369951)	-54.0831	92.2348	38.1517	95.4545	100	81.25	57.1429	39.1304	18.1818
chr3:168827363-168827363	MECOM (+36730)	-54.0278	97.9167	43.8889	100	100	93.75	25	66.6667	40
chr5:70765653-70765653	MCCC2 (-117471), BDP1 (+14212)	-53.9153	64.2857	10.3704	80	42.8571	70	0	11.1111	20
chr20:56168621-56168621	ZBP1 (+26908), PCK1 (+32486)	-53.9153	67.1429	13.2275	71.4286	50	80	0	28.5714	11.1111
chr7:1584153-1584153	TMEM184A (+11913), MAFK (+13804)	-53.8095	100	46.1905	100	100	100	60	0	78.5714
chr5:133477187-133477187	TCF7 (+26786), SKP1 (+35542)	-53.7879	100	46.2121	100	100	100	25	63.6364	50
chr15:82054327-82054327	TMC3 (-387774), MEX3B (+284155)	-53.7876	90.4762	36.6886	100	100	71.4286	43.75	40	26.3158
chr2:129494095-129494095	HS6ST1 (-417945)	-53.7037	100	46.2963	100	100	100	71.4286	28.5714	38.8889
chr20:39515321-39515321	MAFB (-197442), TOP1 (-142137)	-53.6772	86.1111	32.4339	83.3333	100	75	42.8571	10	44.4444
chr5:38182564-38182564	GDNF (-346636), EGFLAM (-75947)	-53.6496	60.8466	7.19697	71.4286	77.7778	33.3333	9.09091	0	12.5
chr21:37198426-37198426	RUNX1 (-776786), SETD4 (+234133)	-53.6282	64.3425	10.7143	64.7059	69.2308	59.0909	0	7.14286	25
chr12:13530048-13530048	EMP1 (+180399), GRIN2B (+603005)	-53.6057	79.6296	26.024	80	88.8889	70	38.4615	21.4286	18.1818
chr16:11722304-11722304	LITAF (-40886), SNN (-39966)	-53.5419	77.6688	24.127	72.2222	66.6667	94.1176	16.6667	20	35.7143
chr3:134095970-134095970	AMOTL2 (-2535), ANAPC13 (+108895)	-53.5206	91.8803	38.3598	92.3077	100	83.3333	50	22.2222	42.8571
chr19:39037240-39037240	MAP4K1 (+71324), RYR1 (+112771)	-53.4377	62.1212	8.68347	100	50	36.3636	14.2857	0	11.7647
chr8:60674634-60674634	TOX (-642868), CA8 (+519337)	-53.4366	69.6759	16.2393	75	77.7778	56.25	33.3333	15.3846	0
chr17:45927893-45927893	SCRN2 (-9195), SP6 (+666)	-53.4341	73.0769	19.6429	66.6667	83.3333	69.2308	20.8333	0	38.0952
chr10:100288196-100288196	HPS1 (-81514), HPSE2 (+707423)	-53.4127	55.6349	2.22222	65	73.3333	28.5714	0	6.66667	0
chr5:141138533-141138533	ARAP3 (-76746), PCDH1 (+119442)	-53.3851	78.9744	25.5892	100	76.9231	60	27.2727	22.2222	27.2727
chr9:134407143-134407143	UCK1 (-557), RAPGEF1 (+178086)	-53.2407	90.7407	37.5	88.8889	100	83.3333	12.5	50	50
chr7:127796932-127796932	LRRC4 (-125810), LEP (-84405)	-53.2371	70.7937	17.5565	85.7143	66.6667	60	11.1111	14.2857	27.2727
chr1:5710728-5710728	NPHP4 (+341803), AJAP1 (+995624)	-53.2268	92.5	39.2732	93.75	90	93.75	42.1053	40	35.7143
chr2:66293586-66293586	SPRED2 (-634276), MEIS1 (-368946)	-53.2265	97.7778	44.5513	100	100	93.3333	46.1538	50	37.5
chr5:75516424-75516424	IQGAP2 (-182650), SV2C (+137428)	-53.0085	93.3696	40.3611	100	97.5	82.6087	43.75	33.3333	44
chr20:58350177-58350177	SYCP2 (+158533), PHACTR3 (+170575)	-52.9882	89.5623	36.5741	90.9091	100	77.7778	12.5	41.6667	55.5556
chr7:32059384-32059384	PDE1C (+279557), PPP1R17 (+333056)	-52.963	56.6667	3.7037	60	60	50	0	0	11.1111
chr5:177411438-177411438	PROP1 (+11805), B4GALT7 (+384338)	-52.8836	96.2963	43.4127	88.8889	100	100	60	28.5714	41.6667
chr2:11797291-11797291	NTSR2 (+12999), GREB1 (+123050)	-52.8499	58.0087	5.15873	45.4545	100	28.5714	0	7.14286	8.33333
chr3:169129528-169129528	MECOM (-265436), ACTRT3 (+358155)	-52.8453	93.7322	40.8869	88.8889	100	92.3077	55.5556	25	42.1053
chr2:53079823-53079823	CHAC2 (-915106)	-52.7778	94.4444	41.6667	83.3333	100	100	50	25	50
chr15:93015212-93015212	ST8SIA2 (+78155), FAM174B (+183976)	-52.7593	76.4194	23.6601	84.6154	87.5	57.1429	33.3333	17.6471	20
chr8:57033889-57033889	MOS (-7349), PLAG1 (+89949)	-52.7357	93.9394	41.2037	90.9091	100	90.9091	62.5	11.1111	50
chr1:236140110-236140110	LYST (-109891), NID1 (+88352)	-52.7128	88.5714	35.8586	80	85.7143	100	45.4545	45.4545	16.6667
chr5:65773437-65773437	MAST4 (-118752), SREK1 (+333392)	-52.6925	81.3072	28.6147	83.3333	90	70.5882	28.5714	30	27.2727
chr5:176139086-176139086	UNC5A (-98392), TSPAN17 (+64699)	-52.6455	85.9788	33.3333	72.2222	85.7143	100	44.4444	33.3333	22.2222
chr19:19665198-19665198	CILP2 (+16142), PBX4 (+64527)	-52.6003	62.4905	9.89011	71.4286	45.4545	70.5882	0	15.3846	14.2857
chrX:153084196-153084196	IDH3G (-24219), PDZD4 (+11749)	-52.5974	78.355	25.7576	100	63.6364	71.4286	33.3333	27.2727	16.6667
chr15:79819319-79819319	KIAA1024 (+94462), MTHFS (+370072)	-52.5926	56.2963	3.7037	55.5556	80	33.3333	0	11.1111	0
chr8:15893838-15893838	MSR1 (+156386), TUSC3 (+496047)	-52.4675	100	47.5325	100	100	100	45.4545	57.1429	40
chr22:24838778-24838778	UPB1 (-52250), ADORA2A (+15249)	-52.4543	68.8853	16.431	72.7273	71.4286	62.5	20	11.1111	18.1818
chr3:169417570-169417570	MECOM (-553478), ACTRT3 (+70113)	-52.4413	58.0357	5.59441	76.1905	66.6667	31.25	0	7.69231	9.09091
chr20:50316989-50316989	NFATC2 (-157732), ATP9A (+68184)	-52.4359	90.7692	38.3333	92.3077	80	100	40	41.6667	33.3333
chr10:50465894-50465894	C10orf128 (-69491), DRGX (+134013)	-52.4074	85	32.5926	100	80	75	44.4444	20	33.3333
chr7:54759339-54759339	SEC61G (+68328), VSTM2A (+149322)	-52.381	83.3333	30.9524	85.7143	100	64.2857	42.8571	25	25
chr9:128857609-128857609	MVB12B (-231519), PBX3 (+347893)	-52.3737	92.5253	40.1515	86.6667	90.9091	100	33.3333	41.6667	45.4545
chr21:39862529-39862529	ERG (+171089), KCNJ15 (+218185)	-52.3329	100	47.6671	100	100	100	57.1429	63.6364	22.2222
chr15:81520489-81520489	IL16 (+2749), STARD5 (+95977)	-52.3148	93.9153	41.6005	100	92.8571	88.8889	44.4444	37.5	42.8571
chr6:165404161-165404161	PDE10A (+671396)	-52.3148	94.4444	42.1296	100	83.3333	100	55.5556	33.3333	37.5
chr15:77988685-77988685	LINGO1 (-63854), TBC1D2B (+381309)	-52.2727	63.8889	11.6162	80	41.6667	70	0	16.6667	18.1818
chr2:85470955-85470955	TGOLN2 (+84192), TCF7L1 (+110423)	-52.2473	86.9875	34.7403	88.2353	72.7273	100	42.8571	36.3636	25
chr2:100937413-100937413	AFF3 (-215369), LONRF2 (+1782)	-52.2078	60	7.79221	80	50	50	14.2857	0	9.09091
chr7:51617431-51617431	COBL (-232936)	-52.1537	87.2727	35.119	100	80	81.8182	50	42.8571	12.5
chr10:71490357-71490357	COL13A1 (-71331), C10orf35 (+100344)	-52.0707	97.2222	45.1515	100	100	91.6667	40	45.4545	50
chr2:3699605-3699605	ALLC (-6180), COLEC11 (+50110)	-52.0184	75.7428	23.7244	77.7778	92.3077	57.1429	22.2222	18.1818	30.7692
chr11:56519050-56519050	OR5AK2 (-237297), OR9G4 (-7764)	-51.9907	91.25	39.2593	93.75	100	80	22.2222	55.5556	40
chr11:3363080-3363080	MRGPRE (-109465), ZNF195 (+37317)	-51.9862	89.2877	37.3016	88.8889	92.3077	86.6667	33.3333	50	28.5714
chr1:12139206-12139206	TNFRSF1B (-87854), TNFRSF8 (+15773)	-51.9661	87.5	35.5339	62.5	100	100	36.3636	28.5714	41.6667
chr7:31024022-31024022	ADCYAP1R1 (-78788), GHRHR (+20385)	-51.9105	58.6413	6.73077	68.75	55	52.1739	0	12.5	7.69231
chr1:4771552-4771552	AJAP1 (+56448)	-51.9048	95.2381	43.3333	85.7143	100	100	60	50	20
chr2:133518743-133518743	LYPD1 (-90966), NCKAP5 (+807288)	-51.8697	60.203	8.33333	56.25	66.6667	57.6923	0	0	25
chr19:19665207-19665207	CILP2 (+16151), PBX4 (+64518)	-51.8462	51.8462	0	57.1429	45.4545	52.9412	0	0	0
chr22:20218768-20218768	RTN4R (+37286), ZDHHC8 (+99298)	-51.845	78.7281	26.8831	73.6842	75	87.5	36.3636	30	14.2857
chr14:82404682-82404682	SEL1L (-404478)	-51.7979	90.7937	38.9957	100	85.7143	86.6667	37.5	33.3333	46.1538
chr8:96730402-96730402	C8orf37 (-448974), GDF6 (+442618)	-51.5993	93.266	41.6667	90.9091	100	88.8889	0	62.5	62.5
chr18:45106554-45106554	SKOR2 (-331001), SMAD2 (+350958)	-51.5873	72.2222	20.6349	66.6667	62.5	87.5	28.5714	22.2222	11.1111
chr19:39034422-39034422	MAP4K1 (+74142), RYR1 (+109953)	-51.5873	94.4444	42.8571	100	100	83.3333	50	28.5714	50
chr6:32985216-32985216	HLA-DPB1 (-58487), HLA-DOA (-7828)	-51.4352	100	48.5648	100	100	100	44.4444	31.25	70
chr12:38778952-38778952	ALG10B (+68573)	-51.419	90.2357	38.8167	88.8889	100	81.8182	28.5714	33.3333	54.5455
chr21:37921738-37921738	SIM2 (-149696), CLDN14 (-69351)	-51.4141	79.1919	27.7778	90.9091	80	66.6667	33.3333	16.6667	33.3333
chr1:248854986-248854986	ZNF672 (-277493), OR14I1 (-9358)	-51.3919	96.6667	45.2747	100	100	90	60	61.5385	14.2857
chr22:43144068-43144068	A4GALT (-53077), ARFGAP3 (+109340)	-51.3889	55.0926	3.7037	50	77.7778	37.5	0	0	11.1111
chr10:23551034-23551034	OTUD1 (-177164), PTF1A (+69779)	-51.3889	100	48.6111	100	100	100	33.3333	62.5	50
chr2:107921788-107921788	RGPD4 (-521605), ST6GAL2 (-418687)	-51.3889	51.3889	0	62.5	58.3333	33.3333	0	0	0
chr2:75538998-75538998	TACR1 (-112173), EVA1A (+257850)	-51.3736	90.4762	39.1026	100	100	71.4286	46.1538	46.1538	25
chr18:39745585-39745585	PIK3C3 (+210415), RIT2 (+950071)	-51.3228	71.8254	20.5026	75	83.3333	57.1429	25	14.2857	22.2222
chr10:25452347-25452347	GPR158 (-11644), THNSL1 (+146761)	-51.3131	93.9394	42.6263	81.8182	100	100	33.3333	54.5455	40
chr1:109816048-109816048	PSRC1 (+9742), CELSR2 (+23408)	-51.2605	77.451	26.1905	82.3529	100	50	28.5714	20	30
chr6:78872462-78872462	IRAK1BP1 (-704727), ENSG00000269964 (+472088)	-51.2441	81.8627	30.6187	70.5882	75	100	31.25	33.3333	27.2727
chr14:21287173-21287173	RNASE3 (-72385), RNASE1 (-15737)	-51.2366	97.0356	45.799	95.6522	95.4545	100	47.3684	30.7692	59.2593
chr2:134652015-134652015	NCKAP5 (-325985), MGAT5 (-225738)	-51.2121	57.2727	6.06061	81.8182	40	50	0	0	18.1818
chr2:16348014-16348014	MYCN (+267329), FAM49A (+499088)	-51.1934	75.0972	23.9037	73.913	89.4737	61.9048	30	18.1818	23.5294
chr7:67586847-67586847	NONE	-51.1877	95.0549	43.8672	100	92.3077	92.8571	66.6667	36.3636	28.5714
chr11:78673550-78673550	NARS2 (-387642), TENM4 (+478145)	-51.1733	71.1733	20	66.6667	92.3077	54.5455	33.3333	20	6.66667
chr19:50708949-50708949	MYH14 (+2048), KCNC3 (+123685)	-51.1364	57.197	6.06061	54.5455	62.5	54.5455	0	0	18.1818
chr2:56420205-56420205	EFEMP1 (-268932)	-51.116	89.8268	38.7108	90.9091	100	78.5714	37.5	23.0769	55.5556
chr11:75986341-75986341	WNT11 (-68766), PRKRIR (+105645)	-51.1111	100	48.8889	100	100	100	66.6667	0	80
chr8:86427535-86427535	CA2 (+51455), REXO1L1 (+148191)	-51.0684	75	23.9316	66.6667	83.3333	75	0	38.4615	33.3333
chr8:144821529-144821529	FAM83H (-5559), SCRIB (+76020)	-51.0582	71.4286	20.3704	64.2857	80	70	27.7778	33.3333	0
chr7:150983895-150983895	NUB1 (-54902), SMARCD3 (-37837)	-51.0198	81.9458	30.9259	86.3636	89.4737	70	27.7778	25	40
chr9:116932649-116932649	ORM1 (-152687), COL27A1 (+14810)	-51.0185	76.8519	25.8333	75	77.7778	77.7778	37.5	0	40
chr1:3826338-3826338	AJAP1 (-888767), C1orf174 (-9490)	-51.0138	92.1834	41.1696	90.9091	92.3077	93.3333	46.6667	40	36.8421
chr7:157294065-157294065	DNAJB6 (+164406)	-51.0101	51.0101	0	50	66.6667	36.3636	0	0	0
chr11:91556141-91556141	FAT3 (-529121)	-50.9829	86.5385	35.5556	84.6154	87.5	87.5	33.3333	33.3333	40
chr10:118059572-118059572	PNLIPRP3 (-127807), GFRA1 (-26594)	-50.9629	91.7367	40.7738	100	92.8571	82.3529	50	43.75	28.5714
chr14:23876728-23876728	MYH6 (+758), CMTM5 (+30712)	-50.9524	94.4444	43.4921	100	100	83.3333	40	33.3333	57.1429
chr19:6232929-6232929	MLLT1 (+47030), ACSBG2 (+97245)	-50.9158	50.9158	0	38.4615	42.8571	71.4286	0	0	0
chr20:55746034-55746034	BMP7 (+95650), TFAP2C (+541677)	-50.9057	86.4924	35.5866	70.5882	100	88.8889	27.2727	46.1538	33.3333
chr2:15960168-15960168	MYCN (-120518), DDX1 (+228867)	-50.8838	95.8333	44.9495	100	100	87.5	50	18.1818	66.6667
chr22:20142820-20142820	ZDHHC8 (+23350), RTN4R (+113234)	-50.8694	75.2381	24.3687	80	85.7143	60	33.3333	12.5	27.2727
chr6:8377135-8377135	EEF1E1 (-274325), SLC35B3 (+58581)	-50.8466	90.7937	39.9471	86.6667	100	85.7143	14.2857	50	55.5556
chr8:40540792-40540792	ZMAT4 (+214552), C8orf4 (+529804)	-50.8418	96.2963	45.4545	100	100	88.8889	50	50	36.3636
chr5:174974677-174974677	HRH2 (-110356), SFXN1 (+69280)	-50.8418	100	49.1582	100	100	100	66.6667	36.3636	44.4444
chr18:22807227-22807227	ZNF521 (+124889), HRH4 (+766635)	-50.8333	97.2222	46.3889	100	100	91.6667	62.5	60	16.6667
chr11:17431676-17431676	KCNJ11 (-21471), ABCC8 (+66716)	-50.8333	95.8333	45	100	100	87.5	16.6667	60	58.3333
chr17:72306183-72306183	KIF19 (-16168), DNAI2 (+28533)	-50.777	93.9394	43.1624	81.8182	100	100	50	46.1538	33.3333
chr22:20137576-20137576	ZDHHC8 (+18106), RTN4R (+118478)	-50.7581	86.9353	36.1772	92.8571	83.3333	84.6154	40	45.4545	23.0769
chr4:3822658-3822658	ADRA2C (+54534), OTOP1 (+405958)	-50.7135	84.5014	33.7879	80	88.8889	84.6154	36.3636	25	40
chr21:39752197-39752197	KCNJ15 (+107853), ERG (+281421)	-50.6818	90.8333	40.1515	90	87.5	95	25	45.4545	50
chr11:92069366-92069366	FAT3 (-15896)	-50.5882	94.7059	44.1176	90	100	94.1176	35.2941	47.0588	50
chr10:87372462-87372462	GRID1 (+753773)	-50.4329	100	49.5671	100	100	100	71.4286	50	27.2727
chr5:480896-480896	EXOC3 (+37624), SLC9A3 (+43551)	-50.4202	52.381	1.96078	57.1429	50	50	0	0	5.88235
chr11:120708656-120708656	TBCEL (-186174), GRIK4 (+326189)	-50.4078	64.7619	14.3541	64.2857	70	60	0	27.2727	15.7895
chr16:56998334-56998334	NLRC5 (-25076), CETP (+2573)	-50.4049	100	49.5951	100	100	100	46.1538	50	52.6316
chr7:157085741-157085741	DNAJB6 (-43919), UBE3C (+154135)	-50.404	61.2374	10.8333	66.6667	62.5	54.5455	0	20	12.5
chr11:69589918-69589918	ENSG00000268351 (-2201), FGF4 (+253)	-50.3968	55.5556	5.15873	66.6667	57.1429	42.8571	8.33333	0	7.14286
chr8:65355368-65355368	BHLHE22 (-137446)	-50.3825	63.7566	13.3741	71.4286	64.2857	55.5556	23.0769	12.5	4.54545
chr10:79019627-79019627	KCNMA1 (+377773)	-50.3333	53.6666	3.33333	46.1538	61.9048	52.9412	0	0	10
chr3:14589596-14589596	C3orf20 (-127010), SLC6A6 (+145521)	-50.303	53.3333	3.0303	60	50	50	0	0	9.09091
chr19:46367989-46367989	FOXA3 (+472), IRF2BP1 (+21387)	-50.2976	100	49.7024	100	100	100	50	42.8571	56.25
chr20:2384361-2384361	TGM6 (+22808), SNRPB (+67138)	-50.2646	100	49.7354	100	100	100	28.5714	42.8571	77.7778
chr18:42818006-42818006	SLC14A2 (-376760), SETBP1 (+557144)	-50.2564	63.5897	13.3333	76.9231	53.8462	60	20	20	0
chr3:140252016-140252016	TRIM42 (-144865), CLSTN2 (+597990)	-50.2543	81.5476	31.2933	57.1429	87.5	100	22.2222	36.3636	35.2941
chr17:14739918-14739918	PMP22 (+425988), HS3ST3B1 (+535519)	-50.2496	97.1014	46.8519	91.3043	100	100	25	60	55.5556
chr8:127085354-127085354	FAM84B (+485284), TRIB1 (+642792)	-50.1684	72.3906	22.2222	66.6667	77.7778	72.7273	33.3333	33.3333	0
chr8:143059214-143059214	TSNARE1 (+425329), PTP4A3 (+657122)	-50.1664	58.438	8.2716	60.8696	70	44.4444	10	14.8148	0
chr17:72537525-72537525	CD300LB (-9921), CD300C (+4757)	-50.1587	59.3651	9.20635	66.6667	40	71.4286	13.3333	14.2857	0
chr2:221552302-221552302	EPHA4 (+884708)	-50.1587	50.1587	0	57.1429	60	33.3333	0	0	0
chr20:61675902-61675902	BIRC7 (-191333), BHLHE23 (-37516)	-50.1481	98.6667	48.5185	96	100	100	55.5556	40	50
chr9:116945674-116945674	ORM1 (-139662), COL27A1 (+27835)	-50.1389	89.127	38.9881	85.7143	91.6667	90	37.5	35.7143	43.75
chr5:206387-206387	SDHA (-11969), PLEKHG4B (+66015)	-50.1358	71.6328	21.497	71.4286	84.2105	59.2593	23.0769	13.6364	27.7778
chr8:10897405-10897405	PINX1 (-200020), XKR6 (+161470)	-50.1324	71.5152	21.3828	81.8182	60	72.7273	12.5	28.5714	23.0769
chr5:169803325-169803325	LCP2 (-78095), KCNMB1 (+13356)	-50.119	86.7857	36.6667	92.8571	80	87.5	40	20	50
chr7:34584282-34584282	NPSR1 (-113615), BMPER (+639760)	-50.0818	82.8303	32.7485	95.4545	68.4211	84.6154	44.4444	22.2222	31.5789
chr2:59739266-59739266	NONE	-50.0585	55.614	5.55556	70	60	36.8421	5.55556	0	11.1111
chr11:43140708-43140708	API5 (-192831)	-50	81.4815	31.4815	88.8889	77.7778	77.7778	16.6667	44.4444	33.3333
chr11:58666078-58666078	GLYATL2 (-53822), GLYATL1 (-44644)	-50	100	50	100	100	100	33.3333	66.6667	50
chr16:55073424-55073424	IRX6 (-284248), IRX5 (+108651)	-50	100	50	100	100	100	33.3333	66.6667	50
chr2:112898419-112898419	FBLN7 (+2458), ZC3H8 (+114269)	-50	100	50	100	100	100	50	40	60
chr7:53454293-53454293	NONE	-50	100	50	100	100	100	50	50	50
chr8:145031131-145031131	PLEC (-6088), PARP10 (+29491)	-49.9954	56.6092	6.61376	44.8276	75	50	14.2857	0	5.55556
chr2:65928462-65928462	MEIS1 (-734070), SPRED2 (-269152)	-49.9074	95.8333	45.9259	87.5	100	100	33.3333	60	44.4444
chr18:14933396-14933396	ANKRD30B (+185158)	-49.8504	89.1667	39.3162	86.6667	87.5	93.3333	30.7692	33.3333	53.8462
chr1:149162246-149162246	PPIAL4C (-390757), NBPF16 (+422804)	-49.8413	60.9524	11.1111	60	42.8571	80	0	16.6667	16.6667
chr2:23250951-23250951	ATAD2B (+899033)	-49.836	74.1746	24.3386	82.3529	84.6154	55.5556	28.5714	11.1111	33.3333
chr11:91730396-91730396	FAT3 (-354866)	-49.8343	94.4176	44.5833	86.9565	100	96.2963	43.75	60	30
chr9:36166025-36166025	CCIN (-3364), GLIPR2 (+29284)	-49.7811	64.8485	15.0673	60	80	54.5455	11.1111	9.09091	25
chr11:102261742-102261742	BIRC2 (+43777), TMEM123 (+62033)	-49.7222	87.2222	37.5	91.6667	90	80	25	50	37.5
chr20:61070062-61070062	SLCO4A1 (-203735), GATA5 (-19037)	-49.6642	90.4762	40.812	100	85.7143	85.7143	58.3333	33.3333	30.7692
chr19:12086184-12086184	ZNF763 (+10316), ZNF433 (+60341)	-49.6296	72.5926	22.963	77.7778	60	80	16.6667	30	22.2222
chr9:138482392-138482392	PAEP (+28789), GLT6D1 (+48994)	-49.6281	65.5012	15.873	63.6364	63.6364	69.2308	33.3333	14.2857	0
chr2:122987138-122987138	TSN (+474030)	-49.6212	52.9545	3.33333	36.3636	60	62.5	0	0	10
chr8:60674602-60674602	TOX (-642836), CA8 (+519369)	-49.6154	97.2222	47.6068	91.6667	100	100	66.6667	46.1538	30
chr13:30058603-30058603	SLC7A1 (+111222), MTUS2 (+459856)	-49.6032	74.6032	25	66.6667	57.1429	100	25	30	20
chr7:70302039-70302039	WBSCR17 (-295116)	-49.5922	71.4616	21.8695	68.75	77.7778	67.8571	11.1111	25.9259	28.5714
chr7:73183266-73183266	ABHD11 (-30070), CLDN3 (+1334)	-49.5808	75.0794	25.4986	66.6667	80	78.5714	15.3846	16.6667	44.4444
chr19:34178390-34178390	KCTD15 (-110901), CHST8 (+2957)	-49.5518	51.9328	2.38095	52.9412	42.8571	60	0	0	7.14286
chr11:78478140-78478140	NARS2 (-192232), TENM4 (+673555)	-49.4652	67.8313	18.366	69.5652	71.4286	62.5	33.3333	10	11.7647
chr5:21044281-21044281	CDH18 (-468300)	-49.4529	92.1296	42.6768	88.8889	100	87.5	36.3636	41.6667	50
chr7:100888750-100888750	FIS1 (-385), RABL5 (+76334)	-49.4444	52.7778	3.33333	41.6667	50	66.6667	0	0	10
chr7:145057820-145057820	CNTNAP2 (-755633), TPK1 (-524675)	-49.3651	90.4762	41.1111	100	100	71.4286	50	33.3333	40
chr11:128802431-128802431	C11orf45 (-26840), TP53AIP1 (+10391)	-49.3651	76.4021	27.037	80	71.4286	77.7778	11.1111	20	50
chr2:28867421-28867421	PPP1CB (-107298), PLB1 (+148484)	-49.3651	77.1429	27.7778	80	80	71.4286	16.6667	22.2222	44.4444
chr2:6960222-6960222	CMPK2 (+45605)	-49.3506	51.7316	2.38095	27.2727	63.6364	64.2857	0	7.14286	0
chr1:20635156-20635156	VWA5B1 (+17745), CAMK2N1 (+177557)	-49.3254	53.4921	4.16667	53.3333	57.1429	50	0	12.5	0
chr14:74799025-74799025	ABCD4 (-29267), VRTN (-16091)	-49.299	82.1429	32.8438	71.4286	87.5	87.5	45.4545	30	23.0769
chr5:175092017-175092017	CPLX2 (-131296), HRH2 (+6985)	-49.2641	75.4545	26.1905	54.5455	81.8182	90	28.5714	25	25
chr3:137433453-137433453	SOX14 (-50126), IL20RB (+756747)	-49.2304	61.9577	12.7273	44.4444	71.4286	70	0	20	18.1818
chr3:59487428-59487428	FAM3D (-834854)	-49.228	95.2381	46.0101	85.7143	100	100	60	41.6667	36.3636
chr2:112898534-112898534	FBLN7 (+2573), ZC3H8 (+114154)	-49.1973	92.3521	43.1548	95.4545	95.2381	86.3636	43.75	33.3333	52.381
chr2:89544412-89544412	RPIA (+553251)	-49.1877	49.1877	0	64.7059	40	42.8571	0	0	0
chr11:120563026-120563026	TBCEL (-331804), GRIK4 (+180559)	-49.1865	71.5079	22.3214	58.3333	80	76.1905	6.25	25	35.7143
chr20:60945782-60945782	RPS21 (-16390), LAMA5 (-3415)	-49.1712	71.6783	22.5071	72.7273	92.3077	50	22.2222	23.0769	22.2222
chr10:23801304-23801304	KIAA1217 (-696789), OTUD1 (+73107)	-49.1631	84.9206	35.7576	83.3333	92.8571	78.5714	40	40	27.2727
chr12:50377731-50377731	AQP6 (+11112), RACGAP1 (+41576)	-49.1453	49.1453	0	30.7692	83.3333	33.3333	0	0	0
chr3:112905684-112905684	C3orf17 (-166999), BOC (-24645)	-49.1393	66.6667	17.5273	66.6667	66.6667	66.6667	21.0526	8	23.5294
chr2:135318051-135318051	TMEM163 (+158519), MGAT5 (+440299)	-48.9821	66.7069	17.7249	69.5652	75	55.5556	22.2222	14.2857	16.6667
chr10:117842706-117842706	GFRA1 (+190273), ATRNL1 (+989323)	-48.966	88.1935	39.2274	95	92.3077	77.2727	42.8571	38.4615	36.3636
chr7:73120583-73120583	STX1A (+13405), WBSCR22 (+22628)	-48.8889	100	51.1111	100	100	100	60	60	33.3333
chr3:171760033-171760033	FNDC3B (+1690), GHSR (+406213)	-48.8806	71.9457	23.0651	70.5882	92.3077	52.9412	12.5	30.7692	25.9259
chr10:79338773-79338773	KCNMA1 (+58627)	-48.84	78.2051	29.3651	83.3333	66.6667	84.6154	33.3333	21.4286	33.3333
chr5:152870478-152870478	GRIA1 (-1254)	-48.8095	48.8095	0	71.4286	50	25	0	0	0
chr20:24793238-24793238	CST7 (-136628), SYNDIG1 (+343404)	-48.8095	100	51.1905	100	100	100	28.5714	75	50
chr4:56005122-56005122	SRD5A3 (-207154), KDR (-13367)	-48.7685	85.6061	36.8376	81.8182	100	75	10	53.8462	46.6667
chr7:136849066-136849066	PTN (+179545), CHRM2 (+295651)	-48.7675	80.1961	31.4286	70	100	70.5882	50	30	14.2857
chr2:241359939-241359939	OTOS (-275961), GPC1 (-15149)	-48.7554	96.9697	48.2143	90.9091	100	100	37.5	50	57.1429
chr6:34051019-34051019	MLN (-279232), GRM4 (+50424)	-48.7542	83.0135	34.2593	72.2222	81.8182	95	25	33.3333	44.4444
chr8:55285969-55285969	SOX17 (-84526), MRPL15 (+238200)	-48.7179	100	51.2821	100	100	100	53.8462	50	50
chr1:39443289-39443289	RHBDL2 (-50781), AKIRIN1 (-13606)	-48.7133	80.0265	31.3131	83.3333	88.8889	67.8571	26.6667	27.2727	40
chr7:71810916-71810916	CALN1 (+66442)	-48.7013	66.6667	17.9654	75	75	50	28.5714	18.1818	7.14286
chr12:3678684-3678684	PRMT8 (+78283), EFCAB4B (+183584)	-48.6772	91.5344	42.8571	100	85.7143	88.8889	57.1429	14.2857	57.1429
chr3:123370413-123370413	PTPLB (-66382), MYLK (+232736)	-48.6772	100	51.3228	100	100	100	77.7778	33.3333	42.8571
chr18:22748352-22748352	ZNF521 (+183764), HRH4 (+707760)	-48.6364	61.3636	12.7273	54.5455	75	54.5455	20	0	18.1818
chr8:143152947-143152947	TSNARE1 (+331596), PTP4A3 (+750855)	-48.6264	90.4213	41.7949	92.5926	86.3636	92.3077	15.3846	60	50
chr7:31139852-31139852	ADCYAP1R1 (+37043), NEUROD6 (+240656)	-48.6231	66.6573	18.0342	68.4211	72.7273	58.8235	6.66667	16.6667	30.7692
chr17:48628451-48628451	CACNA1G (-10370), SPATA20 (+4002)	-48.6111	94.4444	45.8333	100	83.3333	100	40	60	37.5
chr12:54939195-54939195	PDE1B (-3939), NCKAP1L (+47701)	-48.5902	95.8333	47.2431	100	100	87.5	50	28.5714	63.1579
chr10:82870730-82870730	NRG3 (-764340), TSPAN14 (+656809)	-48.5867	74.1667	25.58	80	80	62.5	33.3333	7.69231	35.7143
chr2:77340744-77340744	LRRTM4 (+408750)	-48.5688	92.0537	43.4848	95.4545	93.75	86.9565	50	45.4545	35
chr2:108161303-108161303	ST6GAL2 (-658202), RGPD4 (-282090)	-48.5562	94.8246	46.2684	95	100	89.4737	35.7143	59.0909	44
chr7:75616507-75616507	STYXL1 (+60814), POR (+72111)	-48.5185	93.3333	44.8148	100	80	100	40	44.4444	50
chr18:13309204-13309204	LDLRAD4 (+90419), FAM210A (+417355)	-48.4493	85.7143	37.265	85.7143	100	71.4286	40	33.3333	38.4615
chr8:68733543-68733543	PREX2 (-130810), CPA6 (-74964)	-48.4477	95.8333	47.3856	100	100	87.5	33.3333	58.8235	50
chr5:170171147-170171147	GABRP (-38539), KCNIP1 (+239571)	-48.4392	56.3095	7.87037	37.5	71.4286	60	0	11.1111	12.5
chr7:53454335-53454335	NONE	-48.3333	90	41.6667	100	100	70	37.5	50	37.5
chr14:21193963-21193963	EDDM3A (-20088), ANG (+41628)	-48.3069	96.6667	48.3598	100	100	90	55.5556	42.8571	46.6667
chr19:46367987-46367987	FOXA3 (+470), IRF2BP1 (+21389)	-48.2143	100	51.7857	100	100	100	50	42.8571	62.5
chr7:44605110-44605110	NPC1L1 (-24197), DDX56 (+8491)	-48.1818	100	51.8182	100	100	100	50	45.4545	60
chr17:79826159-79826159	P4HB (-7590), ARHGDIA (+3123)	-48.1781	57.7778	9.59967	66.6667	66.6667	40	16.6667	6.25	5.88235
chr3:42438614-42438614	CCK (-130916), LYZL4 (+13478)	-48.1746	90.5556	42.381	91.6667	80	100	20	50	57.1429
chr9:614009-614009	DMRT1 (-227681), KANK1 (+143719)	-48.141	65.5556	17.4145	80	66.6667	50	12.5	16.6667	23.0769
chr2:123641360-123641360	NONE	-48.1217	91.1111	42.9894	100	100	73.3333	44.4444	42.8571	41.6667
chr16:32485472-32485472	TP53TG3 (+202581), ZNF267 (+600394)	-48.0768	68.9755	20.8987	85.7143	54.5455	66.6667	26.6667	23.5294	12.5
chr10:125221185-125221185	GPR26 (-204686), BUB3 (+307393)	-48.0219	69.6128	21.5909	72.7273	75	61.1111	25	12.5	27.2727
chr11:68084409-68084409	PPP6R3 (-143829), LRP5 (+4333)	-48.0167	90.1099	42.0932	84.6154	85.7143	100	36.3636	42.8571	47.0588
chr19:9370159-9370159	OR7E24 (+8554), ZNF699 (+50090)	-48.0159	95.2381	47.2222	85.7143	100	100	57.1429	41.6667	42.8571
chr2:77340631-77340631	LRRTM4 (+408863)	-48.0019	98.1481	50.1462	100	100	94.4444	46.4286	61.9048	42.1053
chr1:3498694-3498694	MEGF6 (+29365), ARHGEF16 (+127705)	-47.9557	96.9697	49.0139	100	100	90.9091	57.1429	44.4444	45.4545
chr20:51774742-51774742	TSHZ2 (+185797), ZNF217 (+435636)	-47.9487	90	42.0513	70	100	100	40	46.1538	40
chr5:168350960-168350960	PANK3 (-344356), SLIT3 (+377173)	-47.9365	85.5556	37.619	73.3333	100	83.3333	20	50	42.8571
chr14:94325365-94325365	PRIMA1 (-70539), ASB2 (+117772)	-47.9365	47.9365	0	53.3333	57.1429	33.3333	0	0	0
chr5:1918688-1918688	IRX4 (-31357), IRX2 (+833088)	-47.9248	73.2453	25.3205	77.7778	72.7273	69.2308	12.5	25	38.4615
chr21:45280360-45280360	AGPAT3 (-64529), RRP1 (+70967)	-47.9173	77.6431	29.7258	81.8182	77.7778	73.3333	27.2727	28.5714	33.3333
chr2:79599050-79599050	CTNNA2 (+186694), LRRTM1 (+932824)	-47.8838	55.0807	7.19697	70.3704	61.5385	33.3333	9.09091	0	12.5
chr9:115618930-115618930	SLC46A2 (+34263), SNX30 (+105813)	-47.8137	87.2724	39.4587	85.7143	93.75	82.3529	22.2222	46.1538	50
chr8:70250938-70250938	SULF1 (-127921)	-47.7778	87.3016	39.5238	78.5714	100	83.3333	50	40	28.5714
chr6:19885833-19885833	ID4 (+48217), MBOAT1 (+326797)	-47.7778	100	52.2222	100	100	100	50	66.6667	40
chr2:21945283-21945283	TDRD15 (+598495)	-47.7733	92.3246	44.5513	100	87.5	89.4737	50	37.5	46.1538
chr7:48336260-48336260	ABCA13 (+125204)	-47.7056	47.7056	0	54.5455	60	28.5714	0	0	0
chr7:31289480-31289480	NEUROD6 (+91028), ADCYAP1R1 (+186671)	-47.6736	72.2527	24.5791	84.6154	75	57.1429	22.2222	18.1818	33.3333
chr8:143128424-143128424	TSNARE1 (+356119), PTP4A3 (+726332)	-47.6389	54.3056	6.66667	56.25	40	66.6667	20	0	0
chr2:15926358-15926358	MYCN (-154328), DDX1 (+195057)	-47.6224	70.6061	22.9837	70	60	81.8182	20	18.1818	30.7692
chr1:46669280-46669280	LURAP1 (+275), POMGNT1 (+16697)	-47.619	52.381	4.7619	50	57.1429	50	0	0	14.2857
chr17:72766876-72766876	NAT9 (+5594), SLC9A3R1 (+22086)	-47.5866	52.3485	4.7619	62.5	40	54.5455	0	0	14.2857
chr8:52656237-52656237	PXDNL (+65768)	-47.5132	66.0317	18.5185	71.4286	60	66.6667	16.6667	16.6667	22.2222
chr12:113837473-113837473	SDS (+4220), PLBD2 (+41099)	-47.4128	90.303	42.8902	100	90.9091	80	57.1429	43.75	27.7778
chr12:38547046-38547046	ALG10B (-163334)	-47.4074	74.0741	26.6667	88.8889	66.6667	66.6667	40	0	40
chr11:78565422-78565422	NARS2 (-279514), TENM4 (+586273)	-47.3826	79.1026	31.7199	70	92.3077	75	42.8571	21.0526	31.25
chr7:37315743-37315743	AOAH (-551591), ELMO1 (+173109)	-47.3446	83.0556	35.711	91.6667	87.5	70	30.7692	36.3636	40
chr8:130678623-130678623	GSDMC (+120511)	-47.3214	100	52.6786	100	100	100	57.1429	57.1429	43.75
chr17:48165158-48165158	PDK2 (-7481), ITGA3 (+31355)	-47.2844	61.5152	14.2308	54.5455	50	80	7.69231	25	10
chr19:39731803-39731803	SYCN (-36898), IFNL3 (+3843)	-47.2222	100	52.7778	100	100	100	40	58.3333	60
chr11:68049771-68049771	LRP5 (-30306), C11orf24 (-10342)	-47.2222	47.2222	0	41.6667	50	50	0	0	0
chr7:73183249-73183249	ABHD11 (-30053), CLDN3 (+1351)	-47.2059	89.1575	41.9516	84.6154	90	92.8571	23.0769	41.6667	61.1111
chr3:10207369-10207369	TATDN2 (-82338), IRAK2 (+821)	-47.1935	80.7602	33.5668	78.9474	83.3333	80	42.8571	16.6667	41.1765
chr7:149525979-149525979	ZNF467 (-55412), ZNF862 (-9477)	-47.1429	57.9762	10.8333	62.5	40	71.4286	20	0	12.5
chr19:55948471-55948471	UBE2S (-29327), SHISA7 (+5759)	-47.138	54.5455	7.40741	50	50	63.6364	0	0	22.2222
chr8:144441531-144441531	TOP1MT (-24466), RHPN1 (-9526)	-47.1177	79.0802	31.9625	88.8889	76.9231	71.4286	42.8571	36.3636	16.6667
chr11:134338514-134338514	B3GAT1 (-76268)	-47.0899	51.8519	4.7619	55.5556	60	40	14.2857	0	0
chr20:48902390-48902390	PTPN1 (-224501), CEBPB (+95015)	-47.0766	86.619	39.5425	92.8571	75	92	33.3333	35.2941	50
chr10:126840433-126840433	C10orf137 (-567712), CTBP2 (-123975)	-46.9841	88.8889	41.9048	66.6667	100	100	40	42.8571	42.8571
chr11:79218857-79218857	TENM4 (-67163)	-46.9577	86.7725	39.8148	100	88.8889	71.4286	25	50	44.4444
chr15:31833858-31833858	OTUD7A (+113684), KLF13 (+214801)	-46.9444	100	53.0556	100	100	100	16.6667	80	62.5
chr3:40892602-40892602	CTNNB1 (-348328), ZNF621 (+326227)	-46.9322	78.8767	31.9444	90.4762	84.6154	61.5385	33.3333	25	37.5
chr7:30737735-30737735	CRHR2 (+1984), GARS (+103439)	-46.9119	93.9815	47.0696	87.5	100	94.4444	66.6667	26.9231	47.619
chr20:61071158-61071158	SLCO4A1 (-202639), GATA5 (-20133)	-46.8407	58.3333	11.4927	75	60	40	14.2857	12.5	7.69231
chr10:79981790-79981790	ZMIZ1 (-847002), RPS24 (+188273)	-46.8254	94.4444	47.619	100	100	83.3333	42.8571	54.5455	45.4545
chr16:56998321-56998321	NLRC5 (-25089), CETP (+2560)	-46.7986	100	53.2014	100	100	100	46.1538	55.5556	57.8947
chr10:87987826-87987826	GRID1 (+138409)	-46.7725	72.6984	25.9259	66.6667	71.4286	80	11.1111	25	41.6667
chr3:9550553-9550553	LHFPL4 (+44933), THUMPD3 (+145818)	-46.7677	92.2222	45.4545	86.6667	100	90	50	50	36.3636
chr15:26220968-26220968	ATP10A (-112614), GABRB3 (+797253)	-46.7262	91.8056	45.0794	93.75	91.6667	90	42.8571	40	52.381
chrY:13470088-13470088	SLC9B1P1 (+54629)	-46.6667	53.3333	6.66667	44.4444	55.5556	60	0	20	0
chr10:134310590-134310590	STK32C (-189147), INPP5A (-40734)	-46.6667	100	53.3333	100	100	100	40	80	40
chr7:98764951-98764951	SMURF1 (-23229), KPNA7 (+40178)	-46.627	90.2778	43.6508	83.3333	87.5	100	57.1429	57.1429	16.6667
chr21:43767586-43767586	TFF3 (-31826), TFF2 (+3651)	-46.5993	91.4141	44.8148	90.9091	83.3333	100	44.4444	40	50
chr10:50053111-50053111	LRRC18 (+69166), WDFY4 (+135361)	-46.5936	71.4057	24.812	61.5385	71.4286	81.25	31.5789	14.2857	28.5714
chr20:61146577-61146577	SLCO4A1 (-127220), GATA5 (-95552)	-46.56	83.8745	37.3144	90.9091	85.7143	75	46.1538	50	15.7895
chr2:112898503-112898503	FBLN7 (+2542), ZC3H8 (+114185)	-46.5428	83.1169	36.5741	86.3636	85.7143	77.2727	37.5	38.8889	33.3333
chr6:36649324-36649324	RAB44 (-38816), CDKN1A (+2838)	-46.5404	92.5	45.9596	100	87.5	90	33.3333	54.5455	50
chr1:22730469-22730469	WNT4 (-261011), ZBTB40 (-47875)	-46.5404	92.5	45.9596	90	87.5	100	33.3333	54.5455	50
chr14:97082605-97082605	VRK1 (-181036), PAPOLA (+113896)	-46.5326	93.4524	46.9197	100	87.5	92.8571	42.8571	36.3636	61.5385
chr11:68723007-68723007	MRGPRD (+25448), IGHMBP2 (+51698)	-46.5079	58.7302	12.2222	42.8571	50	83.3333	0	16.6667	20
chr3:12830038-12830038	TMEM40 (-29001), CAND2 (-8141)	-46.502	91.342	44.84	95.4545	100	78.5714	50	52.9412	31.5789
chr13:112771368-112771368	SPACA7 (-259265), SOX1 (+49456)	-46.4957	76.4103	29.9145	80	80	69.2308	33.3333	33.3333	23.0769
chr22:23196862-23196862	IGLL5 (-33098), GGTLC2 (+208047)	-46.4683	79.1667	32.6984	70.8333	91.6667	75	50	21.4286	26.6667
chr19:46367984-46367984	FOXA3 (+467), IRF2BP1 (+21392)	-46.4599	94.0789	47.619	94.7368	87.5	100	50	42.8571	50
chr15:26220918-26220918	ATP10A (-112564), GABRB3 (+797303)	-46.3955	93.75	47.3545	81.25	100	100	50	44.4444	47.619
chr1:244411354-244411354	ZBTB18 (+196770), ADSS (+204082)	-46.3925	100	53.6075	100	100	100	16.6667	71.4286	72.7273
chr15:96450389-96450389	NR2F2 (-423557)	-46.3869	72.6496	26.2626	66.6667	84.6154	66.6667	33.3333	9.09091	36.3636
chr7:57711431-57711431	ZNF716 (+201549)	-46.3602	79.6935	33.3333	72.4138	100	66.6667	33.3333	33.3333	33.3333
chr7:71120465-71120465	WBSCR17 (+523311), CALN1 (+756893)	-46.3348	65.5556	19.2208	50	66.6667	80	28.5714	20	9.09091
chr2:119970033-119970033	C1QL2 (-53569), STEAP3 (-11374)	-46.2731	76.0784	29.8053	73.3333	88.2353	66.6667	30.7692	42.8571	15.7895
chr8:143538348-143538348	BAI1 (+7558), ARC (+158485)	-46.2429	53.9352	7.69231	56.25	55.5556	50	0	7.69231	15.3846
chr12:54984611-54984611	PPP1R1A (-2169), LACRT (+44068)	-46.2168	86.9591	40.7423	93.3333	84.2105	83.3333	14.2857	55	52.9412
chr9:139471001-139471001	EGFL7 (-82307), NOTCH1 (-30688)	-46.211	93.4837	47.2727	94.7368	100	85.7143	36.3636	45.4545	60
chr2:121011768-121011768	INHBB (-91951), RALB (+1435)	-46.1724	80.9343	34.7619	87.5	91.6667	63.6364	21.4286	42.8571	40
chr20:52059299-52059299	ZNF217 (+151079), TSHZ2 (+470354)	-46.131	88.9881	42.8571	81.25	100	85.7143	57.1429	28.5714	42.8571
chr1:164500920-164500920	PBX1 (-27952)	-46.1183	96.8254	50.7071	100	100	90.4762	40	45.4545	66.6667
chr16:49314818-49314818	N4BP1 (-670699), CBLN1 (+924)	-46.0943	74.2424	28.1481	72.7273	66.6667	83.3333	40	33.3333	11.1111
chr5:59635872-59635872	PDE4D (-446248), DEPDC1B (+360116)	-46.016	95.1901	49.174	95.8333	94.7368	95	53.8462	54.5455	39.1304
chr10:87407104-87407104	GRID1 (+719131)	-45.9524	72.1429	26.1905	71.4286	70	75	0	50	28.5714
chr19:17320350-17320350	USE1 (-5818), MYO9B (+133760)	-45.9259	90	44.0741	90	80	100	26.6667	50	55.5556
chr8:1309064-1309064	TDRP (-813284), DLGAP2 (-140468)	-45.9259	51.4815	5.55556	60	44.4444	50	0	16.6667	0
chr17:53704561-53704561	MMD (-205209), TMEM100 (+104921)	-45.9188	58.5185	12.5997	60	60	55.5556	9.09091	18.1818	10.5263
chr20:48664975-48664975	SNAI1 (+65440), UBE2V1 (+67516)	-45.8896	64.5001	18.6104	55.5556	72.7273	65.2174	31.8182	5.26316	18.75
chr11:58726510-58726510	FAM111B (-148200), GLYATL1 (+15789)	-45.8618	97.4359	51.5741	100	100	92.3077	70	62.5	22.2222
chrY:13488278-13488278	SLC9B1P1 (+36439)	-45.8333	50	4.16667	66.6667	50	33.3333	0	0	12.5
chr8:64337137-64337137	YTHDF3 (+256017)	-45.7852	82.3653	36.5801	81.8182	87.5	77.7778	50	45.4545	14.2857
chr15:20500737-20500737	NONE	-45.7848	82.0513	36.2665	69.2308	84.6154	92.3077	41.6667	36.3636	30.7692
chr8:139196297-139196297	COL22A1 (+729939)	-45.7672	53.1746	7.40741	42.8571	66.6667	50	0	11.1111	11.1111
chr11:62814247-62814247	SLC22A8 (-30937), SLC22A24 (+97446)	-45.7624	58.9899	13.2275	53.3333	60	63.6364	28.5714	11.1111	0
chr1:109656207-109656207	KIAA1324 (-416), TMEM167B (+22851)	-45.7376	95.2614	49.5238	94.1176	91.6667	100	71.4286	57.1429	20
chr14:106321097-106321097	TMEM121 (+328158)	-45.6899	55.754	10.0641	58.3333	71.4286	37.5	12.5	10	7.69231
chr1:39026154-39026154	POU3F1 (-513705), RRAGC (+299341)	-45.6818	93.0556	47.3737	100	91.6667	87.5	46.6667	50	45.4545
chr17:77702382-77702382	RBFOX3 (-223820), ENPP7 (-2299)	-45.6601	75.5543	29.8942	92.8571	65.3846	68.4211	16.6667	28.5714	44.4444
chr6:12982532-12982532	PHACTR1 (+263991), TBC1D7 (+344612)	-45.6566	77.5084	31.8519	63.6364	80	88.8889	33.3333	22.2222	40
chr7:100048708-100048708	PPP1R35 (-14521), TSC22D4 (+28194)	-45.6203	55.3846	9.76431	46.1538	75	45	0	11.1111	18.1818
chr2:137711822-137711822	THSD7B (+72074)	-45.6013	78.141	32.5397	87.5	70	76.9231	50	14.2857	33.3333
chr2:113886400-113886400	PSD4 (-45148), IL1RN (+10927)	-45.5937	85.93	40.3363	86.9565	87.5	83.3333	29.1667	55	36.8421
chr6:6465502-6465502	F13A1 (-144436), LY86 (-122839)	-45.5556	100	54.4444	100	100	100	60	70	33.3333
chr11:30261901-30261901	ARL14EP (-82697), FSHB (+9339)	-45.5556	100	54.4444	100	100	100	80	33.3333	50
chr1:2836278-2836278	MMEL1 (-271850), ACTRT2 (-101768)	-45.5504	65.0376	19.4872	71.4286	50	73.6842	23.0769	15.3846	20
chr11:74441840-74441840	CHRDL2 (+380), POLD3 (+138266)	-45.5489	71.3065	25.7576	61.5385	85.7143	66.6667	40	10	27.2727
chr21:39200619-39200619	KCNJ6 (+88130), DYRK1A (+408018)	-45.5045	59.5604	14.0559	60	57.1429	61.5385	23.0769	10	9.09091
chr14:21193994-21193994	EDDM3A (-20057), ANG (+41659)	-45.5026	90	44.4974	90	100	80	44.4444	35.7143	53.3333
chr8:65286170-65286170	BHLHE22 (-206644)	-45.4545	100	54.5455	100	100	100	50	63.6364	50
chr11:65563825-65563825	SNX32 (-37287), OVOL1 (+9333)	-45.4524	93.4524	48	87.5	100	92.8571	46.1538	44	53.8462
chr17:65698429-65698429	NOL11 (-15520), PITPNC1 (+324159)	-45.4451	97.619	52.1739	100	100	92.8571	38.4615	61.5385	56.5217
chr5:163318348-163318348	MAT2B (+385795)	-45.4299	45.4299	0	47.0588	69.2308	20	0	0	0
chr2:76106291-76106291	GCFC2 (-168177)	-45.4293	90.2778	44.8485	100	87.5	83.3333	50	54.5455	30
chr17:80175470-80175470	FASN (-119263), SLC16A3 (-16093)	-45.3704	45.3704	0	61.1111	50	25	0	0	0
chr8:57033880-57033880	MOS (-7340), PLAG1 (+89958)	-45.3493	94.8864	49.537	100	93.75	90.9091	62.5	44.4444	41.6667
chr7:148843513-148843513	ZNF425 (-20076), ZNF398 (-1055)	-45.3439	96.2963	50.9524	88.8889	100	100	50	42.8571	60
chr11:65547390-65547390	RNASEH2C (-58973), AP5B1 (+883)	-45.3102	50.8658	5.55556	45.4545	57.1429	50	0	0	16.6667
chr1:2111174-2111174	C1orf86 (+15039), PRKCZ (+129266)	-45.2694	53.6027	8.33333	36.3636	80	44.4444	0	12.5	12.5
chr7:154072194-154072194	DPP6 (+322430), PAXIP1 (+722600)	-45.2381	48.5714	3.33333	60	42.8571	42.8571	0	10	0
chr12:6649039-6649039	GAPDH (+5947), IFFO1 (+16200)	-45.2381	50	4.7619	50	50	50	0	14.2857	0
chr18:86584-86584	USP14 (-72024), ENSG00000173213 (-37028)	-45.2381	91.9048	46.6667	85.7143	100	90	60	40	40
chr3:181254822-181254822	DNAJC19 (-547262), SOX2 (-174900)	-45.2291	82.8283	37.5992	81.8182	93.3333	73.3333	50	19.0476	43.75
chr10:71490339-71490339	COL13A1 (-71349), C10orf35 (+100326)	-45.202	82.0202	36.8182	72.7273	90	83.3333	40	45.4545	25
chr11:80238249-80238249	NONE	-45.1852	100	54.8148	100	100	100	60	44.4444	60
chr5:179920658-179920658	GFPT2 (-140272), CNOT6 (-775)	-45.1383	87.6383	42.5	95.4545	95.2381	72.2222	50	37.5	40
chr7:132193713-132193713	PODXL (-952348), PLXNA4 (+68347)	-45.119	74.2857	29.1667	80	71.4286	71.4286	0	37.5	50
chr1:43353550-43353550	ZNF691 (+41244), SLC2A1 (+70951)	-44.8666	100	55.1334	100	100	100	64.7059	44.4444	56.25
chr3:112960480-112960480	BOC (+30152), SPICE1 (+273523)	-44.8485	84.4444	39.596	70	100	83.3333	33.3333	40	45.4545
chr15:82042339-82042339	TMC3 (-375786), MEX3B (+296143)	-44.8485	93.3333	48.4848	100	100	80	50	45.4545	50
chr8:57033930-57033930	MOS (-7390), PLAG1 (+89908)	-44.8148	96.6667	51.8519	90	100	100	50	55.5556	50
chr3:12003177-12003177	TAMM41 (-114785), TIMP4 (+197674)	-44.7691	86.1111	41.342	75	100	83.3333	28.5714	50	45.4545
chr17:66148270-66148270	AMZ2 (-95445), KPNA2 (+116195)	-44.7619	85.2381	40.4762	85.7143	90	80	14.2857	50	57.1429
chr3:137166692-137166692	SOX14 (-316887), IL20RB (+489986)	-44.7477	69.4603	24.7126	56	66.6667	85.7143	25	24.1379	25
chr1:6309274-6309274	HES3 (+5023), GPR153 (+11761)	-44.6549	94.8864	50.2315	93.75	100	90.9091	68.75	44.4444	37.5
chr1:6195776-6195776	CHD5 (+44407), KCNAB2 (+89796)	-44.6032	52.381	7.77778	57.1429	60	40	10	13.3333	0
chr2:134652032-134652032	NCKAP5 (-326002), MGAT5 (-225721)	-44.596	93.3333	48.7374	100	80	100	33.3333	58.3333	54.5455
chr5:179920642-179920642	GFPT2 (-140256), CNOT6 (-791)	-44.5833	94.4444	49.8611	100	100	83.3333	40	56.25	53.3333
chr3:187052611-187052611	MASP1 (-42966), RTP4 (-33509)	-44.5513	92.5	47.9487	95.8333	86.6667	95	40	50	53.8462
chr1:3271645-3271645	ARHGEF16 (-99345), PRDM16 (+285871)	-44.548	91.4141	46.8661	90.9091	100	83.3333	50	44.4444	46.1538
chr11:130332866-130332866	C11orf44 (-209985), ADAMTS15 (+13998)	-44.531	81.9048	37.3737	80	80	85.7143	44.4444	22.2222	45.4545
chr16:2956585-2956585	FLYWCH1 (-5415), FLYWCH2 (+23399)	-44.4481	72.731	28.2828	85.7143	76.9231	55.5556	33.3333	18.1818	33.3333
chr15:97168620-97168620	NR2F2 (+294675)	-44.4444	44.4444	0	75	33.3333	25	0	0	0
chr7:150699246-150699246	NOS3 (+11164), ATG9B (+22340)	-44.4444	100	55.5556	100	100	100	28.5714	66.6667	71.4286
chr6:40856366-40856366	LRFN2 (-301163), UNC5CL (+150562)	-44.4444	50	5.55556	40	50	60	0	0	16.6667
chr19:45953329-45953329	ERCC1 (-26506), FOSB (-17924)	-44.4444	44.4444	0	50	50	33.3333	0	0	0
chr8:143260959-143260959	TSNARE1 (+223584), PTP4A3 (+858867)	-44.4048	60	15.5952	80	55.5556	44.4444	20	14.2857	12.5
chr3:126770864-126770864	PLXNA1 (+63428), TPRA1 (+538748)	-44.3519	92.1296	47.7778	88.8889	87.5	100	33.3333	60	50
chr2:75464217-75464217	TACR1 (-37392), EVA1A (+332631)	-44.3223	90.4762	46.1538	100	85.7143	85.7143	60	40	38.4615
chr10:117586152-117586152	GFRA1 (+446827), ATRNL1 (+732769)	-44.3119	97.3333	53.0214	100	100	92	36.8421	66.6667	55.5556
chr11:74441973-74441973	CHRDL2 (+247), POLD3 (+138399)	-44.2659	55.6944	11.4286	43.75	83.3333	40	20	14.2857	0
chr20:1678168-1678168	SIRPA (-197774), SIRPG (-39744)	-44.2568	56.2939	12.037	56.25	60	52.6316	11.1111	0	25
chr11:78633710-78633710	NARS2 (-347802), TENM4 (+517985)	-44.2488	58.6081	14.3593	57.1429	57.1429	61.5385	22.2222	9.09091	11.7647
chr11:78633720-78633720	NARS2 (-347812), TENM4 (+517975)	-44.2206	47.9243	3.7037	50	47.619	46.1538	11.1111	0	0
chr10:11217597-11217597	CELF2 (+157705), USP6NL (+356677)	-44.1883	67.0455	22.8571	75	63.6364	62.5	10	30	28.5714
chr19:18055454-18055454	ARRDC2 (-63523), CCDC124 (+9550)	-44.1685	62.1843	18.0159	66.6667	63.6364	56.25	10	8.33333	35.7143
chr8:145023809-145023809	EPPK1 (-71178), PLEC (+1235)	-44.1667	44.1667	0	50	62.5	20	0	0	0
chr22:20268321-20268321	RTN4R (-12268), DGCR6L (+39282)	-44.0981	81.5079	37.4098	80.9524	85	78.5714	35.7143	18.1818	58.3333
chr12:132887347-132887347	GALNT9 (-196775), MUC8 (+163379)	-44.0476	90.2778	46.2302	100	87.5	83.3333	42.8571	58.3333	37.5
chr1:47560255-47560255	CYP4A22 (-42872), CYP4Z1 (+27096)	-43.9502	85.2381	41.2879	83.3333	85.7143	86.6667	62.5	25	36.3636
chr7:31456854-31456854	PPP1R17 (-269475), NEUROD6 (-76347)	-43.9352	52.0833	8.14815	56.25	60	40	0	11.1111	13.3333
chr6:136929595-136929595	MAP7 (-81986), MAP3K5 (+184061)	-43.9327	55.3613	11.4286	54.5455	61.5385	50	14.2857	0	20
chr21:46887273-46887273	COL18A1 (+11871), SLC19A1 (+75112)	-43.9153	47.619	3.7037	42.8571	50	50	11.1111	0	0
chr18:48189323-48189323	MAPK4 (+102876), MRO (+157111)	-43.8721	54.2424	10.3704	40	72.7273	50	20	11.1111	0
chr17:61043072-61043072	MARCH10 (-157378), TANC2 (-43845)	-43.8478	91.1616	47.3138	90.9091	90.9091	91.6667	53.8462	21.4286	66.6667
chr7:156741281-156741281	LMBR1 (-55358), NOM1 (-1136)	-43.8095	95.5556	51.746	100	86.6667	100	28.5714	60	66.6667
chr10:25452372-25452372	GPR158 (-11619), THNSL1 (+146786)	-43.8047	63.9394	20.1347	81.8182	50	60	22.2222	18.1818	20
chr4:1789540-1789540	FGFR3 (-5499), TACC3 (+66275)	-43.7912	85	41.2088	100	75	80	42.8571	30.7692	50
chr2:26874464-26874464	KCNK3 (-41155), CIB4 (-10229)	-43.7902	96.9697	53.1795	100	90.9091	100	48	50	61.5385
chr8:57539178-57539178	PENK (-180590), IMPAD1 (+367225)	-43.7566	95.2381	51.4815	100	100	85.7143	60	44.4444	50
chr2:107269963-107269963	RGPD3 (-185132), ST6GAL2 (+233139)	-43.6987	96.1026	52.4038	92.3077	100	96	38.4615	50	68.75
chr17:80279789-80279789	CD7 (-4312), SECTM1 (+12085)	-43.6163	64.2512	20.6349	73.913	52.1739	66.6667	8.33333	28.5714	25
chr9:124044927-124044927	RAB14 (-80781), GSN (-17144)	-43.6111	53.3333	9.72222	50	50	60	12.5	0	16.6667
chr14:83515420-83515420	NONE	-43.6027	100	56.3973	100	100	100	50	55.5556	63.6364
chr4:68449172-68449172	STAP1 (+24727), UBA6 (+117725)	-43.5714	95.2381	51.6667	100	100	85.7143	60	50	45
chr19:16130486-16130486	TPM4 (-47862), OR10H4 (+70669)	-43.545	68.1481	24.6032	77.7778	66.6667	60	16.6667	28.5714	28.5714
chr2:26924224-26924224	SLC35F6 (-62932), KCNK3 (+8606)	-43.5287	84.127	40.5983	85.7143	88.8889	77.7778	50	38.4615	33.3333
chr2:60522250-60522250	BCL11A (+258383)	-43.4938	96.9697	53.4759	100	100	90.9091	54.5455	64.7059	41.1765
chr4:63919145-63919145	NONE	-43.4848	100	56.5152	100	100	100	40	75	54.5455
chr1:110772281-110772281	RBM15 (-108847), KCNC4 (+18187)	-43.4524	43.4524	0	25	62.5	42.8571	0	0	0
chr2:118981215-118981215	INSIG2 (+135166), EN1 (+624039)	-43.4127	75.7937	32.381	85.7143	66.6667	75	40	28.5714	28.5714
chr5:63236905-63236905	HTR1A (+20875)	-43.4084	89.5623	46.1538	94.4444	90.9091	83.3333	53.8462	46.1538	38.4615
chr20:51925008-51925008	ZNF217 (+285370), TSHZ2 (+336063)	-43.3664	97.9167	54.5503	100	93.75	100	71.4286	70	22.2222
chr11:59867706-59867706	MS4A2 (+11570), MS4A6A (+82990)	-43.3594	97.7011	54.3417	100	100	93.1034	64.7059	41.1765	57.1429
chr1:45187813-45187813	TMEM53 (-47587), KIF2C (-17679)	-43.3333	100	56.6667	100	100	100	50	80	40
chr12:110783130-110783130	ANAPC7 (+58405), ATP2A2 (+63645)	-43.3333	100	56.6667	100	100	100	50	60	60
chr15:28193907-28193907	OCA2 (+150597), GABRG3 (+977479)	-43.3333	55.5556	12.2222	40	60	66.6667	20	0	16.6667
chr7:121943894-121943894	AASS (-170019), FEZF1 (+665)	-43.3333	93.3333	50	80	100	100	50	60	40
chr16:56998298-56998298	NLRC5 (-25112), CETP (+2537)	-43.3273	100	56.6727	100	100	100	61.5385	61.1111	47.3684
chr10:116162970-116162970	AFAP1L2 (+1274), VWA2 (+163953)	-43.2732	71.8806	28.6073	81.8182	75	58.8235	33.3333	23.0769	29.4118
chr17:80243375-80243375	CSNK1D (-11769), CD7 (+32103)	-43.2077	90.7738	47.5661	93.75	100	78.5714	55.5556	57.1429	30
chr1:6549893-6549893	TNFRSF25 (-23659), PLEKHG5 (+7263)	-43.138	94.4056	51.2676	100	90.9091	92.3077	44.4444	41.1765	68.1818
chr8:66367305-66367305	CYP7B1 (-655988), ARMC1 (+179137)	-43.0764	73.0146	29.9383	68.1818	75	75.8621	22.2222	25.9259	41.6667
chr7:154069032-154069032	DPP6 (+319268), PAXIP1 (+725762)	-43.064	91.2963	48.2323	91.6667	93.3333	88.8889	50	36.3636	58.3333
chr20:22493192-22493192	FOXA2 (+71909), PAX1 (+806896)	-43.0159	81.9048	38.8889	80	80	85.7143	33.3333	33.3333	50
chr15:68128610-68128610	PIAS1 (-217907), SKOR1 (+16569)	-42.9825	69.3713	26.3889	78.9474	62.5	66.6667	16.6667	37.5	25
chr8:47247192-47247192	SPIDR (-925975)	-42.9822	82.2751	39.2929	83.3333	77.7778	85.7143	33.3333	30	54.5455
chr6:9415245-9415245	SLC35B3 (-979530), OFCC1 (+524307)	-42.9492	86.7836	43.8344	86.6667	100	73.6842	44.4444	47.0588	40
chr7:31726654-31726654	PPP1R17 (+326), PDE1C (+612287)	-42.9293	83.3333	40.404	88.8889	83.3333	77.7778	54.5455	53.3333	13.3333
chr8:144884389-144884389	FAM83H (-68419), SCRIB (+13160)	-42.8571	100	57.1429	100	100	100	80	71.4286	20
chr8:47164081-47164081	NONE	-42.8571	100	57.1429	100	100	100	37.5	62.5	71.4286
chr21:33013257-33013257	TIAM1 (-81968), SOD1 (-18678)	-42.8345	94.213	51.3784	93.75	100	88.8889	35.7143	68.4211	50
chr1:1685287-1685287	SLC35E2 (-7857), NADK (+24622)	-42.8095	100	57.1905	100	100	100	28.5714	75	68
chr11:58681891-58681891	GLYATL2 (-69635), GLYATL1 (-28831)	-42.7717	56.6606	13.8889	56.6667	43.75	69.5652	12.5	12.5	16.6667
chr1:5833740-5833740	NPHP4 (+218791)	-42.7489	64.7727	22.0238	62.5	50	81.8182	12.5	25	28.5714
chr22:20136100-20136100	ZDHHC8 (+16630), RTN4R (+119954)	-42.6984	79.6429	36.9444	87.5	80	71.4286	40	37.5	33.3333
chr10:100494985-100494985	HPS1 (-288303), HPSE2 (+500634)	-42.6921	98.5507	55.8586	100	95.6522	100	70	40	57.5758
chr2:30962789-30962789	CAPN13 (+67523), LCLAT1 (+292667)	-42.6455	66.4983	23.8528	72.2222	54.5455	72.7273	27.2727	14.2857	30
chr11:65682138-65682138	FOSL1 (-14142), DRAP1 (-4590)	-42.6441	92.1212	49.4771	86.3636	100	90	33.3333	61.7647	53.3333
chr1:54587113-54587113	CDCP2 (+32330), TCEANC2 (+67840)	-42.6329	72.2222	29.5894	73.0769	76.9231	66.6667	33.3333	25	30.4348
chr9:124402609-124402609	DAB2IP (+73211), TTLL11 (+453276)	-42.5926	92.5926	50	100	100	77.7778	55.5556	50	44.4444
chr15:82311017-82311017	TMC3 (-644464), MEX3B (+27465)	-42.5755	66.9516	24.3761	61.5385	77.7778	61.5385	36.3636	11.7647	25
chr2:16615582-16615582	FAM49A (+231520), MYCN (+534897)	-42.5	42.5	0	37.5	40	50	0	0	0
chr10:126030148-126030148	CHST15 (-178179), OAT (+77357)	-42.4746	50.5698	8.09524	50	55.5556	46.1538	0	14.2857	10
chr7:51713185-51713185	COBL (-328690)	-42.4679	97.9167	55.4487	100	100	93.75	62.5	50	53.8462
chr6:8388438-8388438	EEF1E1 (-285628), SLC35B3 (+47278)	-42.4339	96.2963	53.8624	100	100	88.8889	44.4444	60	57.1429
chr17:21517274-21517274	UBBP4 (-213421), KCNJ12 (+237766)	-42.4339	96.6667	54.2328	90	100	100	57.1429	55.5556	50
chr20:40739027-40739027	CHD6 (-491895)	-42.3972	72.1591	29.7619	68.75	72.7273	75	14.2857	37.5	37.5
chr7:30737765-30737765	CRHR2 (+1954), GARS (+103469)	-42.3877	88.8468	46.4591	95.8333	81.8182	88.8889	57.1429	34.6154	47.619
chr20:57090702-57090702	STX16 (-135637), APCDD1L (-709)	-42.3775	55.0595	12.682	71.4286	43.75	50	5.88235	11.1111	21.0526
chr3:181254786-181254786	DNAJC19 (-547226), SOX2 (-174936)	-42.3611	100	57.6389	100	100	100	50	66.6667	56.25
chr19:14003712-14003712	C19orf57 (+13266), NANOS3 (+15652)	-42.3611	92.0635	49.7024	83.3333	100	92.8571	42.8571	62.5	43.75
chr15:29426579-29426579	NDNL2 (+135454), APBA2 (+295460)	-42.328	46.0317	3.7037	71.4286	33.3333	33.3333	0	11.1111	0
chr6:37785676-37785676	MDGA1 (-119911), ZFAND3 (-1599)	-42.3077	97.619	55.3114	92.8571	100	100	42.8571	61.5385	61.5385
chr11:49639301-49639301	FOLH1 (-409080), OR4C13 (-334642)	-42.3077	92.3077	50	100	100	76.9231	50	50	50
chr4:137162437-137162437	NONE	-42.3016	100	57.6984	100	100	100	60	41.6667	71.4286
chr11:102261711-102261711	BIRC2 (+43746), TMEM123 (+62064)	-42.3016	60.5556	18.254	58.3333	50	73.3333	8.33333	21.4286	25
chr8:69087226-69087226	PREX2 (+222874)	-42.2947	98.2456	55.9509	100	100	94.7368	64.7059	45.4545	57.6923
chr2:75446244-75446244	TACR1 (-19419), EVA1A (+350604)	-42.2872	90.7197	48.4325	90.9091	100	81.25	56.25	53.3333	35.7143
chr20:62045110-62045110	CHRNA4 (-52372), KCNQ2 (+58881)	-42.2619	59.5238	17.2619	50	57.1429	71.4286	25	14.2857	12.5
chr17:72958369-72958369	HID1 (+10460), OTOP3 (+26473)	-42.1952	54.7348	12.5397	50	45.4545	68.75	14.2857	16.6667	6.66667
chr11:87074093-87074093	TMEM135 (+325045), RAB38 (+834542)	-42.1296	88.8889	46.7593	91.6667	87.5	87.5	62.5	33.3333	44.4444
chr18:2858050-2858050	EMILIN2 (+11023), LPIN2 (+153895)	-42.1296	54.1667	12.037	50	62.5	50	0	25	11.1111
chr11:68049738-68049738	LRP5 (-30339), C11orf24 (-10309)	-42.1296	50	7.87037	50	50	50	11.1111	12.5	0
chr22:50360635-50360635	PIM3 (+6475), TTLL8 (+134729)	-42.1212	45.4545	3.33333	33.3333	66.6667	36.3636	0	0	10
chr8:138909370-138909370	NONE	-42.1047	71.8056	29.7009	66.6667	80	68.75	16.6667	41.6667	30.7692
chr7:154986760-154986760	INSIG1 (-102726), HTR5A (+124727)	-42.0828	67.617	25.5342	73.6842	62.5	66.6667	33.3333	12.5	30.7692
chr12:1952172-1952172	LRTM2 (+22740), CACNA2D4 (+75830)	-41.9637	84.9673	43.0037	77.7778	88.2353	88.8889	42.8571	40	46.1538
chr6:9415225-9415225	SLC35B3 (-979510), OFCC1 (+524327)	-41.9585	86.3158	44.3573	80	100	78.9474	44.4444	35.2941	53.3333
chr20:62369138-62369138	SLC2A4RG (-2076), LIME1 (+1144)	-41.9048	95.2381	53.3333	100	100	85.7143	50	50	60
chr20:48902291-48902291	PTPN1 (-224600), CEBPB (+94916)	-41.8981	65.1557	23.2576	61.5385	71.4286	62.5	27.2727	12.5	30
chr1:4674194-4674194	C1orf174 (-857346), AJAP1 (-40911)	-41.8651	63.8889	22.0238	58.3333	66.6667	66.6667	28.5714	0	37.5
chr8:142896021-142896021	PTP4A3 (+493929), TSNARE1 (+588522)	-41.8519	48.5185	6.66667	40	50	55.5556	0	20	0
chr20:49749126-49749126	KCNG1 (-109461), NFATC2 (+410132)	-41.7766	92.4908	50.7143	84.6154	92.8571	100	41.6667	57.1429	53.3333
chr15:20564038-20564038	NONE	-41.6913	76.9213	35.2301	75.8621	88.2353	66.6667	42.8571	43.4783	19.3548
chr2:133540358-133540358	LYPD1 (-112581), NCKAP5 (+785673)	-41.6667	41.6667	0	50	33.3333	41.6667	0	0	0
chr2:201124405-201124405	TYW5 (-303947), SPATS2L (-46469)	-41.5873	71.9577	30.3704	71.4286	66.6667	77.7778	44.4444	26.6667	20
chr12:98334333-98334333	TMPO (-575075)	-41.5873	56.6667	15.0794	60	50	60	28.5714	16.6667	0
chr12:4973967-4973967	KCNA1 (-45104), KCNA6 (+55626)	-41.567	65.9259	24.359	66.6667	77.7778	53.3333	16.6667	23.0769	33.3333
chr21:35748441-35748441	SMIM11 (+539), ENSG00000243627 (+47823)	-41.4815	100	58.5185	100	100	100	60	55.5556	60
chr1:151688520-151688520	CELF3 (+770), SNX27 (+103963)	-41.4313	80.3202	38.8889	88	84.2105	68.75	30	46.6667	40
chrX:81707162-81707162	NONE	-41.4286	100	58.5714	100	100	100	71.4286	40	64.2857
chr17:26881002-26881002	UNC119 (-1317), PIGS (+17888)	-41.4153	98.0392	56.6239	94.1176	100	100	41.6667	66.6667	61.5385
chr5:176544573-176544573	NSD1 (-16353), FGFR4 (+30687)	-41.4141	100	58.5859	100	100	100	54.5455	54.5455	66.6667
chr7:75617199-75617199	STYXL1 (+60122), POR (+72803)	-41.4117	81.2266	39.8148	80.9524	72.7273	90	25	50	44.4444
chr15:30270910-30270910	TJP1 (-156205), GOLGA8J (-104346)	-41.3498	49.6689	8.31909	67.8571	46.6667	34.4828	3.84615	11.1111	10
chr11:65306225-65306225	SCYL1 (+13678), LTBP3 (+19474)	-41.342	100	58.658	100	100	100	54.5455	50	71.4286
chr16:57696464-57696464	GPR97 (-5635), GPR56 (+34046)	-41.3399	69.1176	27.7778	58.3333	82.3529	66.6667	33.3333	20	30
chr1:3830851-3830851	AJAP1 (-884254), C1orf174 (-14003)	-41.2795	70.9091	29.6296	72.7273	60	80	40	26.6667	22.2222
chr22:26170627-26170627	SEZ6L (-394914), MYO18B (+32508)	-41.1977	54.8485	13.6508	54.5455	60	50	16.6667	10	14.2857
chr15:28038166-28038166	OCA2 (+306338), GABRG3 (+821738)	-41.1974	58.7188	17.5214	47.3684	83.3333	45.4545	8.33333	25	19.2308
chr7:32518804-32518804	PDE1C (-179864), LSM5 (+11226)	-41.1916	98.1481	56.9565	100	100	94.4444	60	50	60.8696
chr19:30952820-30952820	ZNF536 (+89502), TSHZ3 (+887633)	-41.1111	54.8148	13.7037	46.6667	77.7778	40	20	10	11.1111
chr19:17405138-17405138	ABHD8 (+9144), ENSG00000269307 (+26912)	-41.1111	74.8148	33.7037	66.6667	80	77.7778	44.4444	40	16.6667
chr1:22730439-22730439	WNT4 (-260981), ZBTB40 (-47905)	-41.1111	46.6667	5.55556	40	50	50	0	0	16.6667
chr6:1377725-1377725	FOXF2 (-12344), FOXQ1 (+65051)	-41.0823	77.7489	36.6667	80	71.4286	81.8182	40	50	20
chr22:19950271-19950271	TXNRD2 (-20939), ARVCF (+54060)	-41.0323	85.6884	44.6561	82.6087	87.5	86.9565	44.4444	42.8571	46.6667
chr19:9847576-9847576	ZNF812 (-36125), ZNF846 (+31717)	-41.0317	63.0556	22.0238	66.6667	60	62.5	37.5	28.5714	0
chr2:77420872-77420872	LRRTM4 (+328622)	-41.0317	95.2381	54.2063	100	100	85.7143	40	64.2857	58.3333
chr15:61607935-61607935	C2CD4A (-751241), RORA (-688274)	-40.9848	95.8333	54.8485	100	87.5	100	60	54.5455	50
chr5:1958651-1958651	IRX4 (-71320), IRX2 (+793125)	-40.9722	81.1111	40.1389	83.3333	90	70	26.6667	43.75	50
chr2:17126565-17126565	VSNL1 (-595862), FAM49A (-279464)	-40.9651	90.2244	49.2593	100	76.9231	93.75	44.4444	53.3333	50
chr20:1161829-1161829	TMEM74B (+3288), PSMF1 (+62589)	-40.9524	93.3333	52.381	100	100	80	54.5455	45.4545	57.1429
chr7:45220367-45220367	ADCY1 (-393754), RAMP3 (+22978)	-40.9343	83.6111	42.6768	83.3333	87.5	80	33.3333	36.3636	58.3333
chr2:221152801-221152801	SLC4A3 (+660510)	-40.9058	52.8502	11.9444	65.2174	46.6667	46.6667	16.6667	12.5	6.66667
chr3:183543755-183543755	MAP6D1 (-390), PARL (+58940)	-40.8541	72.7588	31.9048	57.1429	76.9231	84.2105	33.3333	35.7143	26.6667
chr6:156717835-156717835	NOX3 (-940799), ARID1B (-381228)	-40.7407	100	59.2593	100	100	100	37.5	62.5	77.7778
chr2:85470936-85470936	TGOLN2 (+84211), TCF7L1 (+110404)	-40.6926	96.9697	56.2771	100	90.9091	100	64.2857	54.5455	50
chr12:56570627-56570627	SMARCC2 (+12705), MYL6 (+18683)	-40.6746	93.0556	52.381	100	91.6667	87.5	50	50	57.1429
chr19:43855712-43855712	PSG9 (-82033), TEX101 (-49936)	-40.6566	82.3232	41.6667	83.3333	90.9091	72.7273	33.3333	50	41.6667
chr6:30796243-30796243	IER3 (-83913), DDR1 (-55618)	-40.6492	45.0142	4.36508	38.8889	53.8462	42.3077	0	8.33333	4.7619
chr14:65289935-65289935	CHURC1 (-91144), SPTB (-70)	-40.641	80.641	40	76.9231	90	75	50	20	50
chr15:77972596-77972596	LINGO1 (-47765), TBC1D2B (+397398)	-40.6083	69.894	29.2857	63.1579	81.8182	64.7059	25	42.8571	20
chr4:55561792-55561792	KIT (+37708), KDR (+429964)	-40.5926	94.1919	53.5993	90.9091	91.6667	100	70.5882	36.3636	53.8462
chr1:150487496-150487496	ADAMTSL4 (-34402), ECM1 (+6945)	-40.5556	55.5556	15	50	50	66.6667	20	8.33333	16.6667
chr8:136467891-136467891	ZFAT (-742611), KHDRBS3 (-1809)	-40.522	78.6172	38.0952	87.5	76.9231	71.4286	50	50	14.2857
chr10:72695714-72695714	UNC5B (-276613), PCBD1 (-47174)	-40.5159	95.2381	54.7222	100	100	85.7143	62.5	60	41.6667
chr22:18009991-18009991	SLC25A18 (-33148), CECR2 (+53365)	-40.4961	71.0517	30.5556	76.9231	66.6667	69.5652	40	16.6667	35
chr20:50149684-50149684	KCNG1 (-510019), NFATC2 (+9574)	-40.4867	87.451	46.9643	80	100	82.3529	40	57.1429	43.75
chr20:55554475-55554475	BMP7 (+287209), TFAP2C (+350118)	-40.4396	40.4396	0	42.8571	40	38.4615	0	0	0
chr20:62690171-62690171	SOX18 (-9178), TCEA2 (-4326)	-40.438	81.3904	40.9524	80	82.3529	81.8182	40	42.8571	40
chr6:11329463-11329463	TMEM170B (-209048), NEDD9 (-96549)	-40.4288	96.6667	56.2378	90	100	100	55.5556	50	63.1579
chr2:107484769-107484769	RGPD3 (-399938), ST6GAL2 (+18333)	-40.3896	45.1515	4.7619	45.4545	50	40	0	0	14.2857
chr3:9542104-9542104	LHFPL4 (+53382), THUMPD3 (+137369)	-40.3846	46.4957	6.11111	33.3333	46.1538	60	10	8.33333	0
chr15:73941535-73941535	CD276 (-35019), NPTN (-15782)	-40.3814	72.5501	32.1687	76.9231	72.7273	68	28.5714	30.4348	37.5
chr2:121735788-121735788	GLI2 (+185804), TFCP2L1 (+306995)	-40.2381	95.2381	55	92.8571	100	92.8571	60	50	55
chr15:99122855-99122855	IGF1R (-69345), ARRDC4 (+618928)	-40.2299	85.7855	45.5556	78.9474	87.5	90.9091	20	58.3333	58.3333
chr12:131836909-131836909	SFSWAP (-358773), GPR133 (+398458)	-40.1961	68.3333	28.1373	75	80	50	25	30	29.4118
chr1:17715224-17715224	RCC2 (+50996), PADI4 (+80533)	-40.1656	100	59.8344	100	100	100	66.6667	47.619	65.2174
chr9:117750471-117750471	TNFSF8 (-57775), TNC (+130065)	-40.1525	47.7778	7.62527	50	60	33.3333	11.1111	0	11.7647
chr2:105484006-105484006	MRPS9 (-170435), POU3F3 (+12038)	-40.1496	55	14.8504	75	40	50	12.5	15.3846	16.6667
chr17:48703985-48703985	ABCC3 (-8233), CACNA1G (+65165)	-40.119	95.8333	55.7143	100	100	87.5	60	50	57.1429
chr17:70619385-70619385	SLC39A11 (+469442), SOX9 (+502225)	-40.1097	52.381	12.2712	57.1429	50	50	12.5	6.66667	17.6471
chr20:61463209-61463209	COL9A3 (+14796), TCFL5 (+29906)	-40.0932	100	59.9068	100	100	100	45.4545	72.7273	61.5385
chr19:50833183-50833183	KCNC3 (-550), NAPSA (+35904)	-40.0439	40.0439	0	52.6316	30	37.5	0	0	0
chr15:89320444-89320444	ACAN (-26230), ISG20 (+138471)	-40.0376	69.0058	28.9683	58.3333	75	73.6842	28.5714	25	33.3333
chr2:104890339-104890339	POU3F3 (-581630)	-40.0223	49.8413	9.819	66.6667	42.8571	40	11.7647	7.69231	10
chr17:80175465-80175465	FASN (-119258), SLC16A3 (-16098)	-40	40	0	50	50	20	0	0	0
chr19:15622746-15622746	CYP4F3 (-128963), CYP4F22 (+3443)	-40	93.3333	53.3333	80	100	100	50	50	60
chr7:71810928-71810928	CALN1 (+66430)	-39.9711	55.5556	15.5844	58.3333	58.3333	50	28.5714	18.1818	0
chr8:143059245-143059245	TSNARE1 (+425298), PTP4A3 (+657153)	-39.9571	41.1916	1.23457	39.1304	40	44.4444	0	3.7037	0
chr2:29472820-29472820	C2orf71 (-175694), ALK (+671612)	-39.9327	94.7475	54.8148	100	90.9091	93.3333	70	44.4444	50
chr1:2999086-2999086	ARHGEF16 (-371904), PRDM16 (+13312)	-39.8749	100	60.1251	100	100	100	57.1429	77.7778	45.4545
chr10:84118604-84118604	NRG3 (+483535)	-39.8413	50.9524	11.1111	50	42.8571	60	10	13.3333	10
chr7:120527468-120527468	ING3 (-63335), TSPAN12 (-29058)	-39.7992	95.6194	55.8201	96.6667	95.4545	94.7368	47.619	55.5556	64.2857
chr19:17750311-17750311	UNC13A (+48697), COLGALT1 (+83909)	-39.7764	90.181	50.4046	88.2353	90	92.3077	22.2222	64.2857	64.7059
chr12:38524069-38524069	ALG10B (-186311)	-39.7487	86.1111	46.3624	83.3333	87.5	87.5	57.1429	44.4444	37.5
chr11:82866713-82866713	RAB30 (-83806), PCF11 (-1317)	-39.6459	45.2015	5.55556	38.4615	40	57.1429	0	0	16.6667
chr8:128919620-128919620	TMEM75 (+40971), MYC (+171291)	-39.6387	91.0714	51.4327	87.5	100	85.7143	60	41.6667	52.6316
chr19:54231649-54231649	NLRP12 (+95948), DPRX (+96340)	-39.6257	42.959	3.33333	47.0588	45.4545	36.3636	0	0	10
chr21:10598137-10598137	TPTE (+392745)	-39.4949	66.6667	27.1717	55.5556	66.6667	77.7778	33.3333	30	18.1818
chr2:74733367-74733367	LBX2 (-2925), PCGF1 (+2340)	-39.4481	39.4481	0	27.2727	62.5	28.5714	0	0	0
chr4:14358745-14358745	BOD1L1 (-729399), CPEB2 (-645553)	-39.4444	100	60.5556	100	100	100	75	40	66.6667
chr19:18722184-18722184	CRTC1 (-72304), TMEM59L (+3945)	-39.4058	59.6078	20.202	53.3333	58.8235	66.6667	11.1111	22.2222	27.2727
chr16:81739972-81739972	PLCG2 (-72891), CMIP (+261198)	-39.3881	87.2727	47.8846	81.8182	100	80	37.5	46.1538	60
chr3:33114105-33114105	TMPPE (+24188), CCR4 (+121040)	-39.3519	100	60.6481	100	100	100	44.4444	62.5	75
chr20:62009558-62009558	CHRNA4 (-16820), KCNQ2 (+94433)	-39.3017	39.3017	0	26.087	60	31.8182	0	0	0
chr3:180934786-180934786	SOX2 (-494936), DNAJC19 (-227226)	-39.2735	95	55.7265	100	90	95	60	53.3333	53.8462
chr2:60735530-60735530	BCL11A (+45103)	-39.2593	100	60.7407	100	100	100	60	66.6667	55.5556
chr20:60926987-60926987	LAMA5 (+15381), ADRM1 (+48927)	-39.1775	89.1775	50	100	85.7143	81.8182	42.8571	50	57.1429
chr6:160258396-160258396	MAS1 (-69578), PNLDC1 (+37096)	-39.1667	100	60.8333	100	100	100	40	80	62.5
chr2:110271778-110271778	SEPT10 (+100005), SH3RF3 (+525782)	-39.0809	41.645	2.5641	28.5714	60	36.3636	0	0	7.69231
chr14:82213368-82213368	SEL1L (-213164)	-39.0657	97.7778	58.7121	93.3333	100	100	62.5	50	63.6364
chr1:230290089-230290089	GALNT2 (+87134), PGBD5 (+223302)	-39.0313	96.2963	57.265	100	100	88.8889	66.6667	66.6667	38.4615
chr5:176139103-176139103	UNC5A (-98375), TSPAN17 (+64716)	-39.0238	91.8561	52.8322	93.75	100	81.8182	55.5556	50	52.9412
chr21:46682724-46682724	POFUT2 (+25089), ADARB1 (+188232)	-38.9912	93.1579	54.1667	89.4737	100	90	62.5	33.3333	66.6667
chr22:23741929-23741929	IGLL1 (+180566), BCR (+219533)	-38.9851	78.0294	39.0443	76	70.5882	87.5	50	36.3636	30.7692
chr5:6824308-6824308	ADCY2 (-572013), PAPD7 (+109591)	-38.9744	41.5385	2.5641	38.4615	40	46.1538	0	0	7.69231
chr6:3053570-3053570	RIPK1 (-15088), NQO2 (+53363)	-38.9459	80.4274	41.4815	90	84.6154	66.6667	44.4444	40	40
chr10:73557777-73557777	CDH23 (+2250), PSAP (+53349)	-38.9031	91.6503	52.7473	87.5	93.3333	94.1176	53.8462	61.5385	42.8571
chr16:89668649-89668649	DPEP1 (-18351), CPNE7 (+26474)	-38.8889	70	31.1111	66.6667	60	83.3333	33.3333	20	40
chr12:6656341-6656341	IFFO1 (+8898), GAPDH (+13249)	-38.879	77.7679	38.8889	71.4286	90	71.875	22.2222	44.4444	50
chr21:35916590-35916590	KCNE1 (-32978), RCAN1 (+70851)	-38.7897	84.0278	45.2381	83.3333	75	93.75	42.8571	50	42.8571
chr22:22711303-22711303	VPREB1 (+112217), ZNF280B (+152202)	-38.78	72.6689	33.8889	70.3704	84	63.6364	40	20	41.6667
chr3:186940185-186940185	RTP1 (+24912), MASP1 (+69461)	-38.7515	91.7765	53.025	89.4737	96.6667	89.1892	53.3333	42.1053	63.6364
chr2:100210626-100210626	REV1 (-104130), AFF3 (+511419)	-38.7354	71.9577	33.2222	77.7778	66.6667	71.4286	41.6667	30	28
chr15:78063045-78063045	LINGO1 (-138214), TBC1D2B (+306949)	-38.7302	94.4444	55.7143	83.3333	100	100	50	60	57.1429
chr20:61612372-61612372	BHLHE23 (+26015), SLC17A9 (+28321)	-38.7302	100	61.2698	100	100	100	57.1429	60	66.6667
chr2:105842014-105842014	GPR45 (-16186), MRPS9 (+187574)	-38.661	64.7721	26.1111	55	77.7778	61.5385	25	20	33.3333
chr17:54768174-54768174	NOG (+97115), C17orf67 (+143083)	-38.6574	96.4815	57.8241	94.4444	100	95	72.2222	70	31.25
chr2:120049010-120049010	DBI (-75819), STEAP3 (+67604)	-38.6538	95.8333	57.1795	100	100	87.5	61.5385	50	60
chr11:78791345-78791345	NARS2 (-505437), TENM4 (+360350)	-38.6463	89.6267	50.9804	91.3043	90.9091	86.6667	52.9412	40	60
chr4:55408945-55408945	KIT (-115140), PDGFRA (+313682)	-38.6364	100	61.3636	100	100	100	62.5	62.5	59.0909
chr19:12910969-12910969	PRDX2 (+1704), JUNB (+8660)	-38.6111	100	61.3889	100	100	100	66.6667	37.5	80
chr10:117892150-117892150	GFRA1 (+140829)	-38.6111	41.3889	2.77778	53.3333	33.3333	37.5	0	0	8.33333
chr19:38385234-38385234	ZNF573 (-120844), SIPA1L3 (-12634)	-38.5993	93.6432	55.0439	87.1795	100	93.75	62.5	50	52.6316
chr5:1448816-1448816	SLC6A3 (-3272), LPCAT1 (+75276)	-38.5914	61.3834	22.792	44.4444	75	64.7059	23.0769	23.0769	22.2222
chr1:2372669-2372669	PEX10 (-28701), PLCH2 (-26229)	-38.5714	41.9048	3.33333	40	42.8571	42.8571	0	10	0
chr2:75446224-75446224	TACR1 (-19399), EVA1A (+350624)	-38.4921	95.8333	57.3413	100	100	87.5	62.5	66.6667	42.8571
chr17:77441744-77441744	RBFOX3 (+36819), ENGASE (+370718)	-38.4848	38.4848	0	50	20	45.4545	0	0	0
chr1:230022443-230022443	GALNT2 (-180513), URB2 (+260463)	-38.4848	93.3333	54.8485	100	80	100	60	54.5455	50
chr3:73130351-73130351	PPP4R2 (+84416), PDZRN3 (+543740)	-38.3598	100	61.6402	100	100	100	77.7778	50	57.1429
chr19:13147236-13147236	NFIX (+40815), LYL1 (+66445)	-38.3333	40	1.66667	26.6667	60	33.3333	0	0	5
chr3:123855806-123855806	UMPS (-593407), KALRN (+42279)	-38.3159	58.0128	19.697	61.5385	50	62.5	25	9.09091	25
chr5:170876192-170876192	C5orf50 (-336684), FGF18 (+29533)	-38.254	97.7778	59.5238	100	100	93.3333	57.1429	71.4286	50
chr3:11035483-11035483	HRH1 (-258902), SLC6A1 (+1074)	-38.1798	65.3939	27.2142	68	60	68.1818	33.3333	22.2222	26.087
chr10:54068462-54068462	CSTF2T (-609108), DKK1 (-5594)	-38.1746	90.5556	52.381	80	100	91.6667	50	50	57.1429
chr11:58726463-58726463	FAM111B (-148247), GLYATL1 (+15742)	-38.1481	100	61.8519	100	100	100	80	50	55.5556
chr17:54605401-54605401	NOG (-65659), PCTP (+777062)	-38.0708	82.3565	44.2857	83.3333	71.4286	92.3077	42.8571	40	50
chr7:70886589-70886589	WBSCR17 (+289435), CALN1 (+990769)	-38.0556	42.2222	4.16667	53.3333	40	33.3333	0	12.5	0
chr1:48064225-48064225	FOXD2 (+162537), TRABD2B (+398342)	-38.0535	83.8207	45.7672	73.6842	77.7778	100	50	44.4444	42.8571
chr1:109585618-109585618	WDR47 (-1011), TAF13 (+33006)	-37.994	68.4885	30.4945	61.9048	70.8333	72.7273	30.7692	35.7143	25
chr12:115284669-115284669	TBX3 (-163275)	-37.963	54.0741	16.1111	55.5556	40	66.6667	8.33333	20	20
chr14:99857984-99857984	BCL11B (-120420), SETD3 (+89232)	-37.963	100	62.037	100	100	100	66.6667	44.4444	75
chr5:149510046-149510046	CSF1R (-17112), PDGFRB (+25377)	-37.9456	92.4837	54.5381	94.1176	100	83.3333	55.5556	61.9048	46.1538
chr2:29978378-29978378	C2orf71 (-681252), ALK (+166054)	-37.9121	43.8095	5.89744	40	53.3333	38.0952	10	0	7.69231
chr15:79320191-79320191	CTSH (-82759), RASGRF1 (+62924)	-37.9076	67.2727	29.3651	60	60	81.8182	33.3333	21.4286	33.3333
chr1:2878531-2878531	MMEL1 (-314103), ACTRT2 (-59515)	-37.8836	79.3651	41.4815	100	71.4286	66.6667	40	44.4444	40
chr16:3334142-3334142	ZNF75A (-21344), ZNF263 (+1200)	-37.7778	37.7778	0	40	33.3333	40	0	0	0
chr8:142317709-142317709	SLC45A4 (-79037), GPR20 (+59658)	-37.7778	37.7778	0	33.3333	40	40	0	0	0
chr5:154050865-154050865	HAND1 (-193042), LARP1 (-41597)	-37.6912	87.969	50.2778	95.4545	80.9524	87.5	60	37.5	53.3333
chr20:29973945-29973945	DEFB119 (+4341), DEFB118 (+17525)	-37.6688	43.3333	5.66449	31.25	55	43.75	0	5.88235	11.1111
chr5:957576-957576	BRD9 (-64638), NKD2 (-51368)	-37.619	37.619	0	42.8571	50	20	0	0	0
chr20:61639741-61639741	BIRC7 (-227494), BHLHE23 (-1355)	-37.6165	49.0451	11.4286	45.4545	42.8571	58.8235	14.2857	0	20
chr2:85892782-85892782	SFTPB (+3082), USP39 (+49474)	-37.6141	52.6141	15	46.1538	57.1429	54.5455	10	25	10
chr2:95541339-95541339	MAL (-150090), TEKT4 (+4152)	-37.6109	84.1311	46.5201	90	77.7778	84.6154	53.8462	42.8571	42.8571
chr7:131807698-131807698	PODXL (-566333), PLXNA4 (+454362)	-37.6007	86.3492	48.7485	83.3333	85.7143	90	57.1429	58.3333	30.7692
chr5:72742677-72742677	FOXD1 (+1675), TMEM174 (+273656)	-37.587	39.9679	2.38095	30	43.75	46.1538	0	0	7.14286
chr2:121825832-121825832	TFCP2L1 (+216951), GLI2 (+275848)	-37.5706	86.8689	49.2982	85	96.2963	79.3103	40	50	57.8947
chr2:132121513-132121513	TUBA3D (-112153), PLEKHB2 (+259094)	-37.557	49.0741	11.5171	41.6667	55.5556	50	15.3846	12.5	6.66667
chr15:82042371-82042371	TMC3 (-375818), MEX3B (+296111)	-37.5469	80.4762	42.9293	71.4286	100	70	33.3333	45.4545	50
chr15:37395084-37395084	TMCO5A (-832374), MEIS2 (-2999)	-37.5	59.7222	22.2222	50	62.5	66.6667	25	25	16.6667
chr12:122121037-122121037	TMEM120B (-29664), ORAI1 (+56583)	-37.4537	93.75	56.2963	81.25	100	100	55.5556	60	53.3333
chr3:169424994-169424994	MECOM (-560902), ACTRT3 (+62689)	-37.4397	93.7528	56.3131	93.0233	100	88.2353	58.3333	50	60.6061
chr10:126296269-126296269	FAM53B (+136350), LHPP (+145866)	-37.331	81.6667	44.3357	80	90	75	54.5455	38.4615	40
chr1:240608848-240608848	GREM2 (+166601), FMN2 (+353669)	-37.3196	100	62.6804	100	100	100	62.5	61.9048	63.6364
chr2:132121483-132121483	TUBA3D (-112183), PLEKHB2 (+259064)	-37.3077	55.5556	18.2479	50	66.6667	50	23.0769	25	6.66667
chr2:132121502-132121502	TUBA3D (-112164), PLEKHB2 (+259083)	-37.3077	55.5556	18.2479	50	66.6667	50	23.0769	25	6.66667
chr8:65792513-65792513	CYP7B1 (-81196), ARMC1 (+753929)	-37.3064	100	62.6936	100	100	100	63.6364	80	44.4444
chr7:68206220-68206220	AUTS2 (-858099)	-37.2642	67.1169	29.8526	73.3333	62.5	65.5172	15.7895	39.2857	34.4828
chr4:3574860-3574860	ADRA2C (-193265), LRPAP1 (-40575)	-37.2627	94.4056	57.1429	90.9091	100	92.3077	50	64.2857	57.1429
chr19:22604831-22604831	ZNF98 (+317), ZNF729 (+135622)	-37.2354	69.7354	32.5	77.7778	71.4286	60	37.5	20	40
chr19:15568841-15568841	WIZ (-8080), RASAL3 (+6536)	-37.2283	86.7521	49.5238	84.6154	83.3333	92.3077	60	28.5714	60
chr8:37654124-37654124	GPR124 (-650), PROSC (+34014)	-37.2222	100	62.7778	100	100	100	33.3333	80	75
chr1:3291403-3291403	ARHGEF16 (-79587), PRDM16 (+305629)	-37.2118	59.6154	22.4036	75	50	53.8462	29.4118	10.5263	27.2727
chr15:93591492-93591492	RGMA (+25600), CHD2 (+148435)	-37.1414	79.6078	42.4665	80	76.4706	82.3529	42.1053	35.2941	50
chr19:39410590-39410590	SARS2 (+10811), NFKBIB (+19952)	-37.1284	91.4141	54.2857	100	90.9091	83.3333	60	60	42.8571
chr7:34584246-34584246	NPSR1 (-113651), BMPER (+639724)	-37.1181	82.7322	45.614	90.9091	84.2105	73.0769	50	50	36.8421
chr11:79776975-79776975	TENM4 (-625281)	-37.0029	94.4444	57.4415	100	83.3333	100	62.5	46.6667	63.1579
chr3:70282080-70282080	MITF (+493495), FOXP1 (+897908)	-36.9048	100	63.0952	100	100	100	71.4286	75	42.8571
chr22:28070020-28070020	MN1 (+127466)	-36.8519	100	63.1481	100	100	100	70	75	44.4444
chr22:37433189-37433189	KCTD17 (-14590), MPST (+17488)	-36.8519	100	63.1481	100	100	100	70	44.4444	75
chr2:43328336-43328336	HAAO (-308605), ZFP36L2 (+125412)	-36.8192	92.3747	55.5556	88.8889	100	88.2353	44.4444	55.5556	66.6667
chr2:10423170-10423170	HPCAL1 (-20656), RRM2 (+160716)	-36.7605	81.3492	44.5887	85.7143	83.3333	75	54.5455	42.8571	36.3636
chr2:135390436-135390436	TMEM163 (+86134), MGAT5 (+512684)	-36.7196	93.3333	56.6138	100	80	100	57.1429	55.5556	57.1429
chr5:72742679-72742679	FOXD1 (+1673), TMEM174 (+273658)	-36.6896	39.0705	2.38095	35	43.75	38.4615	0	0	7.14286
chr7:82373557-82373557	CACNA2D1 (-300444), PCLO (+418689)	-36.6402	80.5556	43.9153	75	100	66.6667	44.4444	42.8571	44.4444
chr1:153650995-153650995	ILF2 (-7472), NPR1 (-118)	-36.633	38.4848	1.85185	30	40	45.4545	0	5.55556	0
chr17:43905794-43905794	SPPL2C (-16462), CRHR1 (+43884)	-36.6148	40.7814	4.16667	42.8571	46.1538	33.3333	0	0	12.5
chr10:112149568-112149568	DUSP5 (-108028), SMNDC1 (-84860)	-36.5657	100	63.4343	100	100	100	63.6364	66.6667	60
chr17:43232435-43232435	HEXIM2 (-5632), HEXIM1 (+7752)	-36.556	66.1857	29.6296	77.7778	63.6364	57.1429	22.2222	33.3333	33.3333
chr10:25994701-25994701	MYO3A (-228495), GPR158 (+530711)	-36.5242	97.7778	61.2536	100	100	93.3333	66.6667	55.5556	61.5385
chr17:4841835-4841835	RNF167 (-1588), GP1BA (+6244)	-36.455	85.5556	49.1005	90	83.3333	83.3333	60	42.8571	44.4444
chr12:49443675-49443675	PRKAG1 (-31114), KMT2D (+5432)	-36.4469	100	63.5531	100	100	100	71.4286	69.2308	50
chr10:71716473-71716473	H2AFY2 (-96079), COL13A1 (+154786)	-36.4103	100	63.5897	100	100	100	60	76.9231	53.8462
chr8:143171187-143171187	TSNARE1 (+313356), PTP4A3 (+769095)	-36.4021	83.0688	46.6667	77.7778	100	71.4286	50	50	40
chr15:25072281-25072281	SNURF (-127854), SNRPN (+3488)	-36.2407	65.2146	28.974	56.25	66.6667	72.7273	33.3333	27.2727	26.3158
chr7:136453430-136453430	MTPN (-791367), CHRM2 (-99986)	-36.2338	63.4343	27.2006	66.6667	60	63.6364	28.5714	16.6667	36.3636
chr2:101164124-101164124	PDCL3 (-15028), NMS (+77181)	-36.2337	94.3355	58.1019	88.8889	100	94.1176	50	55.5556	68.75
chr11:68049778-68049778	LRP5 (-30299), C11orf24 (-10349)	-36.1111	36.1111	0	25	33.3333	50	0	0	0
chr2:132201348-132201348	TUBA3D (-32318), PLEKHB2 (+338929)	-36.0994	90.2778	54.1783	87.5	83.3333	100	57.1429	58.3333	47.0588
chr2:15940032-15940032	MYCN (-140654), DDX1 (+208731)	-36.0317	86.0317	50	71.4286	86.6667	100	50	50	50
chr1:42048156-42048156	EDN2 (-97815), HIVEP3 (+336013)	-35.9722	42.2222	6.25	40	40	46.6667	12.5	6.25	0
chr15:71989576-71989576	SENP8 (-419616), THSD4 (+600286)	-35.929	86.9766	51.0476	82.9268	91.8919	86.1111	40	57.1429	56
chr11:63864438-63864438	FLRT1 (-6222), OTUB1 (+110554)	-35.8766	97.619	61.7424	100	100	92.8571	50	62.5	72.7273
chr1:1879001-1879001	GABRD (-71779), TMEM52 (-28290)	-35.8502	57.5	21.6498	50	60	62.5	22.2222	20	22.7273
chr17:79409528-79409528	ENSG00000171282 (+35989), ACTG1 (+70279)	-35.8405	67.735	31.8946	66.6667	75	61.5385	22.2222	38.4615	35
chr6:117587496-117587496	VGLL2 (+760), ROS1 (+159522)	-35.8333	70	34.1667	60	66.6667	83.3333	37.5	25	40
chr3:108032228-108032228	HHLA2 (+10897), MYH15 (+215941)	-35.8297	61.1111	25.2814	66.6667	66.6667	50	20	28.5714	27.2727
chr4:1864243-1864243	WHSC1 (-30329), LETM1 (-6270)	-35.7957	93.7322	57.9365	100	88.8889	92.3077	50	57.1429	66.6667
chr18:77389049-77389049	CTDP1 (-50752), NFATC1 (+228714)	-35.7864	100	64.2136	100	100	100	54.5455	66.6667	71.4286
chr21:34400471-34400471	OLIG1 (-41979), OLIG2 (+2229)	-35.7729	55.4843	19.7114	46.6667	72.7273	47.0588	14.2857	18.1818	26.6667
chr19:15164395-15164395	OR1I1 (-33396), CASP14 (+4201)	-35.7692	97.4359	61.6667	92.3077	100	100	60	66.6667	58.3333
chr19:9208347-9208347	OR1M1 (+4493), OR7G2 (+5635)	-35.7672	35.7672	0	44.4444	42.8571	20	0	0	0
chr2:129473147-129473147	HS6ST1 (-396997)	-35.7356	94.6581	58.9226	91.6667	100	92.3077	55.5556	66.6667	54.5455
chr21:41949437-41949437	DSCAM (+269628), PCP4 (+710195)	-35.6818	42.6263	6.94444	54.5455	33.3333	40	0	12.5	8.33333
chr12:38550332-38550332	ALG10B (-160048)	-35.6583	98.0392	62.381	94.1176	100	100	60	57.1429	70
chr2:100296727-100296727	REV1 (-190231), AFF3 (+425318)	-35.6481	96.9444	61.2963	95	100	95.8333	41.6667	72.2222	70
chr2:113763757-113763757	IL36A (+720), IL36B (+46687)	-35.6464	39.9881	4.34174	45.4545	33.3333	41.1765	7.14286	0	5.88235
chr2:205116097-205116097	PARD3B (-294626), ICOS (+314627)	-35.641	96.6667	61.0256	100	90	100	69.2308	53.8462	60
chr22:19163933-19163933	GSC2 (-26138), SLC25A1 (+2410)	-35.588	84.7222	49.1342	83.3333	87.5	83.3333	50	54.5455	42.8571
chr6:41244640-41244640	TREM1 (+9817), TREML4 (+48579)	-35.5845	84.6041	49.0196	88.4615	91.6667	73.6842	47.0588	50	50
chr2:75275958-75275958	POLE4 (+90340), TACR1 (+150868)	-35.5339	97.2222	61.6883	100	100	91.6667	63.6364	57.1429	64.2857
chr3:139969134-139969134	TRIM42 (-427747), CLSTN2 (+315108)	-35.4904	84.0252	48.5348	78.5714	88.8889	84.6154	38.4615	50	57.1429
chr3:75718316-75718316	FRG2C (+4836), ZNF717 (+115939)	-35.4377	53.0303	17.5926	50	59.0909	50	11.1111	25	16.6667
chr6:36649336-36649336	RAB44 (-38804), CDKN1A (+2850)	-35.4293	92.5	57.0707	100	87.5	90	50	54.5455	66.6667
chr5:177591184-177591184	HNRNPAB (-40324), NHP2 (-10217)	-35.4079	40.5361	5.12821	30	46.1538	45.4545	0	7.69231	7.69231
chr1:1072116-1072116	TTLL10 (-37167), C1orf159 (-20639)	-35.3377	42.963	7.62527	55.5556	40	33.3333	11.1111	0	11.7647
chr3:38768481-38768481	SCN5A (-77319), SCN10A (+67020)	-35.2244	40.2244	5	43.75	38.4615	38.4615	0	0	15
chr20:62497751-62497751	DNAJC5 (-28784), TPD52L2 (+1105)	-35.2214	55.1709	19.9495	65	53.8462	46.6667	16.6667	18.1818	25
chr7:57295018-57295018	ZNF716 (-214865), ZNF479 (-87448)	-35.2087	56.5915	21.3828	52.6316	60	57.1429	23.0769	12.5	28.5714
chr11:79521481-79521481	TENM4 (-369787)	-35.119	100	64.881	100	100	100	62.5	75	57.1429
chr10:101276385-101276385	GOT1 (-86036), NKX2-3 (-16305)	-35.0916	78.254	43.1624	71.4286	83.3333	80	41.6667	41.6667	46.1538
chr16:70894673-70894673	VAC14 (-59610), HYDIN (+369919)	-35.0905	57.5198	22.4293	68.75	57.1429	46.6667	22.2222	26.3158	18.75
chr12:120780813-120780813	PLA2G1B (-15222), MSI1 (+26170)	-35.0265	100	64.9735	100	100	100	57.1429	77.7778	60
chr10:47022634-47022634	NPY4R (-60900), GPRIN2 (+24709)	-34.8997	83.878	48.9783	83.3333	88.8889	79.4118	50	41.3793	55.5556
chr3:73309809-73309809	PPP4R2 (+263874), PDZRN3 (+364282)	-34.8582	45.0855	10.2273	58.3333	38.4615	38.4615	12.5	0	18.1818
chr2:14349084-14349084	NONE	-34.7884	93.5185	58.7302	91.6667	100	88.8889	42.8571	66.6667	66.6667
chr6:36760074-36760074	CPNE5 (+47704), RAB44 (+71935)	-34.7222	90.2778	55.5556	94.4444	88.8889	87.5	33.3333	66.6667	66.6667
chr2:23756348-23756348	ATAD2B (+393636)	-34.6429	72.4206	37.7778	83.3333	62.5	71.4286	40	40	33.3333
chr11:123029923-123029923	HSPA8 (-96881), CLMP (+36066)	-34.6212	100	65.3788	100	100	100	63.6364	70	62.5
chr9:98796172-98796172	ERCC6L2 (+158190), HSD17B3 (+268262)	-34.5635	93.4524	58.8889	92.8571	87.5	100	66.6667	50	60
chr2:107112582-107112582	RGPD3 (-27751), ST6GAL2 (+390520)	-34.4817	76.0823	41.6005	71.4286	75	81.8182	37.5	42.8571	44.4444
chr17:80192561-80192561	SLC16A3 (+999), CSNK1D (+39046)	-34.4444	92.2222	57.7778	90	100	86.6667	66.6667	40	66.6667
chr3:14613674-14613674	C3orf20 (-102932), SLC6A6 (+169599)	-34.302	88.2051	53.9031	100	80	84.6154	60	55.5556	46.1538
chr3:184005869-184005869	CAMK2N2 (-26619), PSMD2 (-10628)	-34.3018	69.0043	34.7025	62.8571	71.4286	72.7273	25	41.1765	37.931
chr6:9324494-9324494	SLC35B3 (-888779), OFCC1 (+615058)	-34.2761	100	65.7239	100	100	100	72.7273	46.6667	77.7778
chr3:10898400-10898400	SLC6A1 (-136010), SLC6A11 (+40516)	-34.2593	94.4444	60.1852	88.8889	100	94.4444	66.6667	58.3333	55.5556
chr7:135511256-135511256	FAM180A (-77663), MTPN (+150808)	-34.2504	85.3009	51.0506	90.625	87.5	77.7778	43.75	53.8462	55.5556
chr3:169621927-169621927	LRRC34 (-91476), SEC62 (-62626)	-34.2491	95.2381	60.989	85.7143	100	100	61.5385	57.1429	64.2857
chr17:61043102-61043102	MARCH10 (-157408), TANC2 (-43815)	-34.2213	67.6768	33.4554	63.6364	72.7273	66.6667	38.4615	28.5714	33.3333
chr19:31170274-31170274	ZNF536 (+306956), TSHZ3 (+670179)	-34.1933	93.8012	59.6078	94.7368	86.6667	100	60	58.8235	60
chr17:55185542-55185542	MSI2 (-148353), AKAP1 (+22992)	-34.1847	96.6667	62.482	100	100	90	63.6364	66.6667	57.1429
chr7:128550164-128550164	IRF5 (-27830), ATP6V1F (+47207)	-34.1691	78.268	44.0989	76.4706	83.3333	75	50	45.4545	36.8421
chr1:165261628-165261628	LMX1A (+64324), PBX1 (+732757)	-34.0893	41.1783	7.08899	46.1538	41.6667	35.7143	5.88235	0	15.3846
chr14:100307033-100307033	EVL (-224582), EML1 (+47354)	-34.0657	98.3333	64.2677	100	100	95	62.5	63.6364	66.6667
chr20:61663872-61663872	BIRC7 (-203363), BHLHE23 (-25486)	-34.0194	43.6364	9.617	40	45.4545	45.4545	18.75	4.54545	5.55556
chr7:145057847-145057847	CNTNAP2 (-755606), TPK1 (-524702)	-33.9683	98.4127	64.4444	95.2381	100	100	66.6667	66.6667	60
chr6:24566850-24566850	ALDH5A1 (+71654), KIAA0319 (+79533)	-33.9435	89.9951	56.0516	88.2353	88	93.75	56.25	50	61.9048
chr3:11072690-11072690	HRH1 (-221695), SLC6A1 (+38281)	-33.9153	46.1376	12.2222	55.5556	40	42.8571	0	20	16.6667
chr22:18924883-18924883	PRODH (-818), DGCR2 (+185084)	-33.8961	79.0476	45.1515	80.9524	76.1905	80	50	45.4545	40
chr14:105994394-105994394	TMEM121 (+1455)	-33.8919	38.6538	4.7619	37.5	40	38.4615	14.2857	0	0
chr10:120403356-120403356	PRLHR (-48197), CACUL1 (+111402)	-33.8764	55.0725	21.1961	50	50	65.2174	28.5714	9.09091	25.9259
chr1:237773735-237773735	ZP4 (+280359), RYR2 (+568231)	-33.8095	97.619	63.8095	92.8571	100	100	70	57.1429	64.2857
chr14:105205503-105205503	SIVA1 (-13934), ADSSL1 (+9433)	-33.8095	92.8571	59.0476	92.8571	100	85.7143	57.1429	60	60
chr17:34187788-34187788	CCL5 (+19724), TAF15 (+51330)	-33.8095	83.8095	50	85.7143	80	85.7143	50	60	40
chr1:180194263-180194263	LHX4 (-5158), QSOX1 (+70295)	-33.7408	93.0481	59.3074	88.2353	100	90.9091	57.1429	63.6364	57.1429
chr17:65988632-65988632	KPNA2 (-43444), BPTF (+166852)	-33.7296	36.7599	3.0303	38.4615	40	31.8182	0	0	9.09091
chr15:66886919-66886919	SMAD6 (-107647), LCTL (-29085)	-33.7027	62.5916	28.8889	53.8462	62.5	71.4286	33.3333	33.3333	20
chr17:47936259-47936259	DLX4 (-110279), TAC4 (-10881)	-33.6662	81.4611	47.7949	76.9231	88.8889	78.5714	35.7143	53.125	54.5455
chr17:27168703-27168703	ERAL1 (-13253), TRAF4 (+97702)	-33.6386	33.6386	0	46.1538	33.3333	21.4286	0	0	0
chr18:45663635-45663635	SMAD2 (-206124), ZBTB7C (+28302)	-33.6291	97.2222	63.5931	91.6667	100	100	63.6364	70	57.1429
chr19:34388611-34388611	LSM14A (-274860), KCTD15 (+99321)	-33.5929	95.1499	61.557	100	92.5926	92.8571	68.4211	56.25	60
chr3:11421381-11421381	ATG7 (+107280), VGLL4 (+264017)	-33.559	76.1424	42.5833	86.9565	65	76.4706	40	43.75	44
chr14:94325352-94325352	PRIMA1 (-70526), ASB2 (+117785)	-33.545	85.9259	52.381	80	100	77.7778	50	57.1429	50
chr8:61936439-61936439	CLVS1 (-264075), CHD7 (+345103)	-33.4848	33.4848	0	45.4545	25	30	0	0	0
chrY:13463165-13463165	SLC9B1P1 (+61552)	-33.3862	53.5714	20.1852	52.381	50	58.3333	25	30	5.55556
chr19:30245937-30245937	CCNE1 (-56868), C19orf12 (-39975)	-33.3405	55.0866	21.746	54.5455	58.3333	52.381	20	16.6667	28.5714
chr7:144224067-144224067	NOBOX (-116748), TPK1 (+309079)	-33.3333	100	66.6667	100	100	100	62.5	62.5	75
chr2:134361535-134361535	MGAT5 (-516218), NCKAP5 (-35505)	-33.3012	41.0819	7.78071	50	41.6667	31.5789	9.09091	8.69565	5.55556
chr2:137077233-137077233	THSD7B (-562516), CXCR4 (-203421)	-33.2323	91.4141	58.1818	83.3333	90.9091	100	60	60	54.5455
chr19:15975114-15975114	OR10H1 (-56179), CYP4F2 (+33816)	-33.1136	35.6777	2.5641	38.4615	40	28.5714	0	0	7.69231
chr17:74927872-74927872	SEC14L1 (-156959), MGAT5B (+59144)	-33.1085	92.4603	59.3519	85.7143	91.6667	100	60	62.5	55.5556
chr3:170303474-170303474	SLC7A14 (+389), CLDN11 (+166822)	-33.0983	41.2179	8.11966	46.1538	40	37.5	7.69231	8.33333	8.33333
chr15:100338840-100338840	LYSMD4 (-65215), ADAMTS17 (+543370)	-33.0688	80.6878	47.619	78.5714	85.7143	77.7778	50	42.8571	50
chr22:19776213-19776213	TBX1 (+31988), C22orf29 (+66196)	-33.0159	87.2487	54.2328	80	88.8889	92.8571	57.1429	50	55.5556
chr19:13147064-13147064	NFIX (+40643), LYL1 (+66617)	-33.0127	86.175	53.1624	88.2353	83.3333	86.9565	46.1538	60	53.3333
chr1:85513203-85513203	MCOLN2 (-50581), MCOLN3 (+926)	-32.9743	56.3243	23.3499	48.7805	57.6923	62.5	26.3158	26.087	17.6471
chr1:4697852-4697852	C1orf174 (-881004), AJAP1 (-17253)	-32.963	41.6667	8.7037	50	33.3333	41.6667	6.66667	8.33333	11.1111
chr3:180041571-180041571	PEX5L (-286854), TTC14 (-278347)	-32.9333	96.5899	63.6566	100	95.6522	94.1176	69.2308	60.8696	60.8696
chr3:63328676-63328676	SNTN (-309668), SYNPR (+64878)	-32.9206	92.3223	59.4017	93.75	92.3077	90.9091	66.6667	61.5385	50
chr17:21562097-21562097	UBBP4 (-168598), KCNJ12 (+282589)	-32.8205	100	67.1795	100	100	100	61.5385	80	60
chr2:43981530-43981530	DYNC2LI1 (-19648), PLEKHH2 (+117119)	-32.7946	80.6061	47.8114	80	81.8182	80	55.5556	54.5455	33.3333
chr21:37188520-37188520	RUNX1 (-766880), SETD4 (+244039)	-32.7778	100	67.2222	100	100	100	75	60	66.6667
chr2:2476837-2476837	TRAPPC12 (-906620), MYT1L (-141950)	-32.7652	41.6541	8.88889	42.8571	40	42.1053	10	0	16.6667
chr21:35682298-35682298	KCNE2 (-54025), SLC5A3 (+236429)	-32.7561	100	67.2439	100	100	100	63.6364	66.6667	71.4286
chr1:4732067-4732067	AJAP1 (+16963)	-32.5926	32.5926	0	55.5556	20	22.2222	0	0	0
chr7:98360697-98360697	TMEM130 (+106792), NPTX2 (+114089)	-32.556	96.2963	63.7403	100	100	88.8889	58.3333	68.1818	64.7059
chr8:38458285-38458285	TACC1 (-186437), FGFR1 (-132923)	-32.5	100	67.5	100	100	100	80	62.5	60
chr19:20663509-20663509	ZNF737 (+85032), ZNF486 (+385427)	-32.4601	41.9372	9.47712	45.4545	37.5	42.8571	16.6667	0	11.7647
chr1:49214401-49214401	SPATA6 (-276557), BEND5 (+28189)	-32.4489	59.7504	27.3016	64.7059	54.5455	60	20	33.3333	28.5714
chr1:230022450-230022450	GALNT2 (-180506), URB2 (+260470)	-32.4242	100	67.5758	100	100	100	80	72.7273	50
chr2:107882781-107882781	RGPD4 (-560612), ST6GAL2 (-379680)	-32.3611	100	67.6389	100	100	100	80	66.6667	56.25
chr11:71095532-71095532	SHANK2 (-237161), DHCR7 (+63949)	-32.3077	90	57.6923	86.6667	83.3333	100	50	61.5385	61.5385
chr7:31516901-31516901	PPP1R17 (-209428), NEUROD6 (-136394)	-32.1981	93.5774	61.3793	93.0233	94.2308	93.4783	72.4138	51.7241	60
chr12:114076229-114076229	LHX5 (-166353), RBM19 (+327882)	-32.1825	41.9048	9.72222	42.8571	40	42.8571	12.5	0	16.6667
chr3:186124169-186124169	DGKG (-44144), CRYGS (+140322)	-32.1451	96.8254	64.6803	100	100	90.4762	70	58.8235	65.2174
chr17:81137075-81137075	METRNL (+99509)	-32.0635	100	67.9365	100	100	100	57.1429	66.6667	80
chr2:107882765-107882765	RGPD4 (-560628), ST6GAL2 (-379664)	-32.0437	90.2381	58.1944	93.3333	91.6667	85.7143	60	58.3333	56.25
chr7:68199303-68199303	AUTS2 (-865016)	-32.0346	48.0952	16.0606	40	40	64.2857	10	20	18.1818
chr7:68409635-68409635	AUTS2 (-654684)	-32.0228	32.0228	0	22.2222	53.8462	20	0	0	0
chr8:37438761-37438761	ZNF703 (-114508), KCNU1 (+796870)	-32.0106	81.4815	49.4709	77.7778	80	86.6667	50	55.5556	42.8571
chr2:15193791-15193791	NBAS (+507663)	-31.8783	86.5079	54.6296	85.7143	92.8571	80.9524	55.5556	58.3333	50
chr10:82442265-82442265	TSPAN14 (+228344)	-31.8519	100	68.1481	100	100	100	80	80	44.4444
chr17:2148276-2148276	SRR (-58722), HIC1 (+188673)	-31.8519	31.8519	0	33.3333	40	22.2222	0	0	0
chr10:71647246-71647246	H2AFY2 (-165306), COL13A1 (+85559)	-31.8519	100	68.1481	100	100	100	77.7778	66.6667	60
chr6:6250184-6250184	NRN1 (-242985), F13A1 (+70883)	-31.8182	31.8182	0	27.7778	22.2222	45.4545	0	0	0
chr1:239848497-239848497	FMN2 (-406683), CHRM3 (+56125)	-31.8129	100	68.1871	100	100	100	66.6667	80	57.8947
chr1:226161044-226161044	H3F3A (-90634), LEFTY2 (-31856)	-31.7857	91.6667	59.881	100	87.5	87.5	62.5	60	57.1429
chr5:172671164-172671164	NKX2-5 (-8805), STC2 (+85342)	-31.7593	72.5	40.7407	70.8333	80	66.6667	33.3333	44.4444	44.4444
chr17:80914695-80914695	ZNF750 (-116242), B3GNTL1 (+94991)	-31.746	100	68.254	100	100	100	66.6667	66.6667	71.4286
chr7:145057840-145057840	CNTNAP2 (-755613), TPK1 (-524695)	-31.6667	100	68.3333	100	100	100	75	50	80
chr10:131789877-131789877	GLRX3 (-144786), EBF3 (-27773)	-31.6667	85	53.3333	80	81.25	93.75	60	50	50
chr5:1244757-1244757	SLC6A18 (+19288), TERT (+50405)	-31.6479	72.6007	40.9528	69.2308	70	78.5714	45.4545	46.1538	31.25
chr7:68083707-68083707	AUTS2 (-980612)	-31.6165	74.8272	43.2107	72.7273	83.3333	68.4211	46.1538	43.4783	40
chr2:110271753-110271753	SEPT10 (+100030), SH3RF3 (+525757)	-31.342	31.342	0	28.5714	20	45.4545	0	0	0
chr17:48628516-48628516	CACNA1G (-10305), SPATA20 (+4067)	-31.2879	100	68.7121	100	100	100	80	63.6364	62.5
chr4:40340228-40340228	CHRNA9 (+2883), RBM47 (+176547)	-31.1905	76.1905	45	80	70	78.5714	50	50	35
chr5:154448703-154448703	KIF4B (+55444)	-31.1841	36.526	5.34188	35.7143	37.5	36.3636	0	7.69231	8.33333
chr6:21419803-21419803	SOX4 (-174169), CDKAL1 (+885116)	-31.1667	98.6667	67.5	100	100	96	73.3333	66.6667	62.5
chr1:149156218-149156218	PPIAL4C (-396785), NBPF16 (+416776)	-31.1178	44.1481	13.0303	48	44.4444	40	9.09091	15	15
chr11:58666045-58666045	GLYATL2 (-53789), GLYATL1 (-44677)	-31.1111	97.7778	66.6667	100	100	93.3333	73.3333	66.6667	60
chr2:106186905-106186905	NCK2 (-174449), FHL2 (-171225)	-31.0714	84.4048	53.3333	80	85.7143	87.5	50	60	50
chr6:159912743-159912743	SOD2 (+201617), FNDC1 (+322315)	-31.0256	31.0256	0	50	20	23.0769	0	0	0
chr18:77526625-77526625	KCNG2 (-97043), CTDP1 (+86825)	-31.0185	100	68.9815	100	100	100	66.6667	62.5	77.7778
chr8:142336682-142336682	SLC45A4 (-98010), GPR20 (+40685)	-31.0051	38.956	7.95094	35	46.1538	35.7143	9.09091	10	4.7619
chr7:32467913-32467913	PDE1C (-128973), LSM5 (+62117)	-30.9524	100	69.0476	100	100	100	75	57.1429	75
chr3:187093940-187093940	RTP4 (+7821), SST (+294247)	-30.9524	100	69.0476	100	100	100	70	80	57.1429
chr5:167580741-167580741	WWC1 (-138414), TENM2 (+868938)	-30.9524	47.619	16.6667	50	50	42.8571	14.2857	14.2857	21.4286
chr3:118647371-118647371	IGSF11 (+106364)	-30.8201	100	69.1799	100	100	100	58.3333	71.4286	77.7778
chr21:46887294-46887294	COL18A1 (+11892), SLC19A1 (+75091)	-30.6349	30.6349	0	28.5714	33.3333	30	0	0	0
chr19:6109423-6109423	RANBP3 (-131273), RFX2 (+1122)	-30.5556	30.5556	0	33.3333	33.3333	25	0	0	0
chr1:57315376-57315376	C8A (-5103), PRKAA2 (+204382)	-30.5526	33.8859	3.33333	35.2941	30	36.3636	0	0	10
chr2:60450466-60450466	BCL11A (+330167)	-30.4762	100	69.5238	100	100	100	80	71.4286	57.1429
chr17:1378119-1378119	CRK (-18568), MYO1C (+17987)	-30.4762	100	69.5238	100	100	100	71.4286	57.1429	80
chr6:42067326-42067326	GUCA1A (-55858), TAF8 (+49065)	-30.4563	32.5397	2.08333	35.7143	33.3333	28.5714	0	6.25	0
chr4:779121-779121	CPLX1 (+40865), PCGF3 (+79568)	-30.357	47.5045	17.1474	47.0588	50	45.4545	25	7.69231	18.75
chr11:72310001-72310001	CLPB (-164310), PDE2A (+75496)	-30.346	100	69.654	100	100	100	72.7273	63.1579	73.0769
chr2:63280240-63280240	OTX1 (+2304), WDPCP (+535693)	-30.2778	100	69.7222	100	100	100	62.5	66.6667	80
chr10:44359904-44359904	ZNF32 (-215753), CXCL12 (+520593)	-30.202	100	69.798	100	100	100	72.7273	70	66.6667
chr10:101279697-101279697	GOT1 (-89348), NKX2-3 (-12993)	-30.0427	97.2222	67.1795	100	91.6667	100	61.5385	70	70
chr1:205396093-205396093	CDK18 (-77633), LEMD1 (-4912)	-30	100	70	100	100	100	80	50	80
chr7:49709904-49709904	VWC2 (-103353)	-30	100	70	100	100	100	80	50	80
chr5:146891186-146891186	DPYSL3 (-1568), JAKMIP2 (+271152)	-29.9711	59.697	29.7258	70	54.5455	54.5455	28.5714	27.2727	33.3333
chr20:60886077-60886077	ADRM1 (+8017), LAMA5 (+56291)	-29.8876	69.7168	39.8292	66.6667	77.7778	64.7059	37.5	39.1304	42.8571
chr19:29099877-29099877	UQCRFS1 (+604571)	-29.8168	32.381	2.5641	28.5714	40	28.5714	0	0	7.69231
chr2:46528398-46528398	TMEM247 (-178327), EPAS1 (+3858)	-29.8148	31.4815	1.66667	26.6667	40	27.7778	0	0	5
chr3:9165906-9165906	RAD18 (-160721), SRGAP3 (+125157)	-29.8016	97.7778	67.9762	93.3333	100	100	62.5	71.4286	70
chr18:6602563-6602563	ARHGAP28 (-231911), L3MBTL4 (-187654)	-29.7133	90.157	60.4437	91.3043	91.6667	87.5	62.5	64.2857	54.5455
chr5:2738864-2738864	IRX4 (-851533), IRX2 (+12912)	-29.6429	66.3889	36.746	62.5	66.6667	70	40	28.5714	41.6667
chr19:50708954-50708954	MYH14 (+2053), KCNC3 (+123680)	-29.5455	29.5455	0	36.3636	25	27.2727	0	0	0
chr8:126737168-126737168	TRIB1 (+294606), FAM84B (+833470)	-29.5165	98.0392	68.5228	100	100	94.1176	73.6842	66.6667	65.2174
chr19:37264007-37264007	ZNF850 (-292), ZNF790 (+65279)	-29.4831	29.4831	0	41.1765	20	27.2727	0	0	0
chr21:36263663-36263663	RUNX1 (+157978), CLIC6 (+221976)	-29.4444	29.4444	0	33.3333	25	30	0	0	0
chr15:68124763-68124763	PIAS1 (-221754), SKOR1 (+12722)	-29.4174	96.4015	66.9841	95.4545	93.75	100	66.6667	64.2857	70
chr8:49165313-49165313	UBE2V2 (+244354), EFCAB1 (+482478)	-29.347	61.0931	31.746	57.1429	62.5	63.6364	33.3333	28.5714	33.3333
chr22:26527613-26527613	SEZ6L (-37928), MYO18B (+389494)	-29.3275	29.3275	0	26.3158	20	41.6667	0	0	0
chr9:36285653-36285653	GNE (-8601), RNF38 (+114560)	-29.2466	90.3396	61.0931	84.6154	91.6667	94.7368	63.6364	57.1429	62.5
chr3:177574032-177574032	KCNMB2 (-702456), TBL1XR1 (-659767)	-29.2279	82.3694	53.1415	85	76.9231	85.1852	56.25	55.5556	47.619
chr12:2340831-2340831	FKBP4 (-563288), CACNA1C (+178103)	-29.1738	100	70.8262	100	100	100	80	76.9231	55.5556
chr16:30106902-30106902	TBX6 (-3698), YPEL3 (+619)	-29.1534	44.2857	15.1323	50	40	42.8571	11.1111	14.2857	20
chr15:43503005-43503005	EPB42 (+10476), CCNDBP1 (+25551)	-29.0587	79.2918	50.2331	80.9524	80	76.9231	46.1538	54.5455	50
chr8:124993347-124993347	FER1L6 (+129121), TMEM65 (+391586)	-29.0395	98.1481	69.1087	100	100	94.4444	71.4286	66.6667	69.2308
chr9:138482398-138482398	PAEP (+28795), GLT6D1 (+48988)	-28.9044	28.9044	0	36.3636	27.2727	23.0769	0	0	0
chr16:84432436-84432436	ATP2C2 (+30304), TLDC1 (+105928)	-28.8889	100	71.1111	100	100	100	75	58.3333	80
chr3:70868220-70868220	FOXP1 (+311768)	-28.8889	100	71.1111	100	100	100	73.3333	66.6667	73.3333
chr9:613986-613986	DMRT1 (-227704), KANK1 (+143696)	-28.8889	28.8889	0	20	33.3333	33.3333	0	0	0
chr2:100281552-100281552	REV1 (-175056), AFF3 (+440493)	-28.3333	100	71.6667	100	100	100	80	60	75
chr1:4520866-4520866	C1orf174 (-704018), AJAP1 (-194239)	-28.3117	100	71.6883	100	100	100	71.4286	63.6364	80
chr3:11955519-11955519	TAMM41 (-67127), TIMP4 (+245332)	-28.1746	100	71.8254	100	100	100	61.9048	75	78.5714
chr5:38355161-38355161	EGFLAM (+96651), LIFR (+240345)	-28.1685	100	71.8315	100	100	100	76.9231	78.5714	60
chr19:50695788-50695788	IZUMO2 (-29337), MYH14 (-11114)	-28.0952	28.0952	0	21.4286	20	42.8571	0	0	0
chr7:10043533-10043533	NDUFA4 (+936350)	-28.0952	100	71.9048	100	100	100	80	78.5714	57.1429
chr2:26872392-26872392	KCNK3 (-43227), CIB4 (-8157)	-27.9762	27.9762	0	25	21.4286	37.5	0	0	0
chr14:98814598-98814598	BCL11B (+922967)	-27.9233	39.1667	11.2434	40	40	37.5	11.1111	8.33333	14.2857
chr19:42348625-42348625	LYPD4 (+111), CEACAM3 (+48257)	-27.625	97.619	69.9941	92.8571	100	100	66.6667	72.7273	70.5882
chr12:120657742-120657742	RPLP0 (-18841), PXN (+45821)	-27.381	100	72.619	100	100	100	75	78.5714	64.2857
chr19:55704915-55704915	SYT5 (-13107), PTPRH (+15909)	-27.2222	100	72.7778	100	100	100	80	58.3333	80
chr19:55813862-55813862	BRSK1 (+18329), TMEM150B (+22807)	-27.2107	27.2107	0	23.5294	36.3636	21.7391	0	0	0
chr3:181544746-181544746	ATP11B (-966542), SOX2 (+115025)	-27.1368	100	72.8632	100	100	100	75	66.6667	76.9231
chr1:36915894-36915894	LSM10 (-52402), OSCP1 (+158)	-26.734	30.8081	4.07407	33.3333	27.2727	31.8182	0	6.66667	5.55556
chr3:120178419-120178419	NDUFB4 (-136737), FSTL1 (-8320)	-26.6667	100	73.3333	100	100	100	80	60	80
chr6:1312519-1312519	EXOC2 (-619409), FOXQ1 (-156)	-26.3095	26.3095	0	21.4286	37.5	20	0	0	0
chr6:170402521-170402521	DLL1 (+197040), C6orf70 (+250801)	-26.3095	100	73.6905	100	100	100	62.5	80	78.5714
chr20:61654766-61654766	BIRC7 (-212469), BHLHE23 (-16380)	-26.2932	95.6583	69.3651	92.8571	100	94.1176	71.4286	70	66.6667
chr1:151688502-151688502	CELF3 (+788), SNX27 (+103945)	-26.2412	86.2412	60	88	89.4737	81.25	60	60	60
chr7:31093000-31093000	ADCYAP1R1 (-9810), GHRHR (+89363)	-26.1111	26.1111	0	20	25	33.3333	0	0	0
chr20:61519124-61519124	TCFL5 (-26010), DIDO1 (+50150)	-26.1111	100	73.8889	100	100	100	80	66.6667	75
chr2:60881970-60881970	PAPOLG (-101395), BCL11A (-101338)	-25.8333	100	74.1667	100	100	100	80	62.5	80
chr1:228126547-228126547	WNT9A (+9052), PRSS38 (+123154)	-25.7576	100	74.2424	100	100	100	75	72.7273	75
chr18:75120686-75120686	GALR1 (+158182)	-25.7143	100	74.2857	100	100	100	71.4286	80	71.4286
chr5:72742667-72742667	FOXD1 (+1685), TMEM174 (+273646)	-25.5354	25.5354	0	30	23.5294	23.0769	0	0	0
chr6:43215553-43215553	SLC22A7 (-50449), TTBK1 (+4136)	-25.2564	25.2564	0	20	30.7692	25	0	0	0
chr5:1780719-1780719	LPCAT1 (-256628), MRPL36 (+19290)	-25.1852	100	74.8148	100	100	100	80	66.6667	77.7778
chr15:66514267-66514267	MEGF11 (+31818), RAB11A (+352472)	-24.3386	100	75.6614	100	100	100	71.4286	77.7778	77.7778
chr17:50158800-50158800	CA10 (+77287), UTP18 (+820912)	-24.0741	100	75.9259	100	100	100	77.7778	80	70
chr20:33774109-33774109	MMP24 (-40348), PROCR (+14234)	-24.0741	100	75.9259	100	100	100	77.7778	75	75
chr1:2249990-2249990	RER1 (-73282), SKI (+89857)	-23.7719	100	76.2281	100	100	100	75	73.6842	80
chr6:36760066-36760066	CPNE5 (+47712), RAB44 (+71927)	-23.6111	90.2778	66.6667	94.4444	88.8889	87.5	66.6667	66.6667	66.6667
chr16:79472369-79472369	MAF (+162242)	-23.5979	23.5979	0	20	22.2222	28.5714	0	0	0
chr6:36314558-36314558	ETV7 (+41002), PNPLA1 (+76322)	-22.9004	100	77.0996	100	100	100	72.7273	78.5714	80
chr7:48330006-48330006	ABCA13 (+118950)	-22.5758	22.5758	0	22.7273	25	20	0	0	0
chr17:79791667-79791667	PPP1R27 (+1242), GCGR (+29658)	-22.1429	22.1429	0	20	25	21.4286	0	0	0
chr2:60662233-60662233	BCL11A (+118400)	-22.1429	100	77.8571	100	100	100	80	78.5714	75
chr8:145008957-145008957	EPPK1 (-56326), PLEC (+16087)	-21.6667	21.6667	0	25	20	20	0	0	0
chr11:61449016-61449016	MYRF (-71105), DAGLA (+1112)	21.6667	78.3333	100	75	80	80	100	100	100
chr12:128614200-128614200	TMEM132C (-137748)	22.2222	0	22.2222	0	0	0	22.2222	22.2222	22.2222
chr15:78557263-78557263	DNAJA4 (+836), WDR61 (+34873)	26.5873	0	26.5873	0	0	0	25	33.3333	21.4286
chr11:69790591-69790591	FGF3 (-156800), ANO1 (-133817)	26.8624	67.9789	94.8413	64.7059	69.2308	70	100	92.8571	91.6667
chr12:8786314-8786314	AICDA (-20848), MFAP5 (+29094)	26.9048	73.0952	100	64.2857	75	80	100	100	100
chr1:39044145-39044145	POU3F1 (-531696), RRAGC (+281350)	27.037	72.963	100	72.2222	80	66.6667	100	100	100
chr8:69243226-69243226	PREX2 (+378874)	27.4074	0	27.4074	0	0	0	22.2222	20	40
chr11:64455767-64455767	NRXN2 (+34893), SLC22A12 (+97486)	28.3333	71.6667	100	80	75	60	100	100	100
chr17:43047937-43047937	C1QL1 (-2499), DCAKD (+64572)	28.3502	0	28.3502	0	0	0	30	27.2727	27.7778
chr8:144207324-144207324	LY6H (+34804), LY6E (+107380)	28.5532	47.271	75.8242	44.4444	50	47.3684	71.4286	71.4286	84.6154
chr11:111155121-111155121	ARHGAP20 (-571671), C11orf92 (+20649)	28.836	71.164	100	77.7778	57.1429	78.5714	100	100	100
chr12:54982717-54982717	PPP1R1A (-275), LACRT (+45962)	28.8889	0	28.8889	0	0	0	20	33.3333	33.3333
chr4:4868479-4868479	MSX1 (+7087), CYTL1 (+152720)	29.4565	11.4959	40.9524	14.2857	11.1111	9.09091	40	42.8571	40
chr20:57431326-57431326	NELFCD (-124937), GNAS (+3558)	29.596	54.8485	84.4444	54.5455	50	60	83.3333	86.6667	83.3333
chr17:46632078-46632078	HOXB3 (-795), HOXB4 (+25395)	29.8016	15.0794	44.881	14.2857	16.6667	14.2857	40	57.1429	37.5
chr17:46632085-46632085	HOXB3 (-802), HOXB4 (+25388)	29.8016	15.0794	44.881	14.2857	16.6667	14.2857	40	57.1429	37.5
chr7:57305434-57305434	ZNF716 (-204449), ZNF479 (-97864)	30.8598	14.0212	44.881	16.6667	11.1111	14.2857	40	37.5	57.1429
chr8:144222314-144222314	LY6H (+19814), LY6E (+122370)	30.9879	58.6946	89.6825	61.5385	54.5455	60	85.7143	100	83.3333
chr10:125751307-125751307	CPXM2 (-99978), CHST15 (+100663)	31.4935	20.8874	52.381	9.09091	25	28.5714	50	50	57.1429
chr20:62053959-62053959	CHRNA4 (-61221), KCNQ2 (+50032)	31.7424	25.7576	57.5	30	27.2727	20	50	62.5	60
chr10:133782616-133782616	BNIP3 (+12819), PPP2R2D (+34662)	31.7424	34.9242	66.6667	27.2727	40	37.5	60	80	60
chr3:172166920-172166920	GHSR (-675), TNFSF10 (+74377)	31.7582	50.7526	82.5108	38.8889	54.5455	58.8235	85.7143	80	81.8182
chr17:74071990-74071990	ZACN (-3273), GALR2 (+1116)	31.9347	42.3077	74.2424	38.4615	50	38.4615	75	72.7273	75
chr11:64635883-64635883	CDC42BPG (-23843), EHD1 (+10308)	31.9444	68.0556	100	62.5	66.6667	75	100	100	100
chr15:68503433-68503433	CALML4 (-5535), CLN6 (+18647)	32.0286	64.2677	96.2963	66.6667	62.5	63.6364	100	100	88.8889
chr1:38100002-38100002	GNL2 (-38481), RSPO1 (+489)	32.0635	0	32.0635	0	0	0	42.8571	20	33.3333
chr14:101292896-101292896	RTL1 (+58288), DLK1 (+99733)	32.1905	45.1515	77.342	50	45.4545	40	77.7778	77.7778	76.4706
chr6:109170164-109170164	SESN1 (+245858), FOXO3 (+288096)	32.3499	0	32.3499	0	0	0	25	28.5714	43.4783
chr5:53190-53190	PLEKHG4B (-87183)	32.7976	20.3968	53.1944	30	13.3333	17.8571	53.3333	50	56.25
chr9:138663397-138663397	KCNT1 (+69360), CAMSAP1 (+135673)	33.254	42.2222	75.4762	46.6667	40	40	80	75	71.4286
chr8:69243233-69243233	PREX2 (+378881)	33.3903	9.57265	42.963	13.3333	0	15.3846	38.8889	50	40
chr5:157097895-157097895	THG1L (-60310), SOX30 (-18468)	33.4795	0	33.4795	0	0	0	33.3333	42.1053	25
chr2:945848-945848	TMEM18 (-268410), SNTG2 (-706)	33.5033	2.08333	35.5866	6.25	0	0	46.1538	33.3333	27.2727
chr1:225841693-225841693	SRP9 (-123838), ENAH (-850)	33.5256	0	33.5256	0	0	0	37.5	40	23.0769
chrX:129097386-129097386	BCORL1 (-41778), UTP14A (+57228)	33.5354	13.4343	46.9697	13.3333	13.6364	13.3333	50	36.3636	54.5455
chr17:79323897-79323897	ENSG00000171282 (-49643), TMEM105 (-19424)	33.9975	24.5238	58.5213	28.5714	25	20	50	57.1429	68.4211
chr1:116380562-116380562	CASQ2 (-69161), NHLH2 (+5976)	34.0253	18.7719	52.7972	26.3158	10	20	50	53.8462	54.5455
chr1:116380570-116380570	CASQ2 (-69169), NHLH2 (+5968)	34.0253	18.7719	52.7972	26.3158	10	20	50	53.8462	54.5455
chr5:1643086-1643086	LPCAT1 (-118995), MRPL36 (+156923)	34.1168	62.1795	96.2963	58.3333	66.6667	61.5385	100	88.8889	100
chr15:74421961-74421961	ISLR (-44051), ISLR2 (+247)	34.1667	6.94444	41.1111	12.5	0	8.33333	40	33.3333	50
chr20:46413440-46413440	SULF2 (+1890), NCOA3 (+282770)	34.1991	3.10245	37.3016	4.7619	0	4.54545	30	28.5714	53.3333
chr18:74692366-74692366	MBP (+152359), ZNF236 (+156251)	34.4444	65.5556	100	66.6667	50	80	100	100	100
chr17:79761593-79761593	GCGR (-417), SLC25A10 (+82257)	34.4475	7.53968	41.9872	8.33333	14.2857	0	37.5	38.4615	50
chr19:50993127-50993127	EMC10 (+13372), JOSD2 (+21483)	34.458	60.1307	94.5887	66.6667	47.0588	66.6667	92.8571	90.9091	100
chr17:46632098-46632098	HOXB3 (-815), HOXB4 (+25375)	34.5635	15.0794	49.6429	14.2857	16.6667	14.2857	40	71.4286	37.5
chr14:104819341-104819341	C14orf180 (-226680), C14orf144 (+108801)	34.7222	55.5556	90.2778	53.3333	53.3333	60	83.3333	100	87.5
chr2:118982149-118982149	INSIG2 (+136100), EN1 (+623105)	34.7403	6.08466	40.8249	0	11.1111	7.14286	44.4444	41.6667	36.3636
chr10:124896877-124896877	HMX2 (-10761), HMX3 (+1400)	34.8485	0	34.8485	0	0	0	27.2727	50	27.2727
chr2:98962938-98962938	INPP4A (-98383), CNGA3 (+321)	34.9621	25.6944	60.6566	18.75	33.3333	25	60	63.6364	58.3333
chr2:98962900-98962900	INPP4A (-98421), CNGA3 (+283)	35	0	35	0	0	0	46.6667	33.3333	25
chr3:104941789-104941789	ALCAM (-143964)	35.1852	64.8148	100	66.6667	50	77.7778	100	100	100
chr2:95873337-95873337	PROM2 (-66864), ZNF2 (+42155)	35.2123	8.11802	43.3304	5.26316	9.09091	10	36.3636	58.3333	35.2941
chr17:79323874-79323874	ENSG00000171282 (-49666), TMEM105 (-19401)	35.3943	27.8889	63.2832	35	16.6667	32	57.1429	64.2857	68.4211
chr17:44087793-44087793	STH (+11178), KANSL1 (+182373)	35.5189	38.2173	73.7363	38.4615	42.8571	33.3333	80	76.9231	64.2857
chr12:4381136-4381136	PARP11 (-398597), CCND2 (-1802)	35.7143	0	35.7143	0	0	0	28.5714	50	28.5714
chr7:139930070-139930070	JHDM1D (-53236), SLC37A3 (+168279)	35.7576	64.2424	100	80	40	72.7273	100	100	100
chr21:40286787-40286787	ETS2 (+109557), PSMG1 (+268990)	36.2037	19.9074	56.1111	25	12.5	22.2222	60	58.3333	50
chr20:61398157-61398157	MRGBP (-29648), NTSR1 (+57969)	36.44	54.0362	90.4762	64.7059	42.8571	54.5455	85.7143	100	85.7143
chr17:72407764-72407764	GPRC5C (-19288), GPR142 (+44168)	36.5741	55.5556	92.1296	50	66.6667	50	88.8889	87.5	100
chr20:61340078-61340078	NTSR1 (-111), SLCO4A1 (+66282)	36.7635	19.718	56.4815	22.2222	18.1818	18.75	58.3333	55.5556	55.5556
chr20:62014607-62014607	CHRNA4 (-21869), KCNQ2 (+89384)	36.8091	10.3704	47.1795	20	11.1111	0	40	40	61.5385
chr3:11262138-11262138	HRH1 (-32247), SLC6A1 (+227729)	37.3016	62.6984	100	50	71.4286	66.6667	100	100	100
chr12:1605372-1605372	FBXL14 (+97959), ERC1 (+504969)	37.496	57.0927	94.5887	42.8571	60	68.4211	100	90.9091	92.8571
chr6:84881773-84881773	KIAA1009 (+55580), MRAP2 (+138299)	37.7441	56.7003	94.4444	55.5556	54.5455	60	100	94.4444	88.8889
chr7:56243012-56243012	CHCHD2 (-68744), ZNF479 (+964559)	37.7778	3.33333	41.1111	0	0	10	40	50	33.3333
chr10:124896862-124896862	HMX2 (-10776), HMX3 (+1385)	37.8788	0	37.8788	0	0	0	36.3636	50	27.2727
chr22:21333906-21333906	LZTR1 (-2396), AIFM3 (+14511)	38.0207	54.9423	92.963	63.6364	42.8571	58.3333	100	88.8889	90
chr7:1783150-1783150	ELFN1 (+55396), MAD1L1 (+489728)	38.1349	5.71429	43.8492	7.14286	10	0	33.3333	62.5	35.7143
chr1:7844775-7844775	PER3 (+13), UTS2 (+68716)	38.1914	58.7783	96.9697	55.5556	57.1429	63.6364	100	100	90.9091
chr6:378710-378710	IRF4 (-13029), DUSP22 (+86614)	38.2353	37.598	75.8333	35.2941	37.5	40	66.6667	73.3333	87.5
chr2:95873331-95873331	PROM2 (-66870), ZNF2 (+42149)	38.449	9.87241	48.3214	10.5263	9.09091	10	45.4545	58.3333	41.1765
chr12:55413805-55413805	OR9K2 (-109660), NEUROD4 (+77)	38.5013	3.33333	41.8346	0	10	0	53.8462	36.3636	35.2941
chr10:1506345-1506345	IDI1 (-411236), ADARB2 (+273325)	38.5185	0	38.5185	0	0	0	40	55.5556	20
chr5:164321131-164321131	NONE	38.9069	0	38.9069	0	0	0	36.3636	42.8571	37.5
chr19:18994936-18994936	GDF1 (+11969), UPF1 (+52190)	39.0193	17.8451	56.8644	9.09091	33.3333	11.1111	55.5556	57.1429	57.8947
chr5:1420700-1420700	CLPTM1L (-75487), SLC6A3 (+24845)	39.1303	31.9014	71.0317	36.3636	28.5714	30.7692	75	71.4286	66.6667
chr20:62053961-62053961	CHRNA4 (-61223), KCNQ2 (+50030)	39.1667	0	39.1667	0	0	0	50	37.5	30
chr15:41805340-41805340	LTK (+664), ITPKA (+19268)	39.2063	60.7937	100	35.7143	66.6667	80	100	100	100
chr17:46632092-46632092	HOXB3 (-809), HOXB4 (+25381)	39.3254	10.3175	49.6429	14.2857	16.6667	0	40	71.4286	37.5
chr6:72892166-72892166	KCNQ5 (-439354), RIMS1 (+295440)	39.3852	25.0058	64.391	26.087	35.2941	13.6364	56.25	60	76.9231
chr11:69958195-69958195	FADD (-91074), ANO1 (+33788)	39.5022	20.3463	59.8485	18.1818	14.2857	28.5714	75	50	54.5455
chr1:48462898-48462898	SLC5A9 (-225461), TRABD2B (-332)	39.5294	52.005	91.5344	64.2857	28.5714	63.1579	85.7143	100	88.8889
chr17:48194774-48194774	PDK2 (+22136), PPP1R9B (+33103)	39.5777	53.7698	93.3476	66.6667	57.1429	37.5	95	96.1538	88.8889
chr17:70339545-70339545	SOX9 (+222385), SLC39A11 (+749282)	39.6154	22.0513	61.6667	20	23.0769	23.0769	66.6667	65	53.3333
chr8:142675595-142675595	PTP4A3 (+273503), TSNARE1 (+808948)	39.6337	1.96078	41.5945	5.88235	0	0	28.5714	41.6667	54.5455
chr7:152593024-152593024	ACTR3B (+136191)	39.7835	20.3175	60.101	14.2857	20	26.6667	63.6364	66.6667	50
chr1:2706877-2706877	ACTRT2 (-231169), MMEL1 (-142449)	39.798	27.3016	67.0996	33.3333	20	28.5714	72.7273	71.4286	57.1429
chr15:78237054-78237054	LINGO1 (-312223), TBC1D2B (+132940)	40.1587	59.8413	100	70	66.6667	42.8571	100	100	100
chr22:19715547-19715547	TBX1 (-28679), GP1BB (+5080)	40.303	56.6667	96.9697	60	60	50	100	100	90.9091
chr19:10023878-10023878	OLFM2 (+23350), PIN1 (+77880)	40.3571	35.119	75.4762	25	42.8571	37.5	71.4286	80	75
chr4:824079-824079	CPLX1 (-4094), GAK (+102007)	40.404	48.4848	88.8889	50	45.4545	50	100	83.3333	83.3333
chr14:95381475-95381475	GSC (-144914), DICER1 (+242872)	40.4734	44.3651	84.8385	38.0952	45	50	81.8182	93.75	78.9474
chr2:220361578-220361578	GMPPA (-2045), SPEG (+62011)	40.5983	56.8376	97.4359	53.8462	66.6667	50	100	100	92.3077
chr5:80690059-80690059	ACOT12 (-98), SSBP2 (+357013)	40.7875	21.9872	62.7747	15	12.5	38.4615	64.2857	62.5	61.5385
chr1:75596797-75596797	LHX8 (+2679), SLC44A5 (+479972)	40.9392	40.2778	81.2169	50	33.3333	37.5	85.7143	85.7143	72.2222
chr3:138918148-138918148	COPB2 (+190426), MRPS22 (+193501)	40.9825	54.2328	95.2153	38.8889	66.6667	57.1429	100	90.9091	94.7368
chr3:112052405-112052405	CD200 (+403), BTLA (+166003)	41.0531	35	76.0531	41.6667	16.6667	46.6667	71.4286	69.2308	87.5
chr17:1853697-1853697	RTN4RL1 (+74481), RPA1 (+120420)	41.1111	58.8889	100	60	66.6667	50	100	100	100
chr12:133048572-133048572	GALNT9 (-358000), MUC8 (+2154)	41.1111	58.8889	100	50	66.6667	60	100	100	100
chr7:1225419-1225419	UNCX (-47124), ZFAND2A (-25606)	41.3889	44.4444	85.8333	33.3333	55.5556	44.4444	80	87.5	90
chr8:143525845-143525845	TSNARE1 (-41303), BAI1 (-4946)	41.3996	11.3782	52.7778	18.75	0	15.3846	66.6667	50	41.6667
chr10:72200787-72200787	NODAL (+636), EIF4EBP2 (+36653)	41.4815	51.8519	93.3333	57.1429	42.8571	55.5556	100	90	90
chr2:945828-945828	TMEM18 (-268390), SNTG2 (-726)	41.5735	13.3929	54.9663	18.75	0	21.4286	41.6667	77.7778	45.4545
chr17:43974832-43974832	STH (-101784), MAPT (+3085)	41.6667	54.1667	95.8333	62.5	66.6667	33.3333	100	100	87.5
chr9:36744422-36744422	MELK (+171564), PAX5 (+289681)	41.8038	25.974	67.7778	14.2857	27.2727	36.3636	66.6667	66.6667	70
chr7:139930072-139930072	JHDM1D (-53238), SLC37A3 (+168277)	41.8182	58.1818	100	40	80	54.5455	100	100	100
chr17:44087784-44087784	STH (+11169), KANSL1 (+182382)	41.8437	32.6618	74.5055	38.4615	42.8571	16.6667	90	69.2308	64.2857
chr3:127633753-127633753	SEC61A1 (-137459), MGLL (-92053)	41.8519	35	76.8519	40	40	25	75	83.3333	72.2222
chr6:51318749-51318749	TFAP2B (+532314), PKHD1 (+633674)	41.9951	21.655	63.6501	27.2727	7.69231	30	58.8235	70.5882	61.5385
chr12:54379005-54379005	HOXC9 (-14898), HOXC10 (+36)	42.4074	37.963	80.3704	41.6667	22.2222	50	83.3333	77.7778	80
chr6:1384207-1384207	FOXF2 (-5862), FOXQ1 (+71533)	42.4988	26.8519	69.3506	25	22.2222	33.3333	60	57.1429	90.9091
chr19:17643629-17643629	COLGALT1 (-22774), FAM129C (+9520)	42.6852	11.5476	54.2328	7.14286	12.5	15	57.1429	55.5556	50
chr15:91643063-91643063	VPS33B (-77231), SV2B (-452)	42.7778	17.5926	60.3704	8.33333	11.1111	33.3333	60	61.1111	60
chr3:170746101-170746101	SLC2A2 (-1563), TNIK (+432096)	42.8225	27.5058	70.3283	38.4615	7.69231	36.3636	62.5	81.8182	66.6667
chr6:76493090-76493090	MYO6 (+34042), IMPG1 (+289305)	42.8968	51.5476	94.4444	60	37.5	57.1429	100	100	83.3333
chr20:52395021-52395021	ZNF217 (-184644), BCAS1 (+292112)	42.9714	26.3889	69.3603	12.5	33.3333	33.3333	66.6667	77.7778	63.6364
chr17:77165215-77165215	ENGASE (+94189), RBFOX3 (+313348)	43.1217	3.7037	46.8254	0	0	11.1111	57.1429	33.3333	50
chr7:41735859-41735859	INHBA (+6847)	43.2132	21.9269	65.1401	19.4444	18.75	27.5862	64.7059	70	60.7143
chrX:99664902-99664902	PCDH19 (+369)	43.3333	0	43.3333	0	0	0	40	40	50
chr17:8648457-8648457	MYH10 (-114379), MFSD6L (+54210)	43.3333	6.66667	50	0	0	20	50	50	50
chr9:23565984-23565984	ELAVL2 (+260079)	43.3381	3.7037	47.0418	0	11.1111	0	71.4286	33.3333	36.3636
chr14:103389782-103389782	AMN (+790), CDC42BPB (+134017)	43.6111	40	83.6111	55.5556	20	44.4444	83.3333	80	87.5
chr16:1199709-1199709	C1QTNF8 (-53466), CACNA1H (-3532)	43.6111	56.3889	100	62.5	40	66.6667	100	100	100
chr1:204098988-204098988	ETNK2 (+22143), SOX13 (+56257)	43.7535	15.2941	59.0476	20	5.88235	20	60	60	57.1429
chr1:119995112-119995112	HSD3B1 (-54714), HSD3B2 (+37559)	44.1498	15.202	59.3519	8.33333	10	27.2727	62.5	60	55.5556
chr19:52212082-52212082	SIGLEC14 (-62029), HAS1 (+15139)	44.2857	49.0476	93.3333	57.1429	50	40	100	100	80
chr1:47697752-47697752	TAL1 (-2310), STIL (+82060)	44.5964	36.1728	80.7692	29.6296	40	38.8889	83.3333	92.3077	66.6667
chr10:102979008-102979008	LBX1 (+10543), TLX1 (+89752)	44.6032	31.1905	75.7937	28.5714	40	25	75	85.7143	66.6667
chr17:72436873-72436873	CD300A (-25682), GPRC5C (+9822)	44.6429	55.3571	100	37.5	57.1429	71.4286	100	100	100
chr2:97550042-97550042	SEMA4C (-14335), FAHD2B (+210534)	44.6825	47.7778	92.4603	50	60	33.3333	91.6667	85.7143	100
chr17:45867113-45867113	OSBPL7 (+32023), TBX21 (+56504)	44.7222	25.2778	70	12.5	30	33.3333	60	85.7143	64.2857
chr21:47368651-47368651	COL6A1 (-33000), PCBP3 (+305044)	44.7222	55.2778	100	70	33.3333	62.5	100	100	100
chr3:11555935-11555935	VGLL4 (+129463), ATG7 (+241834)	44.7354	25.5026	70.2381	40	22.2222	14.2857	62.5	85.7143	62.5
chr20:61340080-61340080	NTSR1 (-109), SLCO4A1 (+66284)	44.8864	8.81734	53.7037	11.1111	9.09091	6.25	50	55.5556	55.5556
chr19:17643624-17643624	COLGALT1 (-22779), FAM129C (+9515)	45.0926	30.2381	75.3307	35.7143	25	30	85.7143	77.7778	62.5
chr11:91958598-91958598	FAT3 (-126664)	45.1275	8.88889	54.0164	6.66667	0	20	42.8571	63.6364	55.5556
chr9:95821888-95821888	C9orf89 (-36612), SUSD3 (+900)	45.1515	23.8384	68.9899	18.1818	20	33.3333	60	83.3333	63.6364
chr16:86918577-86918577	FOXL1 (+306463), FBXO31 (+498786)	45.2778	5.55556	50.8333	0	0	16.6667	50	62.5	40
chr5:3594871-3594871	IRX1 (-1297), C5orf38 (+842610)	45.4545	9.09091	54.5455	0	0	27.2727	50	50	63.6364
chr21:9593701-9593701	NONE	45.4545	0	45.4545	0	0	0	60	36.3636	40
chr10:102984499-102984499	LBX1 (+5052), TLX1 (+95243)	45.5688	7.87037	53.4392	12.5	0	11.1111	71.4286	55.5556	33.3333
chr8:99952116-99952116	STK3 (+2683), KCNS2 (+512867)	45.6481	51.0185	96.6667	60	37.5	55.5556	100	90	100
chr15:100716328-100716328	LYSMD4 (-442703), ADAMTS17 (+165882)	45.7672	54.2328	100	55.5556	57.1429	50	100	100	100
chr15:88800438-88800438	NTRK3 (-778), MRPL46 (+210212)	46.2209	17.027	63.2479	11.5385	11.7647	27.7778	50	73.0769	66.6667
chr1:4714656-4714656	C1orf174 (-897808), AJAP1 (-449)	46.5092	28.7879	75.2971	40	36.3636	10	91.6667	63.6364	70.5882
chr17:78943352-78943352	CHMP6 (-22289), RPTOR (+424285)	46.6667	46.6667	93.3333	45.4545	54.5455	40	100	100	80
chr20:61604470-61604470	SLC17A9 (+20419), BHLHE23 (+33917)	46.7346	50.8844	97.619	47.0588	36.3636	69.2308	100	92.8571	100
chr4:3496436-3496436	DOK7 (+31399), LRPAP1 (+37850)	46.7651	15.7576	62.5227	9.09091	20	18.1818	63.6364	46.1538	77.7778
chr21:46237177-46237177	UBE2G2 (-15244), SUMO3 (+867)	46.7857	6.54762	53.3333	7.14286	12.5	0	60	66.6667	33.3333
chr2:27070826-27070826	DPYSL5 (-143), CENPA (+61962)	46.8915	9.25926	56.1508	0	16.6667	11.1111	62.5	64.2857	41.6667
chr22:43716007-43716007	TTLL12 (-132869), SCUBE1 (+23387)	46.9231	15.812	62.735	16.6667	30.7692	0	60	61.5385	66.6667
chr15:98937633-98937633	IGF1R (-254567), ARRDC4 (+433706)	47.0202	32.4242	79.4444	27.2727	50	20	83.3333	80	75
chr9:140138623-140138623	NELFB (-11002), TUBB4B (+2959)	47.2938	34.8611	82.1549	31.25	33.3333	40	90.9091	88.8889	66.6667
chr1:18959818-18959818	PAX7 (+2319), TAS1R2 (+226358)	47.3377	19.0909	66.4286	27.2727	20	10	64.2857	60	75
chr1:231299566-231299566	GNPAT (-77390), TRIM67 (+851)	47.9365	22.8571	70.7937	0	28.5714	40	60	66.6667	85.7143
chr17:75905472-75905472	TNRC6C (-95665), SEPT9 (+627981)	48.1367	45.4996	93.6364	39.1304	50	47.3684	90	100	90.9091
chr1:231299575-231299575	GNPAT (-77381), TRIM67 (+860)	48.2395	9.69697	57.9365	9.09091	0	20	50	66.6667	57.1429
chr19:10124206-10124206	RDH8 (+282), ANGPTL6 (+89266)	48.3942	18.9542	67.3485	23.5294	20	13.3333	87.5	60	54.5455
chr4:4170262-4170262	OTOP1 (+58354), ADRA2C (+402138)	48.5185	48.1481	96.6667	44.4444	50	50	100	90	100
chr19:52901157-52901157	ZNF534 (-33510), ZNF528 (+37)	49.1582	50.8418	100	55.5556	63.6364	33.3333	100	100	100
chr17:1233306-1233306	TUSC5 (+50350), YWHAE (+70366)	49.4048	8.92857	58.3333	14.2857	0	12.5	75	42.8571	57.1429
chr10:1506347-1506347	IDI1 (-411238), ADARB2 (+273323)	50	0	50	0	0	0	60	60	30
chr1:201017894-201017894	KIF21B (-25067), CACNA1S (+63800)	50.4329	49.5671	100	27.2727	50	71.4286	100	100	100
chr8:69243448-69243448	PREX2 (+379096)	50.5556	6.94444	57.5	8.33333	0	12.5	62.5	60	50
chr4:4857506-4857506	STX18 (-313752), MSX1 (-3887)	50.5769	31.6453	82.2222	30.7692	37.5	26.6667	91.6667	75	80
chr1:110627117-110627117	UBL4B (-27945), ALX3 (-13796)	50.754	4.16667	54.9206	0	12.5	0	33.3333	71.4286	60
chr16:34787578-34787578	NONE	50.8333	15.8333	66.6667	10	0	37.5	60	80	60
chr19:12170719-12170719	ENSG00000257355 (-6938), ZNF844 (-4795)	50.9091	14.6465	65.5556	0	27.2727	16.6667	70	66.6667	60
chr7:143105628-143105628	EPHA1 (+357), ZYX (+27456)	50.9402	29.7881	80.7283	17.6471	27.2727	44.4444	85.7143	80	76.4706
chr5:946218-946218	NKD2 (-62726), BRD9 (-53280)	51.1461	16.0256	67.1717	0	25	23.0769	83.3333	72.7273	45.4545
chr2:27072544-27072544	MAPRE3 (-120936), DPYSL5 (+1576)	51.516	8.83598	60.3519	6.66667	14.2857	5.55556	46.6667	88.2353	46.1538
chr7:6566458-6566458	KDELR2 (-42586), GRID2IP (+24609)	51.5476	48.4524	100	62.5	40	42.8571	100	100	100
chr15:68119609-68119609	PIAS1 (-226908), SKOR1 (+7568)	51.5945	45.6277	97.2222	20	71.4286	45.4545	100	100	91.6667
chr15:93632689-93632689	RGMA (-15598)	52.1549	44.8148	96.9697	44.4444	40	50	100	90.9091	100
chr7:158207076-158207076	PTPRN2 (+173295)	52.2727	28.3333	80.6061	40	20	25	100	60	81.8182
chr20:61604464-61604464	SLC17A9 (+20413), BHLHE23 (+33923)	52.283	47.717	100	52.9412	36.3636	53.8462	100	100	100
chr10:131735512-131735512	EBF3 (+26593), MGMT (+470065)	52.5	10.8333	63.3333	0	20	12.5	60	80	50
chr10:128555956-128555956	C10orf90 (-345947), DOCK1 (-38022)	52.7778	5.55556	58.3333	0	0	16.6667	50	50	75
chr2:5833432-5833432	SOX11 (+634)	53.1566	12.1212	65.2778	0	0	36.3636	66.6667	66.6667	62.5
chr2:23838121-23838121	ATAD2B (+311863)	53.6111	40.2778	93.8889	37.5	33.3333	50	90	100	91.6667
chr3:169386286-169386286	MECOM (-522194), ACTRT3 (+101397)	54.0344	7.87037	61.9048	11.1111	0	12.5	85.7143	33.3333	66.6667
chr14:70040645-70040645	KIAA0247 (-37668), PLEKHD1 (+89175)	54.1525	21.9096	76.0621	36.3636	22.2222	7.14286	83.3333	82.3529	62.5
chr20:60803681-60803681	OSBPL2 (-9899), HRH3 (-8371)	54.2719	32.7652	87.037	31.25	12.5	54.5455	100	77.7778	83.3333
chr9:95821848-95821848	C9orf89 (-36652), SUSD3 (+860)	54.3434	11.6162	65.9596	18.1818	0	16.6667	60	83.3333	54.5455
chr12:53722083-53722083	AAAS (-6669), SP7 (+8083)	54.5635	41.2698	95.8333	26.6667	40	57.1429	87.5	100	100
chr21:11128702-11128702	TPTE (-137821)	54.7744	14.652	69.4264	28.5714	0	15.3846	57.1429	63.6364	87.5
chr9:37030310-37030310	PAX5 (+3793), MELK (+457452)	54.8413	40.7143	95.5556	15	42.8571	64.2857	100	100	86.6667
chr15:68851480-68851480	ITGA11 (-126989), CORO2B (-20093)	55.0108	29.4048	84.4156	15	35.7143	37.5	100	81.8182	71.4286
chr15:68851470-68851470	ITGA11 (-126979), CORO2B (-20103)	55.3333	38.5714	93.9048	30	35.7143	50	96	100	85.7143
chr12:124376315-124376315	CCDC92 (+81056), DNAH10 (+129274)	55.4121	35.3571	90.7692	40	37.5	28.5714	92.3077	100	80
chr1:20492569-20492569	PLA2G2C (+11348), PLA2G2F (+26751)	55.4762	9.52381	65	0	0	28.5714	62.5	70	62.5
chr10:135342033-135342033	CYP2E1 (+8124), SYCE1 (+37105)	55.7095	4.7619	60.4714	0	0	14.2857	77.7778	63.6364	40
chr17:5568452-5568452	WSCD1 (-403974), NLRP1 (-81176)	55.8333	4.16667	60	12.5	0	0	80	50	50
chr6:112764385-112764385	RFPL4B (+95854)	55.8333	44.1667	100	20	50	62.5	100	100	100
chr11:69589193-69589193	ENSG00000268351 (-1476), FGF4 (+978)	56.5476	43.4524	100	50	42.8571	37.5	100	100	100
chr7:129164750-129164750	NRF1 (-86805), STRIP2 (+90477)	56.7893	9.44444	66.2338	20	0	8.33333	63.6364	71.4286	63.6364
chr16:27080251-27080251	KDM8 (-135045)	57.2054	5.55556	62.7609	0	0	16.6667	60	55.5556	72.7273
chr1:18956834-18956834	PAX7 (-666), KLHDC7A (+149411)	57.3168	6.73077	64.0476	0	12.5	7.69231	75	60	57.1429
chr11:69790543-69790543	FGF3 (-156752), ANO1 (-133865)	57.5659	11.1765	68.7424	23.5294	0	10	53.8462	85.7143	66.6667
chr10:125751280-125751280	CPXM2 (-99951), CHST15 (+100690)	57.619	9.52381	67.1429	0	0	28.5714	50	80	71.4286
chr7:155260884-155260884	RBM33 (-176489), EN2 (+10061)	57.7441	36.7003	94.4444	54.5455	22.2222	33.3333	100	83.3333	100
chr20:61646425-61646425	BIRC7 (-220810), BHLHE23 (-8039)	57.9085	42.0915	100	52.9412	40	33.3333	100	100	100
chr17:64845155-64845155	CACNG4 (-115871), CACNG5 (+13921)	57.9209	31.8519	89.7727	6.66667	33.3333	55.5556	100	87.5	81.8182
chr16:1089187-1089187	SSTR5 (-39594), SOX8 (+57380)	57.9762	37.2619	95.2381	37.5	14.2857	60	100	100	85.7143
chr16:1089152-1089152	SSTR5 (-39629), SOX8 (+57345)	58.0952	0	58.0952	0	0	0	71.4286	60	42.8571
chr1:11918907-11918907	NPPA (-11068), NPPB (+81)	58.6978	17.193	75.8908	0	20	31.5789	85.7143	72.7273	69.2308
chr2:50574102-50574102	NRXN1 (+685435)	58.7963	33.3333	92.1296	25	25	50	100	88.8889	87.5
chr16:10973892-10973892	CIITA (+2838), SOCS1 (+376144)	58.8348	23.6652	82.5	9.09091	28.5714	33.3333	60	100	87.5
chr2:208199244-208199244	CREB1 (-195372), KLF7 (-168576)	58.9424	0	58.9424	0	0	0	66.6667	64.7059	45.4545
chr19:56989627-56989627	ZNF471 (-29585), ZNF667 (-929)	59.3939	40.6061	100	40	45.4545	36.3636	100	100	100
chr7:155248436-155248436	EN2 (-2388), INSIG1 (+158951)	59.4805	4.7619	64.2424	0	0	14.2857	80	72.7273	40
chr13:50701944-50701944	RNASEH2B (-781870), DLEU1 (+45638)	60	33.3333	93.3333	40	0	60	100	100	80
chr14:38053048-38053048	FOXA1 (+11191), MIPOL1 (+385894)	60.202	39.798	100	26.6667	20	72.7273	100	100	100
chr3:112052400-112052400	CD200 (+398), BTLA (+166008)	60.7051	30	90.7051	50	0	40	100	84.6154	87.5
chr10:124910812-124910812	BUB3 (-2981), HMX2 (+3175)	61.4042	31.2698	92.674	16.6667	20	57.1429	92.3077	100	85.7143
chr4:1411488-1411488	NKX1-1 (-11370), FAM53A (+274500)	61.5152	34.3182	95.8333	45.4545	20	37.5	87.5	100	100
chr21:38918758-38918758	DYRK1A (+126157), KCNJ6 (+369991)	61.6576	31.3582	93.0159	18.75	18.1818	57.1429	85.7143	93.3333	100
chr14:100658948-100658948	YY1 (-46374), DEGS2 (-32449)	61.8651	17.5	79.3651	30	12.5	10	66.6667	100	71.4286
chr20:57431303-57431303	NELFCD (-124960), GNAS (+3535)	62.0455	29.6212	91.6667	36.3636	12.5	40	83.3333	100	91.6667
chr20:45646718-45646718	EYA2 (+123456), ZMYND8 (+338696)	62.0635	32.381	94.4444	28.5714	28.5714	40	100	100	83.3333
chr4:4868519-4868519	MSX1 (+7127), CYTL1 (+152680)	62.2078	3.0303	65.2381	0	0	9.09091	40	85.7143	70
chr17:58217514-58217514	RNFT1 (-175435), CA4 (-9783)	63.7607	5.12821	68.8889	15.3846	0	0	100	46.6667	60
chr12:125816057-125816057	TMEM132B (+4896)	64.0414	10.5882	74.6296	11.7647	0	20	75	60	88.8889
chr17:35300571-35300571	AATF (-5604), LHX1 (+6488)	64.2328	35.7672	100	42.8571	44.4444	20	100	100	100
chr9:120175693-120175693	ASTN2 (+1655), TRIM32 (+726113)	64.3142	2.5641	66.8783	7.69231	0	0	80	77.7778	42.8571
chr17:6346970-6346970	AIPL1 (-8466), FAM64A (-791)	65.293	32.1429	97.4359	28.5714	25	42.8571	100	100	92.3077
chr9:140044146-140044146	GRIN1 (+10214), LRRC26 (+20357)	67.6097	15.7236	83.3333	9.52381	20	17.6471	100	75	75
chr17:35300590-35300590	AATF (-5585), LHX1 (+6507)	67.8836	18.7831	86.6667	28.5714	11.1111	16.6667	100	100	60
chr1:231299607-231299607	GNPAT (-77349), TRIM67 (+892)	69.3506	25.8874	95.2381	9.09091	28.5714	40	100	100	85.7143
chr7:137681239-137681239	DGKI (-149631), CREB3L2 (+5564)	70.4762	29.5238	100	0	28.5714	60	100	100	100
chr20:57431283-57431283	NELFCD (-124980), GNAS (+3515)	71.1616	17.7273	88.8889	18.1818	25	10	83.3333	100	83.3333
chr15:68851685-68851685	ITGA11 (-127194), CORO2B (-19888)	71.4767	19.2641	90.7407	36.3636	0	21.4286	83.3333	88.8889	100
chr20:44639234-44639234	SLC12A5 (-11095), MMP9 (+1688)	75.5219	17.0707	92.5926	0	4.54545	46.6667	100	100	77.7778
chr10:102984521-102984521	LBX1 (+5030), TLX1 (+95265)	76.0041	10.9007	86.9048	12.5	9.09091	11.1111	85.7143	100	75
chr15:68851703-68851703	ITGA11 (-127212), CORO2B (-19870)	77.0996	22.9004	100	27.2727	20	21.4286	100	100	100
chr13:84454113-84454113	SLITRK1 (+2415)	79.021	15.8508	94.8718	38.4615	9.09091	0	100	100	84.6154
chr8:582037-582037	DLGAP2 (-867495), TDRP (-86257)	79.4444	20.5556	100	25	16.6667	20	100	100	100

## Sheet: B. Sens0vsSens0.6
Supplementary Table S1B. Differentially methylated CpG sites between sensitive 0 mM vs sensitive 0.6 mM cells
Genomic site	Closest Gene (Great)	Mean diff (%)	Mean Sens 0 μM (me%)	Mean Sens 0.65 μM (me%)	Sens 0 μM rep1 (me%)	Sens 0 μM rep2 (me%)	Sens 0 μM rep3 (me%)	Sens 0.65 μM rep1 (me%)	Sens 0.65 μM rep2 (me%)	Sens 0.65 μM rep3 (me%)
chr15:26111090-26111090	ATP10A (-2736), GABRB3 (+907131)	-56.9048	85.7937	28.8889	85.7143	80	91.6667	20	16.6667	50
chr15:24921796-24921796	SNRPN (-146998), NPAP1 (+1256)	-53.5317	69.7222	16.1905	66.6667	80	62.5	20	0	28.5714
chr7:103968916-103968916	ORC5 (-120422), LHFPL3 (-188)	-51.0185	95.8333	44.8148	87.5	100	100	40	50	44.4444
chr6:44155588-44155588	SLC29A1 (-35775), CAPN11 (+29041)	-50.2442	77.2283	26.9841	83.3333	76.9231	71.4286	33.3333	14.2857	33.3333
chr19:41298846-41298846	EGLN2 (-6604), RAB4B (+14726)	-49.7222	70.8333	21.1111	62.5	80	70	0	33.3333	30
chr5:162282118-162282118	CCNG1 (-582469), GABRG2 (+787338)	-47.8968	84.7222	36.8254	88.8889	87.5	77.7778	57.1429	33.3333	20
chr11:119474877-119474877	THY1 (-180040), PVRL1 (+124917)	-47.381	78.3333	30.9524	75	80	80	42.8571	0	50
chr18:4455151-4455151	DLGAP1 (+184)	-45.7143	45.7143	0	60	57.1429	20	0	0	0
chr2:219849189-219849189	FEV (+1190), CDK5R2 (+24813)	-43.3333	83.0159	39.6825	83.3333	85.7143	80	33.3333	42.8571	42.8571
chr10:13476011-13476011	SEPHS1 (-85715), BEND7 (+68965)	-42.5	94.4444	51.9444	100	83.3333	100	62.5	33.3333	60
chr2:128453180-128453180	LIMS2 (-31061), SFT2D3 (-5417)	-41.3179	73.064	31.746	63.6364	100	55.5556	28.5714	33.3333	33.3333
chr11:74441840-74441840	CHRDL2 (+380), POLD3 (+138266)	-41.0287	71.3065	30.2778	61.5385	85.7143	66.6667	37.5	33.3333	20
chr19:11373587-11373587	TSPAN16 (-33237), DOCK6 (-460)	-40.8547	77.7778	36.9231	66.6667	100	66.6667	33.3333	30.7692	46.6667
chr7:2154045-2154045	MAD1L1 (+118833), ELFN1 (+426291)	-40.7407	96.2963	55.5556	88.8889	100	100	60	66.6667	40
chr5:1918688-1918688	IRX4 (-31357), IRX2 (+833088)	-40.7056	73.2453	32.5397	77.7778	72.7273	69.2308	28.5714	35.7143	33.3333
chr11:47367948-47367948	MYBPC3 (+6305), MADD (+76724)	-39.7222	93.0556	53.3333	91.6667	100	87.5	60	50	50
chr2:219849187-219849187	FEV (+1192), CDK5R2 (+24811)	-38.5714	78.254	39.6825	83.3333	71.4286	80	33.3333	42.8571	42.8571
chr2:219849196-219849196	FEV (+1183), CDK5R2 (+24820)	-38.5714	78.254	39.6825	83.3333	71.4286	80	33.3333	42.8571	42.8571
chr3:183935771-183935771	ALG3 (+30988), ABCF3 (+31961)	-37.5458	82.7839	45.2381	71.4286	100	76.9231	42.8571	42.8571	50
chr14:105946779-105946779	CRIP1 (-5875), CRIP2 (+7481)	-37.2472	94.0148	56.7677	95	92.3077	94.7368	63.6364	66.6667	40
chr5:152655921-152655921	NMUR2 (-871082), GRIA1 (-215811)	-35.9524	35.9524	0	40	25	42.8571	0	0	0
chr1:91190967-91190967	BARHL2 (-8174), ZNF644 (+296063)	-34.3434	100	65.6566	100	100	100	63.6364	66.6667	66.6667
chr11:68049771-68049771	LRP5 (-30306), C11orf24 (-10342)	-34.127	47.2222	13.0952	41.6667	50	50	16.6667	14.2857	8.33333
chr5:1780719-1780719	LPCAT1 (-256628), MRPL36 (+19290)	-32.8042	100	67.1958	100	100	100	77.7778	66.6667	57.1429
chr11:78633710-78633710	NARS2 (-347802), TENM4 (+517985)	-30.3252	58.6081	28.2828	57.1429	57.1429	61.5385	33.3333	33.3333	18.1818
chr8:11415838-11415838	GATA4 (-145875), BLK (+64329)	-29.8413	85.9259	56.0847	77.7778	100	80	57.1429	55.5556	55.5556
chr1:2372669-2372669	PEX10 (-28701), PLCH2 (-26229)	-29.1775	41.9048	12.7273	40	42.8571	42.8571	0	20	18.1818
chr17:79708845-79708845	GCGR (-53165), SLC25A10 (+29509)	-26.6667	100	73.3333	100	100	100	80	80	60
chr3:10436163-10436163	SEC13 (-73302), ATP2B2 (+111105)	-26.1394	86.6522	60.5128	90.9091	83.3333	85.7143	60	61.5385	60
chr2:10219479-10219479	CYS1 (+1059), KLF11 (+35798)	-24.4444	24.4444	0	20	33.3333	20	0	0	0
chr19:19655177-19655177	CILP2 (+6121), PBX4 (+74548)	-22.4074	100	77.5926	100	100	100	80	75	77.7778
chr9:132937717-132937717	HMCN2 (-348231), NCS1 (+2861)	20.4762	79.5238	100	80	80	78.5714	100	100	100
chr15:85487882-85487882	PDE8A (-35789), SLC28A1 (+59970)	20.7407	79.2593	100	77.7778	80	80	100	100	100
chr11:60515921-60515921	MS4A15 (-8560), MS4A18 (+19133)	22.4074	77.5926	100	75	77.7778	80	100	100	100
chr5:1865424-1865424	IRX4 (+21908), NDUFS6 (+63911)	23.3333	0	23.3333	0	0	0	20	25	25
chr20:43940584-43940584	MATN4 (-3416), SDC4 (+36480)	23.9921	25.8772	49.8693	26.3158	25	26.3158	50	52.9412	46.6667
chr18:47655153-47655153	ACAA2 (-314824), MYO5B (+66310)	24.5238	75.4762	100	80	71.4286	75	100	100	100
chr19:10397915-10397915	ICAM5 (-2742), ICAM4 (+266)	25.1852	74.8148	100	80	66.6667	77.7778	100	100	100
chr1:38184739-38184739	CDCA8 (+26650), EPHA10 (+45999)	25.4762	74.5238	100	70	75	78.5714	100	100	100
chr7:2683698-2683698	AMZ1 (-35458), TTYH3 (+12114)	28.3333	71.6667	100	75	60	80	100	100	100
chr15:75251161-75251161	SCAMP5 (-36778), RPP25 (-1357)	31.5873	32.8571	64.4444	40	30	28.5714	66.6667	66.6667	60
chr10:15778713-15778713	ITGA8 (-16590), FAM188A (+123806)	32.488	14.4817	46.9697	20	18.1818	5.26316	50	45.4545	45.4545
chr17:79495115-79495115	ACTG1 (-15309), FSCN2 (-443)	32.6106	58.7783	91.3889	63.6364	57.1429	55.5556	87.5	86.6667	100
chr20:60679773-60679773	TAF4 (-38908), LSM14B (-17790)	33.0876	27.7778	60.8654	26.6667	26.6667	30	60	53.8462	68.75
chr9:139078842-139078842	C9orf69 (-68134), LHX3 (+16162)	33.7788	25.2525	59.0313	9.09091	33.3333	33.3333	60	55.5556	61.5385
chr7:3022442-3022442	GNA12 (-138485), CARD11 (+61137)	35.7143	64.2857	100	71.4286	71.4286	50	100	100	100
chr15:98937612-98937612	IGF1R (-254588), ARRDC4 (+433685)	37.2601	23.1439	60.404	18.1818	31.25	20	60	66.6667	54.5455
chr5:140625130-140625130	PCDHB15 (-17), PCDHB14 (+22053)	37.4603	11.4286	48.8889	20	14.2857	0	40	40	66.6667
chr7:126696665-126696665	GRM8 (+196683)	37.5549	2.5641	40.119	7.69231	0	0	42.8571	37.5	40
chr3:116139439-116139439	LSAMP (+24939), GAP43 (+797083)	37.7778	62.2222	100	40	66.6667	80	100	100	100
chr3:116139441-116139441	LSAMP (+24937), GAP43 (+797085)	37.7778	62.2222	100	40	66.6667	80	100	100	100
chr5:178426770-178426770	ZNF879 (-23983), GRM6 (-4647)	38.3466	38.6905	77.037	50	37.5	28.5714	77.7778	70	83.3333
chr1:112525000-112525000	KCND3 (+6777), DDX20 (+227074)	41.9717	28.4064	70.3782	21.0526	26.6667	37.5	71.4286	64.7059	75
chr15:88617314-88617314	NTRK3 (+182347)	42.8571	26.1905	69.0476	16.6667	28.5714	33.3333	85.7143	64.2857	57.1429
chr7:44098942-44098942	PGAM2 (+6244), DBNL (+14633)	43.5897	56.4103	100	69.2308	50	50	100	100	100
chr3:49053253-49053253	DALRD3 (+2751), WDR6 (+8759)	45	50.8333	95.8333	62.5	40	50	87.5	100	100
chr17:15164950-15164950	PMP22 (+956), HS3ST3B1 (+960551)	47.5325	18.0952	65.6277	14.2857	20	20	71.4286	80	45.4545
chr17:15164939-15164939	PMP22 (+967), HS3ST3B1 (+960540)	52.4675	16.1905	68.658	28.5714	0	20	71.4286	80	54.5455
chr13:84454113-84454113	SLITRK1 (+2415)	52.8102	15.8508	68.661	38.4615	9.09091	0	61.5385	66.6667	77.7778

## Sheet: C. Res0vsRes0.6
Supplementary Table S1C. Differentially methylated CpG sites between resistant 0 mM vs resistant 0.6 mM cells
Genomic site	Closest Gene (Great)	Mean diff (%)	Mean Res 0 μM (me%)	Mean Res 0.65 μM (me%)	Res 0 μM rep1 (me%)	Res 0 μM rep2 (me%)	Res 0 μM rep3 (me%)	Res 0.65 μM rep1 (me%)	Res 0.65 μM rep2 (me%)	Res 0.65 μM rep3 (me%)
chr3:40428506-40428506	ENTPD3 (-141), EIF1B (+77332)	57.7778	17.7778	75.5556	33.3333	20	0	100	66.6667	60
chr8:144420019-144420019	RHPN1 (-31038), TOP1MT (-2954)	47.619	38.0952	85.7143	14.2857	50	50	100	85.7143	71.4286
chr2:68163874-68163874	C1D (+126241), ETAA1 (+539424)	51.3407	24.9898	76.3305	14.2857	38.4615	22.2222	78.5714	85.7143	64.7059
chr6:1254728-1254728	EXOC2 (-561618), FOXQ1 (-57947)	40.0648	13.468	53.5328	0	18.1818	22.2222	44.4444	46.1538	70
chr1:149162248-149162248	PPIAL4C (-390755), NBPF16 (+422806)	45.7407	8.33333	54.0741	0	8.33333	16.6667	55.5556	66.6667	40
chr5:174871388-174871388	SFXN1 (-34010), DRD1 (-178)	37.9762	52.5	90.4762	37.5	60	60	100	85.7143	85.7143
chr2:5648143-5648143	SOX11 (-184656)	38.9255	18.4127	57.3382	28.5714	0	26.6667	53.3333	57.1429	61.5385
chr6:12982532-12982532	PHACTR1 (+263991), TBC1D7 (+344612)	43.4259	31.8519	75.2778	33.3333	22.2222	40	80	62.5	83.3333
chr8:10897365-10897365	PINX1 (-199980), XKR6 (+161510)	48.141	11.859	60	12.5	0	23.0769	60	60	60
chr6:37785676-37785676	MDGA1 (-119911), ZFAND3 (-1599)	44.6886	55.3114	100	42.8571	61.5385	61.5385	100	100	100
chr17:72343832-72343832	BTBD17 (+14253), KIF19 (+21482)	41.7172	16.3781	58.0952	16.6667	18.1818	14.2857	71.4286	60	42.8571
chr2:75428013-75428013	TACR1 (-1188), EVA1A (+368835)	37.2279	24.2801	61.5079	26.087	18.1818	28.5714	57.1429	75	52.381
chr13:31446737-31446737	MEDAG (-33591), ALOX5AP (+137093)	38.2937	44.4444	82.7381	53.8462	33.3333	46.1538	87.5	75	85.7143
chr9:139538061-139538061	NOTCH1 (-97748), EGFL7 (-15247)	40.2778	47.619	87.8968	40	42.8571	60	87.5	83.3333	92.8571
chr8:74004799-74004799	SBSPON (+708), TERF1 (+83701)	36.3155	17.7249	54.0404	14.2857	16.6667	22.2222	66.6667	50	45.4545
chr5:1196237-1196237	SLC12A7 (-84088), SLC6A19 (-5473)	40.5239	45.8009	86.3248	42.8571	40	54.5455	83.3333	92.3077	83.3333
chr12:3617671-3617671	PRMT8 (+17270), EFCAB4B (+244597)	36.0334	17.8555	53.8889	20	18.1818	15.3846	66.6667	41.6667	53.3333
chr8:41071252-41071252	ZMAT4 (-315909), SFRP1 (+95764)	30.8333	37.7778	68.6111	40	40	33.3333	62.5	83.3333	60
chr7:71178241-71178241	WBSCR17 (+581087), CALN1 (+699117)	37.5469	26.1905	63.7374	25	28.5714	25	54.5455	66.6667	70
chr15:37174945-37174945	MEIS2 (+217141)	39.3981	0	39.3981	0	0	0	44.4444	43.75	30
chr11:130416852-130416852	C11orf44 (-125999), ADAMTS15 (+97984)	33.3333	16.6667	50	16.6667	16.6667	16.6667	60	50	40
chr1:200247656-200247656	ZNF281 (+131528), NR5A2 (+250927)	37.1429	62.8571	100	71.4286	60	57.1429	100	100	100
chr16:5003293-5003293	PPL (-16158), SEC14L5 (-5025)	30.8333	30	60.8333	30	40	20	60	60	62.5
chr20:62369138-62369138	SLC2A4RG (-2076), LIME1 (+1144)	32.674	53.3333	86.0073	50	50	60	80	92.3077	85.7143
chr2:106670893-106670893	C2orf40 (-11219), NCK2 (+309540)	32.3898	60.101	92.4908	58.3333	63.6364	58.3333	100	84.6154	92.8571
chr5:1219499-1219499	SLC6A18 (-5971), SLC6A19 (+17790)	29.5208	23.7374	53.2581	27.2727	16.6667	27.2727	57.1429	50	52.6316
chr2:112898403-112898403	FBLN7 (+2442), ZC3H8 (+114285)	28.7302	15.5556	44.2857	16.6667	10	20	40	42.8571	50
chr19:4174427-4174427	SIRT6 (+8174), CREB3L3 (+20830)	27.963	30.5556	58.5185	33.3333	25	33.3333	60	55.5556	60
chr11:120655951-120655951	TBCEL (-238879), GRIK4 (+273484)	25.9259	0	25.9259	0	0	0	22.2222	33.3333	22.2222
chr15:22547896-22547896	TUBGCP5 (-285499), OR4N4 (+165515)	29.0404	69.4444	98.4848	66.6667	66.6667	75	100	100	95.4545
chr5:148105118-148105118	ADRB2 (-101038), HTR4 (-71403)	24.4444	0	24.4444	0	0	0	20	33.3333	20
chr15:32108136-32108136	CHRNA7 (-214555), OTUD7A (-160595)	27.3016	72.6984	100	66.6667	80	71.4286	100	100	100
chr17:80271929-80271929	CSNK1D (-40323), CD7 (+3549)	27.3016	72.6984	100	66.6667	80	71.4286	100	100	100
chr7:66103503-66103503	KCTD7 (-102140), TPST1 (+433318)	22.8571	77.1429	100	80	71.4286	80	100	100	100
chr1:39432350-39432350	RHBDL2 (-39842), AKIRIN1 (-24545)	-21.6667	100	78.3333	100	100	100	80	80	75
chr16:28752006-28752006	ATXN2L (-82408), EIF3C (+29323)	-22.8571	22.8571	0	20	20	28.5714	0	0	0
chr19:28337139-28337139	NONE	-25.1852	45.1852	20	40	40	55.5556	20	20	20
chr2:27072413-27072413	MAPRE3 (-121067), DPYSL5 (+1445)	-29.5238	29.5238	0	40	20	28.5714	0	0	0
chr12:133048572-133048572	GALNT9 (-358000), MUC8 (+2154)	-33.3333	100	66.6667	100	100	100	80	60	60
chr17:1853697-1853697	RTN4RL1 (+74481), RPA1 (+120420)	-31.1111	100	68.8889	100	100	100	60	66.6667	80
chr14:99830078-99830078	BCL11B (-92514), SETD3 (+117138)	-28.3333	100	71.6667	100	100	100	60	75	80
chr10:133639384-133639384	PPP2R2D (-108571)	-34.1667	74.1667	40	75	60	87.5	40	40	40
chr2:118617244-118617244	INSIG2 (-228806), DDX18 (+45019)	-37.1429	62.6984	25.5556	50	66.6667	71.4286	16.6667	30	30
chr10:125835213-125835213	CPXM2 (-183884), CHST15 (+16757)	-37.4603	71.9048	34.4444	85.7143	60	70	40	30	33.3333
chr21:46720409-46720409	COL18A1 (-154994), POFUT2 (-12597)	-29.2998	95.3968	66.0971	93.3333	100	92.8571	72.7273	57.1429	68.4211
chr16:49802215-49802215	CBLN1 (-486474), ZNF423 (+54435)	-30.3307	81.7593	51.4286	80	77.7778	87.5	57.1429	40	57.1429
chr20:53505606-53505606	DOK5 (+413471)	-31.5385	41.5385	10	46.1538	38.4615	40	13.3333	16.6667	0
chr3:32710277-32710277	DYNC1LI1 (-97912), CNOT10 (-26764)	-40.4221	91.0714	50.6494	85.7143	87.5	100	63.6364	42.8571	45.4545
chr12:121480840-121480840	P2RX7 (-89791), OASL (-3796)	-37.2487	67.4074	30.1587	55.5556	66.6667	80	33.3333	28.5714	28.5714
chr11:133902768-133902768	IGSF9B (-75889), JAM3 (-36052)	-38.1481	60.3704	22.2222	70	55.5556	55.5556	33.3333	16.6667	16.6667
chr3:70025702-70025702	MITF (+237117)	-38.3831	84.2593	45.8762	77.7778	75	100	45.4545	40	52.1739
chr21:46107332-46107332	KRTAP10-12 (-9755), KRTAP12-1 (-5255)	-46.5079	93.3333	46.8254	100	100	80	57.1429	50	33.3333
chr11:70403888-70403888	CTTN (+159242), SHANK2 (+454484)	-30.5411	92.2078	61.6667	90.9091	85.7143	100	62.5	62.5	60
chr8:60412524-60412524	TOX (-380758), CA8 (+781447)	-27.8571	41.5079	13.6508	42.8571	40	41.6667	16.6667	14.2857	10
chr5:1196279-1196279	SLC12A7 (-84130), SLC6A19 (-5431)	-28.0464	44.2857	16.2393	42.8571	40	50	16.6667	15.3846	16.6667
chr5:1877225-1877225	IRX4 (+10107), NDUFS6 (+75712)	-41.2582	80.754	39.4958	87.5	71.4286	83.3333	42.8571	28.5714	47.0588
chr2:73147825-73147825	EMX1 (+3222), SFXN5 (+151140)	-43.3862	88.5714	45.1852	85.7143	100	80	40	40	55.5556
chr19:30716794-30716794	ZNF536 (-146525), URI1 (+283637)	-32.6807	63.9472	31.2665	66.6667	61.5385	63.6364	36.3636	30.7692	26.6667
chr5:2890737-2890737	IRX1 (-705431), C5orf38 (+138476)	-37.8867	45.757	7.87037	57.1429	41.6667	38.4615	0	11.1111	12.5
chr3:240021-240021	CNTN6 (-894239), CHL1 (+1743)	-30.1587	45.2381	15.0794	42.8571	50	42.8571	14.2857	16.6667	14.2857
chr2:105374914-105374914	POU3F3 (-97055)	-37.7522	67.0996	29.3473	71.4286	57.1429	72.7273	30	27.2727	30.7692
chr12:113917518-113917518	LHX5 (-7642), RBM19 (+486593)	-33.4722	47.9167	14.4444	50	50	43.75	10	16.6667	16.6667
chr2:11208385-11208385	PQLC3 (-87113), KCNF1 (+156323)	-42.4501	96.2963	53.8462	100	88.8889	100	40	60	61.5385
chr4:1411488-1411488	NKX1-1 (-11370), FAM53A (+274500)	-40.119	95.8333	55.7143	87.5	100	100	50	57.1429	60
chr14:95028058-95028058	SERPINA5 (-19673), SERPINA4 (+631)	-35.9885	77.0996	41.1111	72.7273	80	78.5714	44.4444	40	38.8889
chr2:27072402-27072402	MAPRE3 (-121078), DPYSL5 (+1434)	-36.1905	36.1905	0	40	40	28.5714	0	0	0
chr2:127536795-127536795	GYPC (+123287), BIN1 (+328136)	-37.5661	37.5661	0	28.5714	28.5714	55.5556	0	0	0
chr20:58569464-58569464	CDH26 (+35983)	-42.3485	67.5	25.1515	60	80	62.5	18.1818	30	27.2727
chr14:100658948-100658948	YY1 (-46374), DEGS2 (-32449)	-51.6595	79.3651	27.7056	66.6667	100	71.4286	18.1818	28.5714	36.3636
chr2:25534349-25534349	POMC (-142578), DNMT3A (+31110)	-50.5952	95.8333	45.2381	100	87.5	100	28.5714	50	57.1429
chr7:63924480-63924480	ZNF680 (+99004), ZNF736 (+151295)	-49.2857	97.619	48.3333	100	100	92.8571	62.5	20	62.5
chr3:181437959-181437959	SOX2 (+8238)	-42.3971	51.6563	9.25926	50	57.1429	47.8261	0	11.1111	16.6667
chr1:20693333-20693333	VWA5B1 (+75922), CAMK2N1 (+119380)	-44.9206	60	15.0794	60	60	60	0	16.6667	28.5714
chr2:27072451-27072451	MAPRE3 (-121029), DPYSL5 (+1483)	-47.619	47.619	0	60	40	42.8571	0	0	0

## Sheet: D. Res0vsRes7
Supplementary Table S2D. CpG methylome differences between resistant 0 mM vs resistant 7 mM cells
Genomic site	Closest Gene (Great)	Mean diff (%)	Mean Res 0 μM (me%)	Mean Res 6.5 μM (me%)	Res 0 μM rep1 (me%)	Res 0 μM rep2 (me%)	Res 0 μM rep3 (me%)	Res 6.5 μM rep1 (me%)	Res 6.5 μM rep2 (me%)	Res 6.5 μM rep3 (me%)
chr15:37174945-37174945	MEIS2 (+217141)	51.9943	0	51.9943	0	0	0	61.5385	50	44.4444
chr1:156405644-156405644	C1orf61 (-6461), MEF2D (+64976)	57.8571	14.1667	72.0238	12.5	30	0	57.1429	71.4286	87.5
chr4:4361641-4361641	ENSG00000168824 (+11775), STX18 (+182114)	48.6111	23.6111	72.2222	33.3333	37.5	0	83.3333	66.6667	66.6667
chr2:5596770-5596770	SOX11 (-236029)	50.7516	33.9286	84.6801	37.5	50	14.2857	83.3333	88.8889	81.8182
chr7:38350999-38350999	STARD3NL (+133176), AMPH (+320168)	50.1587	12.2222	62.381	20	16.6667	0	60	70	57.1429
chr7:38350974-38350974	STARD3NL (+133151), AMPH (+320193)	44.6032	17.7778	62.381	20	33.3333	0	60	70	57.1429
chr7:38350977-38350977	STARD3NL (+133154), AMPH (+320190)	44.6032	17.7778	62.381	20	33.3333	0	60	70	57.1429
chr9:23749454-23749454	ELAVL2 (+76609)	42.7991	12.5	55.2991	25	0	12.5	46.6667	50	69.2308
chr7:38351004-38351004	STARD3NL (+133181), AMPH (+320163)	49.0476	12.2222	61.2698	20	16.6667	0	60	66.6667	57.1429
chr7:38351006-38351006	STARD3NL (+133183), AMPH (+320161)	49.0476	12.2222	61.2698	20	16.6667	0	60	66.6667	57.1429
chr7:38351009-38351009	STARD3NL (+133186), AMPH (+320158)	49.0476	12.2222	61.2698	20	16.6667	0	60	66.6667	57.1429
chr7:38351014-38351014	STARD3NL (+133191), AMPH (+320153)	49.0476	12.2222	61.2698	20	16.6667	0	60	66.6667	57.1429
chr20:62036899-62036899	CHRNA4 (-44161), KCNQ2 (+67092)	39.8413	46.8254	86.6667	57.1429	50	33.3333	100	80	80
chr19:1599740-1599740	MBD3 (-7089), UQCR11 (+5740)	39.3651	49.2063	88.5714	57.1429	33.3333	57.1429	100	85.7143	80
chr2:127413850-127413850	GYPC (+342), BIN1 (+451081)	56.3095	16.1905	72.5	20	14.2857	14.2857	80	75	62.5
chr2:127413831-127413831	GYPC (+323), BIN1 (+451100)	50.9524	25.7143	76.6667	20	42.8571	14.2857	80	75	75
chr10:126030148-126030148	CHST15 (-178179), OAT (+77357)	42.4339	8.09524	50.5291	0	14.2857	10	42.8571	44.4444	64.2857
chr8:10897365-10897365	PINX1 (-199980), XKR6 (+161510)	42.3077	11.859	54.1667	12.5	0	23.0769	50	62.5	50
chr1:1522759-1522759	SSU72 (-12511), C1orf233 (+12717)	41.9027	32.1713	74.0741	28.5714	36.3636	31.5789	88.8889	66.6667	66.6667
chr17:48072098-48072098	DLX3 (+490), DLX4 (+25561)	52.5926	7.40741	60	22.2222	0	0	60	60	60
chr10:102507684-102507684	SEMA4G (-224908), PAX2 (+2217)	45.0337	15.3704	60.404	25	11.1111	10	66.6667	54.5455	60
chr11:61277169-61277169	PPP1R32 (+28578), SYT7 (+71129)	40.8995	13.7037	54.6032	20	11.1111	10	66.6667	40	57.1429
chr9:613997-613997	DMRT1 (-227693), KANK1 (+143707)	48.1888	0	48.1888	0	0	0	55.5556	42.8571	46.1538
chr1:3456607-3456607	MEGF6 (+71452), ARHGEF16 (+85618)	35.1852	48.1481	83.3333	50	44.4444	50	100	75	75
chr17:47626905-47626905	NXPH3 (-26315), NGFR (+54251)	39.5238	60.4762	100	50	71.4286	60	100	100	100
chr4:1303224-1303224	UVSSA (-37880), MAEA (+19586)	30	0	30	0	0	0	20	50	20
chr9:23749480-23749480	ELAVL2 (+76583)	31.9017	20.8333	52.735	25	25	12.5	46.6667	50	61.5385
chr8:141109655-141109655	C8orf17 (+166240), TRAPPC9 (+359023)	36.5079	37.7778	74.2857	40	40	33.3333	71.4286	80	71.4286
chr2:1147039-1147039	TPO (-270194), SNTG2 (+200486)	34.9014	47.0034	81.9048	40	55.5556	45.4545	80	80	85.7143
chr2:234703276-234703276	UGT1A1 (+34383), HJURP (+59936)	31.9048	50	81.9048	40	50	60	80	85.7143	80
chr9:614009-614009	DMRT1 (-227681), KANK1 (+143719)	35.5362	17.4145	52.9508	12.5	16.6667	23.0769	55.5556	57.1429	46.1538
chr5:2754753-2754753	IRX1 (-841415), C5orf38 (+2492)	30.9343	37.9545	68.8889	37.5	36.3636	40	60	80	66.6667
chr7:75616507-75616507	STYXL1 (+60814), POR (+72111)	36.9024	44.8148	81.7172	40	44.4444	50	80	81.8182	83.3333
chr1:11750980-11750980	MAD2L2 (+727), FBXO6 (+26800)	33.7422	7.79221	41.5344	0	14.2857	9.09091	42.8571	42.8571	38.8889
chr22:23009417-23009417	IGLL5 (-220543), GGTLC2 (+20602)	36.4069	61.2121	97.619	60	63.6364	60	100	100	92.8571
chr3:27627003-27627003	SLC4A7 (-128759), EOMES (+136986)	31.1905	68.8095	100	75	71.4286	60	100	100	100
chr15:35046499-35046499	GOLGA8B (-170729), GJD2 (+667)	29.5985	43.5328	73.1313	40	46.1538	44.4444	72.7273	80	66.6667
chr11:57003310-57003310	APLNR (+1365), LRRC55 (+54090)	34.4637	12.1693	46.633	11.1111	14.2857	11.1111	44.4444	50	45.4545
chr10:90967949-90967949	CH25H (-879), LIPA (+43866)	29.0711	57.8788	86.9499	50	63.6364	60	88.8889	86.6667	85.2941
chr17:72045259-72045259	SDK2 (-405032), RPL38 (-154533)	32.1429	54.1667	86.3095	62.5	50	50	85.7143	87.5	85.7143
chr8:10897405-10897405	PINX1 (-200020), XKR6 (+161470)	28.6172	21.3828	50	12.5	28.5714	23.0769	50	50	50
chr9:130737328-130737328	DPM2 (-36566), NAIF1 (+92272)	29.899	70.101	100	66.6667	80	63.6364	100	100	100
chr4:824289-824289	CPLX1 (-4304), GAK (+101797)	28.1167	12.603	40.7197	15.3846	9.09091	13.3333	37.5	43.75	40.9091
chr17:80271929-80271929	CSNK1D (-40323), CD7 (+3549)	27.3016	72.6984	100	66.6667	80	71.4286	100	100	100
chr17:46811515-46811515	HOXB13 (-4976), TTLL6 (+83061)	25.4701	74.5299	100	76.9231	66.6667	80	100	100	100
chr3:181537037-181537037	ATP11B (-974251), SOX2 (+107316)	24.4444	75.5556	100	80	66.6667	80	100	100	100
chr1:11750978-11750978	MAD2L2 (+729), FBXO6 (+26798)	27.9828	16.3781	44.3609	16.6667	14.2857	18.1818	42.8571	42.8571	47.3684
chr15:71508059-71508059	SENP8 (-901133), THSD4 (+118769)	25.7143	74.2857	100	80	71.4286	71.4286	100	100	100
chr5:889987-889987	ZDHHC11 (-38887), TRIP13 (-2771)	22.1429	77.8571	100	80	75	78.5714	100	100	100
chr3:2394229-2394229	CNTN4 (+113717), IL5RA (+757829)	-25.1852	25.1852	0	22.2222	20	33.3333	0	0	0
chr15:27271862-27271862	GABRG3 (+55434)	-28.8889	28.8889	0	20	33.3333	33.3333	0	0	0
chr1:1279248-1279248	DVL1 (+5244), TAS1R3 (+12555)	-27.3016	100	72.6984	100	100	100	71.4286	80	66.6667
chr7:150497407-150497407	TMEM176A (-84), GIMAP5 (+62972)	-27.619	47.619	20	60	42.8571	40	20	20	20
chr17:57069276-57069276	TRIM37 (+114806), PPM1E (+236047)	-32.0635	100	67.9365	100	100	100	80	66.6667	57.1429
chr8:11401063-11401063	GATA4 (-160650), BLK (+49554)	-33.1481	48.1481	15	44.4444	60	40	16.6667	20	8.33333
chr1:221052211-221052211	HLX (+513), DUSP10 (+863307)	-41.3095	64.1667	22.8571	62.5	70	60	28.5714	0	40
chr17:73042142-73042142	ATP5H (+916), ICT1 (+33374)	-37.8279	74.2757	36.4478	68.4211	88.8889	65.5172	22.2222	45.4545	41.6667
chr5:158531584-158531584	EBF1 (-4816), RNF145 (+105477)	-37.6653	96.2963	58.631	100	100	88.8889	50	57.1429	68.75
chr22:48767746-48767746	FAM19A5 (-117526)	-42.871	48.9316	6.06061	50	58.3333	38.4615	0	18.1818	0
chr13:53603314-53603314	OLFM4 (+421)	-33.663	76.6667	43.0037	66.6667	83.3333	80	40	42.8571	46.1538
chr12:3600585-3600585	PRMT8 (+184), EFCAB4B (+261683)	-45.8153	69.0476	23.2323	66.6667	83.3333	57.1429	36.3636	0	33.3333
chr11:75891945-75891945	WNT11 (+25631), UVRAG (+365734)	-35.8333	69.4444	33.6111	75	58.3333	75	37.5	30	33.3333
chr2:240404686-240404686	HDAC4 (-82044), NDUFA10 (+560133)	-32.7778	91.6667	58.8889	87.5	100	87.5	60	66.6667	50
chr1:109376664-109376664	AKNAD1 (+23052), STXBP3 (+87355)	-36.4634	97.2222	60.7588	100	100	91.6667	54.5455	57.1429	70.5882
chr1:156661832-156661832	NES (-14644), CRABP2 (+13561)	-37.1092	64.8148	27.7056	50	66.6667	77.7778	27.2727	28.5714	27.2727
chr11:68890034-68890034	CCND1 (-565821), TPCN2 (+73670)	-42.1429	58.3333	16.1905	62.5	62.5	50	0	28.5714	20
chrY:13312831-13312831	SLC9B1P1 (+211886)	-34.798	58.8889	24.0909	60	50	66.6667	20	27.2727	25
chr8:22701739-22701739	EGR3 (-150925), PEBP4 (+83682)	-28.5256	100	71.4744	100	100	100	62.5	75	76.9231
chr10:134793110-134793110	NKX6-2 (-193555), GPR123 (-108299)	-39.8291	43.1624	3.33333	33.3333	46.1538	50	0	0	10
chr7:66008203-66008203	KCTD7 (-197440), TPST1 (+338018)	-32.6852	47.5	14.8148	40	62.5	40	16.6667	11.1111	16.6667
chr20:15831643-15831643	KIF16B (+722435)	-54.6032	69.0476	14.4444	66.6667	57.1429	83.3333	0	33.3333	10
chr15:81677782-81677782	TMC3 (-11229), MEX3B (+660700)	-30.0415	65.1786	35.1371	68.75	62.5	64.2857	35.7143	36.3636	33.3333
chr1:226806727-226806727	C1orf95 (+70227), ITPKB (+120137)	-42.1245	77.0452	34.9206	83.3333	69.2308	78.5714	42.8571	28.5714	33.3333
chr12:34351898-34351898	ALG10 (+176683)	-44.7954	74.7738	29.9784	84.6154	64.7059	75	36.3636	28.5714	25
chr12:38778952-38778952	ALG10B (+68573)	-38.8167	38.8167	0	28.5714	33.3333	54.5455	0	0	0
chr1:160557816-160557816	CD84 (-8523), SLAMF1 (+59269)	-48.3694	75.0361	26.6667	85.7143	66.6667	72.7273	33.3333	16.6667	30
chr5:158523516-158523516	EBF1 (+3253)	-57.0899	87.7778	30.6878	100	80	83.3333	33.3333	44.4444	14.2857

## Sheet: E. Sens0.6vsRes0.6
Supplementary Table S1E. Differentially methylated CpG sites between sensitive 0.6 mM vs resistant 0.6 mM cells
Genomic site	Closest Gene (Great)	Mean diff (%)	Mean Sens 0.65 μM (me%)	Mean Res 0.65 μM (me%)	Sens 0.65 μM rep1 (me%)	Sens 0.65 μM rep2 (me%)	Sens 0.65 μM rep3 (me%)	Res 0.65 μM rep1 (me%)	Res 0.65 μM rep2 (me%)	Res 0.65 μM rep3 (me%)
chr18:76190628-76190628	SALL3 (-549647)	79.1919	3.0303	82.2222	9.09091	0	0	100	80	66.6667
chr4:37245817-37245817	RELL1 (+442181), DTHD1 (+960174)	80.7407	6.66667	87.4074	20	0	0	100	88.8889	73.3333
chr17:2703812-2703812	RAP1GAP2 (+4081), OR1D5 (+263089)	80.5556	12.037	92.5926	0	25	11.1111	100	100	77.7778
chr9:139879901-139879901	PTGDS (+7945), CLIC3 (+11354)	72.6984	20.6349	93.3333	33.3333	0	28.5714	100	100	80
chr19:40729142-40729142	TTC9B (-4837), CNTD2 (+3455)	70.3704	29.6296	100	33.3333	0	55.5556	100	100	100
chr22:45061143-45061143	KIAA1644 (-352413), PRR5 (-11822)	70.9524	24.2857	95.2381	42.8571	0	30	100	100	85.7143
chr4:3252468-3252468	RGS12 (-63406), HTT (+176061)	71.1111	18.0556	89.1667	16.6667	0	37.5	80	100	87.5
chr11:134733396-134733396	B3GAT1 (-471150)	68.8889	0	68.8889	0	0	0	66.6667	100	40
chr12:1906533-1906533	LRTM2 (-22900), ADIPOR2 (+106341)	68.4921	13.8889	82.381	25	0	16.6667	57.1429	100	90
chr1:3282870-3282870	ARHGEF16 (-88120), PRDM16 (+297096)	56.2092	34.3137	90.5229	0	50	52.9412	100	83.3333	88.2353
chr5:87986642-87986642	TMEM161B (-421978), MEF2C (+213257)	56.8223	20.8333	77.6557	0	25	37.5	100	71.4286	61.5385
chr17:70216299-70216299	SOX9 (+99139), SLC39A11 (+872528)	64.1461	27.4074	91.5535	0	60	22.2222	92.3077	100	82.3529
chr18:76190630-76190630	SALL3 (-549645)	73.5587	16.4413	90	27.2727	15.3846	6.66667	100	90	80
chr2:45180042-45180042	SIX3 (+11141), SIX2 (+56527)	68.4524	16.6667	85.119	0	50	0	87.5	92.8571	75
chr6:27280333-27280333	ZNF391 (-76164), PRSS16 (+64832)	58.3408	15.7332	74.0741	23.0769	8.33333	15.7895	100	55.5556	66.6667
chr9:140044146-140044146	GRIN1 (+10214), LRRC26 (+20357)	63.955	19.8413	83.7963	30	9.52381	20	100	88.8889	62.5
chr7:155962084-155962084	SHH (-357118), C7orf13 (+471264)	72.8571	27.1429	100	14.2857	10	57.1429	100	100	100
chr14:105831330-105831330	BRF1 (-49405), TEX22 (-33590)	78.2407	0	78.2407	0	0	0	88.8889	83.3333	62.5
chr16:26895178-26895178	KDM8 (-320118)	63.4259	28.7037	92.1296	41.6667	33.3333	11.1111	88.8889	100	87.5
chr4:37245812-37245812	RELL1 (+442186), DTHD1 (+960169)	72.5926	13.3333	85.9259	40	0	0	88.8889	88.8889	80
chr7:1661223-1661223	ELFN1 (-66532), TMEM184A (-65158)	65.7077	14.8148	80.5225	11.1111	33.3333	0	71.4286	88.8889	81.25
chr6:118738748-118738748	PLN (-130713), SLC35F1 (+510060)	68.9935	18.4524	87.4459	28.5714	14.2857	12.5	90.9091	100	71.4286
chr19:13338017-13338017	IER2 (+75229), CACNA1A (+279021)	57.8216	11.1111	68.9327	0	22.2222	11.1111	87.5	66.6667	52.6316
chr1:37051551-37051551	CSF3R (-102673), GRIK3 (+448175)	67.2226	20.9087	88.1313	13.3333	26.3158	23.0769	91.6667	72.7273	100
chr17:43974608-43974608	STH (-102008), MAPT (+2861)	58.2828	22.1212	80.404	0	36.3636	30	81.8182	72.7273	86.6667
chr2:127534126-127534126	GYPC (+120618), BIN1 (+330805)	55.2183	13.5119	68.7302	20	6.25	14.2857	92.8571	66.6667	46.6667
chr19:12098461-12098461	ZNF763 (+22593), ZNF433 (+48064)	71.8254	19.8413	91.6667	14.2857	28.5714	16.6667	87.5	87.5	100
chr1:11918907-11918907	NPPA (-11068), NPPB (+81)	66.7857	4.16667	70.9524	0	0	12.5	85.7143	57.1429	70
chr9:125109916-125109916	RBM18 (-82799), PTGS1 (-23443)	55.6614	36.2434	91.9048	50	14.2857	44.4444	100	85.7143	90
chr10:124910812-124910812	BUB3 (-2981), HMX2 (+3175)	56.8223	34.2491	91.0714	14.2857	38.4615	50	87.5	100	85.7143
chr17:75776117-75776117	TNRC6C (-225020), SEPT9 (+498626)	58.6724	23.5498	82.2222	14.2857	36.3636	20	66.6667	100	80
chr19:1775825-1775825	ONECUT3 (+23454), ATP8B3 (+36450)	47.1429	38.0952	85.2381	50	50	14.2857	100	85.7143	70
chr17:74070481-74070481	SRP68 (-1748), GALR2 (-394)	65.5892	27.6768	93.266	36.3636	16.6667	30	90.9091	100	88.8889
chr6:164066673-164066673	QKI (+230999)	55.5556	22.2222	77.7778	33.3333	0	33.3333	83.3333	83.3333	66.6667
chr1:78511721-78511721	PTGFR (-445036), GIPC2 (+136)	58.6631	22.549	81.2121	16.6667	17.6471	33.3333	80	100	63.6364
chr17:81057548-81057548	METRNL (+19982)	56.2302	9.04762	65.2778	7.14286	0	20	62.5	83.3333	50
chr6:27280317-27280317	ZNF391 (-76180), PRSS16 (+64816)	52.8752	4.53216	57.4074	0	8.33333	5.26316	83.3333	55.5556	33.3333
chr4:1040967-1040967	FGFRL1 (+37201), RNF212 (+66347)	55.7912	20.8754	76.6667	0	44.4444	18.1818	66.6667	80	83.3333
chr5:180480689-180480689	BTNL9 (+13465), OR2V1 (+71615)	54.8485	11.1111	65.9596	0	0	33.3333	60	83.3333	54.5455
chr5:178804261-178804261	RUFY1 (-173298), ADAMTS2 (-31831)	63.7615	26.3889	90.1504	12.5	33.3333	33.3333	85.7143	90	94.7368
chr20:44639234-44639234	SLC12A5 (-11095), MMP9 (+1688)	63.4081	34.0278	97.4359	18.75	41.6667	41.6667	100	100	92.3077
chr16:4816241-4816241	ZNF500 (+978), NUDT16L1 (+72547)	65.5556	0	65.5556	0	0	0	66.6667	80	50
chr17:20128900-20128900	SPECC1 (+138566), LGALS9B (+241948)	61.8519	9.25926	71.1111	16.6667	0	11.1111	66.6667	80	66.6667
chr17:70216338-70216338	SOX9 (+99178), SLC39A11 (+872489)	65.5556	34.4444	100	20	50	33.3333	100	100	100
chr1:3184775-3184775	ARHGEF16 (-186215), PRDM16 (+199001)	62.3148	29.8148	92.1296	44.4444	20	25	88.8889	87.5	100
chr22:24192189-24192189	DERL3 (-10997), SLC2A11 (-6870)	63.4259	10.7407	74.1667	10	0	22.2222	80	62.5	80
chr17:70339545-70339545	SOX9 (+222385), SLC39A11 (+749282)	64.0733	2.77778	66.8511	0	8.33333	0	80	72.7273	47.8261
chr20:52395021-52395021	ZNF217 (-184644), BCAS1 (+292112)	54.7222	30.2778	85	20	33.3333	37.5	100	80	75
chr17:43974637-43974637	STH (-101979), MAPT (+2890)	58.7879	41.2121	100	20	63.6364	40	100	100	100
chr11:47875522-47875522	PTPRJ (-126591), NUP160 (-5504)	53.437	33.0736	86.5106	20	42.8571	36.3636	100	82.6087	76.9231
chr11:61448209-61448209	MYRF (-71912), DAGLA (+305)	51.0723	43.3333	94.4056	50	60	20	92.3077	100	90.9091
chr10:72200787-72200787	NODAL (+636), EIF4EBP2 (+36653)	53.3333	46.6667	100	20	50	70	100	100	100
chr15:68114053-68114053	PIAS1 (-232464), SKOR1 (+2012)	47.0698	29.9038	76.9737	20	31.25	38.4615	68.4211	100	62.5
chr11:32448225-32448225	WT1 (+8951), RCN1 (+335776)	43.6111	46.6667	90.2778	60	60	20	100	87.5	83.3333
chr8:144371814-144371814	ZNF696 (-1745), GLI4 (+22208)	53.7374	21.8182	75.5556	20	0	45.4545	66.6667	80	80
chr16:28098248-28098248	GSG1L (-23419), XPO6 (+124942)	46.9697	9.69697	56.6667	0	9.09091	20	40	80	50
chr1:48462900-48462900	SLC5A9 (-225459), TRABD2B (-334)	46.2963	43.3333	89.6296	20	50	60	88.8889	100	80
chr9:86717267-86717267	RMI1 (+121555), SLC28A3 (+238331)	58.2011	5.55556	63.7566	0	16.6667	0	55.5556	78.5714	57.1429
chr5:1202060-1202060	SLC6A18 (-23410), SLC6A19 (+351)	56.5608	20.8995	77.4603	22.2222	7.14286	33.3333	66.6667	80	85.7143
chr14:70040645-70040645	KIAA0247 (-37668), PLEKHD1 (+89175)	62.7315	14.1204	76.8519	12.5	11.1111	18.75	66.6667	88.8889	75
chr1:29461228-29461228	TMEM200B (-12216), SRSF4 (+47271)	56.3585	37.3737	93.7322	22.2222	44.4444	45.4545	88.8889	100	92.3077
chr18:44780878-44780878	SKOR2 (-5325), SMAD2 (+676634)	45.3704	0	45.3704	0	0	0	25	33.3333	77.7778
chr8:145806734-145806734	C8orf82 (-52219), ARHGAP39 (+24350)	53.9031	33.5043	87.4074	13.3333	33.3333	53.8462	88.8889	90	83.3333
chr14:54419620-54419620	DDHD1 (-799805), BMP4 (+3909)	54.1026	10.3419	64.4444	6.66667	7.69231	16.6667	60	83.3333	50
chr10:77875483-77875483	C10orf11 (+332965)	56.3803	28.4781	84.8584	33.3333	23.5294	28.5714	82.3529	100	72.2222
chr1:200004900-200004900	NR5A2 (+8171), ZNF281 (+374284)	54.3247	9.41799	63.7427	11.1111	7.14286	10	57.8947	50	83.3333
chr5:178763115-178763115	ADAMTS2 (+9316), ZNF354C (+275700)	56.4438	25.7784	82.2222	12.5	7.69231	57.1429	80	83.3333	83.3333
chr17:27523031-27523031	CRYBA1 (-50850), MYO18A (-15602)	63.645	13.9804	77.6254	21.7391	11.1111	9.09091	70	84.6154	78.2609
chr5:175792933-175792933	HIGD2A (-22815), ARL10 (+463)	62.8788	32.3593	95.2381	25	35.7143	36.3636	100	85.7143	100
chr15:89921577-89921577	POLG (-43500), RHCG (+118267)	54.7721	34.4872	89.2593	40	38.4615	25	100	90	77.7778
chr14:93701998-93701998	UNC79 (-97567), UBR7 (+28598)	53.2967	30.6777	83.9744	28.5714	38.4615	25	75	100	76.9231
chr12:132972535-132972535	GALNT9 (-281963), MUC8 (+78191)	52.5772	6.73077	59.308	7.69231	0	12.5	55.5556	75	47.3684
chr12:114204435-114204435	LHX5 (-294559), RBM19 (+199676)	57.8571	9.52381	67.381	28.5714	0	0	57.1429	70	75
chr17:29718253-29718253	EVI2A (-69487), RAB11FIP4 (-389)	49.0741	35.6481	84.7222	25	44.4444	37.5	100	87.5	66.6667
chr1:11591260-11591260	PTCHD2 (+51966), FBXO2 (+123479)	43.0392	8.62745	51.6667	20	0	5.88235	40	75	40
chr9:89763181-89763181	DAPK1 (-349615), GAS1 (-201078)	51.8112	22.792	74.6032	46.1538	11.1111	11.1111	71.4286	66.6667	85.7143
chr8:55372375-55372375	RP1 (-156252), SOX17 (+1881)	51.0967	13.3478	64.4444	16.6667	14.2857	9.09091	83.3333	60	50
chr3:45613731-45613731	LIMD1 (-22620), LARS2 (+183679)	47.1575	27.4854	74.6429	15.7895	26.6667	40	90	71.4286	62.5
chr1:4645517-4645517	C1orf174 (-828669), AJAP1 (-69588)	52.2922	36.3675	88.6597	20	30.7692	58.3333	94.1176	90.9091	80.9524
chr14:106135307-106135307	TMEM121 (+142368)	52.5404	37.9825	90.5229	52.6316	35	26.3158	83.3333	100	88.2353
chr2:119591194-119591194	EN1 (+14060), INSIG2 (+745145)	46.0943	21.1111	67.2054	33.3333	0	30	72.7273	73.3333	55.5556
chr19:1686681-1686681	ONECUT3 (-65691), TCF3 (-34078)	55.3535	3.7037	59.0572	0	0	11.1111	60	44.4444	72.7273
chr9:71638494-71638494	FXN (-11681), PRKACG (-9456)	55.3535	39.0909	94.4444	27.2727	40	50	100	100	83.3333
chr17:78943352-78943352	CHMP6 (-22289), RPTOR (+424285)	50.9091	42.4242	93.3333	50	27.2727	50	80	100	100
chr8:99438916-99438916	NIPAL2 (-132296), KCNS2 (-334)	45.7239	11.1111	56.835	22.2222	11.1111	0	72.7273	44.4444	53.3333
chr20:62726754-62726754	OPRL1 (+10386), NPBWR2 (+11770)	45.3725	18.1473	63.5198	23.8095	4.54545	26.087	76.9231	63.6364	50
chr5:87986645-87986645	TMEM161B (-421981), MEF2C (+213254)	46.0348	12.5	58.5348	16.6667	8.33333	12.5	80	57.1429	38.4615
chr1:18956834-18956834	PAX7 (-666), KLHDC7A (+149411)	61.4566	0	61.4566	0	0	0	71.4286	52.9412	60
chr17:7563767-7563767	WRAP53 (-25852), ATP1B2 (+9338)	55.754	44.246	100	28.5714	62.5	41.6667	100	100	100
chr16:56228452-56228452	GNAO1 (+2565), AMFR (+230998)	54.7619	4.7619	59.5238	0	14.2857	0	71.4286	57.1429	50
chr1:152487810-152487810	LCE5A (+4491), LCE3E (+51438)	50.4762	10.3704	60.8466	11.1111	0	20	71.4286	55.5556	55.5556
chr8:69243454-69243454	PREX2 (+379102)	48.3405	10.3175	58.658	16.6667	0	14.2857	50	71.4286	54.5455
chr2:63286833-63286833	OTX1 (+8897), WDPCP (+529100)	52.6984	36.1905	88.8889	40	40	28.5714	100	100	66.6667
chr7:127743854-127743854	LEP (-137483), LRRC4 (-72732)	55.0683	34.9317	90	30.7692	45.4545	28.5714	100	100	70
chr12:4380541-4380541	PARP11 (-398002), CCND2 (-2397)	44.2262	10.8333	55.0595	12.5	0	20	71.4286	50	43.75
chr4:41869433-41869433	PHOX2B (-118447), TMEM33 (-67704)	49.6104	43.7229	93.3333	28.5714	45.4545	57.1429	80	100	100
chr9:134699768-134699768	RAPGEF1 (-114540), MED27 (+255527)	40.0577	50.7359	90.7937	28.5714	63.6364	60	85.7143	100	86.6667
chr4:4409217-4409217	ENSG00000168824 (+59351), STX18 (+134538)	57.1152	14.4589	71.5741	20	9.09091	14.2857	62.5	80	72.2222
chr5:1445761-1445761	SLC6A3 (-217), LPCAT1 (+78331)	52.1681	29.5238	81.6919	20	28.5714	40	87.5	66.6667	90.9091
chr19:40729398-40729398	TTC9B (-5093), CNTD2 (+3199)	41.262	29.6296	70.8916	33.3333	38.8889	16.6667	61.5385	87.5	63.6364
chr8:57358837-57358837	PENK (-249), IMPAD1 (+547566)	47.5677	24.3981	71.9658	44.4444	18.75	10	69.2308	80	66.6667
chr3:11034059-11034059	SLC6A1 (-351), SLC6A11 (+176175)	40.812	5.34188	46.1538	8.33333	7.69231	0	38.4615	70	30
chr12:130646546-130646546	TMEM132D (-258336), FZD10 (-458)	46.6667	0	46.6667	0	0	0	50	20	70
chr5:126565214-126565214	C5orf63 (-156031), MEGF10 (-61337)	57.9254	0	57.9254	0	0	0	54.5455	50	69.2308
chr5:126565216-126565216	C5orf63 (-156033), MEGF10 (-61335)	57.9254	0	57.9254	0	0	0	54.5455	50	69.2308
chr5:126565252-126565252	C5orf63 (-156069), MEGF10 (-61299)	57.9254	0	57.9254	0	0	0	54.5455	50	69.2308
chr5:126565254-126565254	C5orf63 (-156071), MEGF10 (-61297)	57.9254	0	57.9254	0	0	0	54.5455	50	69.2308
chr9:111439865-111439865	ACTL7B (+179374)	54.6498	9.69697	64.3468	20	9.09091	0	66.6667	69.2308	57.1429
chr5:1931616-1931616	IRX4 (-44285), IRX2 (+820160)	53.7787	42.0547	95.8333	37.5	30.7692	57.8947	87.5	100	100
chr10:12827905-12827905	CCDC3 (+215792), CAMK1D (+436425)	39.1026	60.8974	100	75	30.7692	76.9231	100	100	100
chr1:231299607-231299607	GNPAT (-77349), TRIM67 (+892)	52.0875	34.4444	86.532	20	33.3333	50	88.8889	81.8182	88.8889
chr17:78073619-78073619	GAA (-1884), CCDC40 (+63185)	47.9711	44.6215	92.5926	47.0588	31.25	55.5556	100	100	77.7778
chr6:27634726-27634726	ZNF184 (-193830), HIST1H2BL (+140983)	57.807	40.5263	98.3333	50	31.5789	40	100	100	95
chr19:52996709-52996709	ZNF808 (-34197), ZNF578 (+39881)	43.8286	47.7058	91.5344	50	31.5789	61.5385	85.7143	100	88.8889
chr16:67034783-67034783	CBFB (-28365), CES4A (+12292)	43.6508	27.7778	71.4286	20	30	33.3333	62.5	64.2857	87.5
chr1:116380572-116380572	CASQ2 (-69171), NHLH2 (+5966)	38.6406	13.7037	52.3443	11.1111	13.3333	16.6667	40	38.4615	78.5714
chr20:62085767-62085767	CHRNA4 (-93029), KCNQ2 (+18224)	46.3891	9.92899	56.3181	6.66667	17.8571	5.26316	55.5556	72.2222	41.1765
chr22:36096325-36096325	APOL5 (-17594), APOL6 (+51884)	60.5556	15.5556	76.1111	16.6667	16.6667	13.3333	75	80	73.3333
chr20:61809180-61809180	BHLHE23 (-170794), BIRC7 (-58055)	57.4074	34.7222	92.1296	33.3333	33.3333	37.5	87.5	100	88.8889
chr1:78511734-78511734	PTGFR (-445023), GIPC2 (+149)	55.7279	37.9085	93.6364	33.3333	47.0588	33.3333	90	100	90.9091
chr12:34493699-34493699	ALG10 (+318484)	54.6669	6.25	60.9169	6.25	0	12.5	54.5455	66.6667	61.5385
chr15:89921402-89921402	POLG (-43325), RHCG (+118442)	47.2222	36.1111	83.3333	37.5	37.5	33.3333	83.3333	100	66.6667
chr7:63634104-63634104	ZNF679 (-54748), ZNF727 (+128284)	46.2009	9.84848	56.0494	8.33333	0	21.2121	48.1481	53.3333	66.6667
chr13:114432415-114432415	TMEM255B (-29801), GRK1 (+110946)	43.5714	50.3175	93.8889	64.2857	53.3333	33.3333	100	90	91.6667
chr7:127033963-127033963	ZNF800 (-1219), GCC1 (+191698)	44.8413	0	44.8413	0	0	0	25	42.8571	66.6667
chr13:31733461-31733461	HSPH1 (+2603), MEDAG (+253134)	48.6508	11.6667	60.3175	10	0	25	66.6667	64.2857	50
chr22:49376493-49376493	FAM19A5 (+491222), BRD1 (+841959)	43.8889	2.77778	46.6667	8.33333	0	0	66.6667	33.3333	40
chr2:119591214-119591214	EN1 (+14040), INSIG2 (+745165)	47.5758	20.3704	67.9461	20	11.1111	30	72.7273	53.3333	77.7778
chr17:79462035-79462035	ACTG1 (+17772), ENSG00000171282 (+88496)	40.9848	49.2929	90.2778	33.3333	60	54.5455	100	83.3333	87.5
chr19:50993124-50993124	EMC10 (+13369), JOSD2 (+21486)	44.3244	50.9137	95.2381	56.25	63.1579	33.3333	85.7143	100	100
chr7:150174275-150174275	GIMAP7 (-37643), GIMAP8 (+26558)	49.6814	42.6263	92.3077	33.3333	40	54.5455	100	100	76.9231
chr11:62693090-62693090	CHRM1 (-3938), SLC22A6 (+59339)	39.2857	34.2593	73.545	41.6667	11.1111	50	71.4286	77.7778	71.4286
chr16:572852-572852	CAPN15 (-5004), RAB11FIP3 (+97234)	43.5107	51.7274	95.2381	64.7059	57.1429	33.3333	100	100	85.7143
chr5:603475-603475	SLC9A3 (-79029), CEP72 (-8912)	41.6667	8.33333	50	0	12.5	12.5	66.6667	50	33.3333
chr19:1688363-1688363	ONECUT3 (-64009), TCF3 (-35760)	49.7222	50.2778	100	33.3333	37.5	80	100	100	100
chr17:58217514-58217514	RNFT1 (-175435), CA4 (-9783)	46.6667	15	61.6667	20	8.33333	16.6667	75	60	50
chr1:48174127-48174127	FOXD2 (+272439), TRABD2B (+288440)	40.6313	27.9798	68.6111	27.2727	16.6667	40	83.3333	60	62.5
chr16:56717466-56717466	NUP93 (-46551), MT1X (+1131)	47.8788	26.1905	74.0693	14.2857	35.7143	28.5714	80	63.6364	78.5714
chr17:81057581-81057581	METRNL (+20015)	56.0317	6.66667	62.6984	6.66667	6.66667	6.66667	50	66.6667	71.4286
chr17:81057591-81057591	METRNL (+20025)	53.8095	8.88889	62.6984	6.66667	13.3333	6.66667	50	66.6667	71.4286
chr1:6171694-6171694	KCNAB2 (+65714), CHD5 (+68489)	50.8715	9.85798	60.7295	10.5263	0	19.0476	63.6364	64.7059	53.8462
chr9:86717232-86717232	RMI1 (+121520), SLC28A3 (+238366)	43.2617	53.0345	96.2963	66.6667	57.1429	35.2941	88.8889	100	100
chr19:18497121-18497121	GDF15 (+4142), LRRC25 (+11306)	42.1114	27.6623	69.7738	20	27.2727	35.7143	64.7059	84.6154	60
chr8:69243448-69243448	PREX2 (+379096)	53.9502	9.52381	63.474	0	14.2857	14.2857	62.5	64.2857	63.6364
chr2:75428007-75428007	TACR1 (-1182), EVA1A (+368841)	45.3571	10.6944	56.0516	13.3333	0	18.75	64.2857	56.25	47.619
chr16:56228445-56228445	GNAO1 (+2558), AMFR (+231005)	49.6429	4.16667	53.8095	12.5	0	0	64.2857	57.1429	40
chr16:56228448-56228448	GNAO1 (+2561), AMFR (+231002)	48.8095	8.33333	57.1429	25	0	0	64.2857	57.1429	50
chr1:116380575-116380575	CASQ2 (-69174), NHLH2 (+5963)	43.8502	12.963	56.8132	22.2222	0	16.6667	60	46.1538	64.2857
chr2:75428013-75428013	TACR1 (-1188), EVA1A (+368835)	47.1098	14.3981	61.5079	13.3333	11.1111	18.75	57.1429	75	52.381
chr7:56183895-56183895	CHCHD2 (-9627)	42.5084	30.5556	73.064	40	26.6667	25	66.6667	88.8889	63.6364
chr4:4857506-4857506	STX18 (-313752), MSX1 (-3887)	46.0673	34.8485	80.9158	27.2727	27.2727	50	90.9091	81.25	70.5882
chr1:231299575-231299575	GNPAT (-77381), TRIM67 (+860)	44.5455	10	54.5455	0	13.3333	16.6667	55.5556	63.6364	44.4444
chr19:54087355-54087355	ENSG00000268864 (+19396), ZNF331 (+63078)	47.0016	46.3317	93.3333	52.6316	36.3636	50	100	80	100
chr4:37245837-37245837	RELL1 (+442161), DTHD1 (+960194)	49.6825	16.9841	66.6667	20	14.2857	16.6667	77.7778	55.5556	66.6667
chr8:145806752-145806752	C8orf82 (-52237), ARHGAP39 (+24332)	46.6809	40.7265	87.4074	26.6667	41.6667	53.8462	88.8889	90	83.3333
chr12:13431351-13431351	EMP1 (+81702), GRIN2B (+701702)	40.1587	22.2222	62.381	16.6667	20	30	80	57.1429	50
chr9:139879903-139879903	PTGDS (+7947), CLIC3 (+11352)	59.3254	40.6746	100	41.6667	37.5	42.8571	100	100	100
chr2:231692885-231692885	ITM2C (-36730), CAB39 (+115326)	52.381	47.619	100	37.5	62.5	42.8571	100	100	100
chr3:195869665-195869665	TFRC (-60606), ZDHHC19 (+68601)	47.2895	51.1232	98.4127	37.5	55	60.8696	100	100	95.2381
chr2:130903202-130903202	MZT2B (-36299), POTEF (-25021)	46.3889	2.22222	48.6111	0	0	6.66667	33.3333	50	62.5
chr12:132972498-132972498	GALNT9 (-281926), MUC8 (+78228)	40.7644	51.1946	91.9591	61.5385	54.5455	37.5	100	91.6667	84.2105
chr20:40726558-40726558	CHD6 (-479426)	39.8736	51.6608	91.5344	63.6364	53.8462	37.5	100	85.7143	88.8889
chr18:5630421-5630421	EPB41L3 (-86181), TMEM200C (+265533)	46.8759	31.4574	78.3333	33.3333	42.8571	18.1818	80	75	80
chr16:88499107-88499107	ZFPM1 (-20618), ZNF469 (+5229)	48.3165	38.7205	87.037	33.3333	27.2727	55.5556	88.8889	88.8889	83.3333
chr2:220361549-220361549	GMPPA (-2074), SPEG (+61982)	44.8514	55.1486	100	71.4286	38.4615	55.5556	100	100	100
chr6:27280347-27280347	ZNF391 (-76150), PRSS16 (+64846)	45.2847	7.09627	52.381	7.69231	8.33333	5.26316	57.1429	33.3333	66.6667
chr20:61700866-61700866	BIRC7 (-166369), BHLHE23 (-62480)	42.2914	29.8316	72.123	27.2727	22.2222	40	64.2857	68.75	83.3333
chr19:40729389-40729389	TTC9B (-5084), CNTD2 (+3208)	40.5834	29.2593	69.8427	26.6667	33.3333	27.7778	53.8462	87.5	68.1818
chr1:6505631-6505631	TNFRSF25 (+20604), ESPN (+20784)	42.5466	46.9231	89.4697	50	60	30.7692	90	90.9091	87.5
chr13:31733427-31733427	HSPH1 (+2637), MEDAG (+253100)	47.9101	14.2593	62.1693	11.1111	6.66667	25	66.6667	64.2857	55.5556
chr7:127034000-127034000	ZNF800 (-1256), GCC1 (+191661)	52.0513	0	52.0513	0	0	0	50	46.1538	60
chr2:45180085-45180085	SIX3 (+11184), SIX2 (+56484)	46.2566	44.8148	91.0714	50	40	44.4444	100	85.7143	87.5
chr3:121903250-121903250	CSTA (-140841), CASR (+70)	50.1587	0	50.1587	0	0	0	57.1429	33.3333	60
chr19:56691889-56691889	GALP (+4501), ZSCAN5B (+17400)	46.4957	49.8006	96.2963	40	53.8462	55.5556	100	100	88.8889
chr3:6903067-6903067	GRM7 (+266)	42.0899	7.53968	49.6296	14.2857	8.33333	0	44.4444	44.4444	60
chr19:12170719-12170719	ENSG00000257355 (-6938), ZNF844 (-4795)	44.881	10.8333	55.7143	12.5	0	20	57.1429	60	50
chr19:10165050-10165050	RDH8 (+41126), ANGPTL6 (+48422)	45.2381	11.4286	56.6667	14.2857	0	20	60	60	50
chr20:30201346-30201346	COX4I2 (-24345), ID1 (+8261)	46.4502	38.7879	85.2381	50	30	36.3636	80	90	85.7143
chr8:22021647-22021647	BMP1 (-602), SFTPC (+2480)	47.7056	52.2944	100	40	45.4545	71.4286	100	100	100
chr5:174871388-174871388	SFXN1 (-34010), DRD1 (-178)	41.4286	49.0476	90.4762	57.1429	50	40	100	85.7143	85.7143
chr19:29284835-29284835	UQCRFS1 (+419613)	42.328	16.1905	58.5185	20	0	28.5714	60	55.5556	60
chr21:47518795-47518795	COL6A2 (+785), FTCD (+56686)	43.3618	54.0741	97.4359	55.5556	66.6667	40	100	100	92.3077
chr1:155054784-155054784	EFNA1 (-45152), EFNA3 (+3437)	41.3203	14.3939	55.7143	18.1818	25	0	57.1429	60	50
chr5:178562779-178562779	ZNF354C (+75364), ADAMTS2 (+209652)	37.6431	49.6296	87.2727	40	53.3333	55.5556	80	100	81.8182
chr15:73661515-73661515	HCN4 (+90), NEO1 (+317465)	41.1111	53.3333	94.4444	60	40	60	83.3333	100	100
chr3:44626341-44626341	ZNF660 (-115), ZKSCAN7 (+29642)	40.0758	24.0909	64.1667	20	27.2727	25	80	62.5	50
chr1:2705936-2705936	ACTRT2 (-232110), MMEL1 (-141508)	36.9312	63.0688	100	40	71.4286	77.7778	100	100	100
chr22:26446248-26446248	SEZ6L (-119293), MYO18B (+308129)	44.9908	7.50916	52.5	0	7.14286	15.3846	60	60	37.5
chr17:48634213-48634213	CACNA1G (-4608), SPATA20 (+9764)	36.4683	62.1429	98.6111	40	71.4286	75	100	100	95.8333
chr6:41340022-41340022	FOXP4 (-174142), NCR2 (+36496)	46.6667	13.3333	60	0	0	40	60	60	60
chr19:35952058-35952058	FFAR2 (+12856), KRTDAP (+29375)	38.7901	21.6265	60.4167	22.2222	27.2727	15.3846	50	75	56.25
chr4:1023705-1023705	FGFRL1 (+19939), RNF212 (+83609)	52.7701	31.9667	84.7368	35.2941	33.3333	27.2727	83.3333	86.6667	84.2105
chr4:3479439-3479439	DOK7 (+14402), LRPAP1 (+54847)	39.3275	60.6725	100	73.6842	41.6667	66.6667	100	100	100
chr1:3187073-3187073	ARHGEF16 (-183917), PRDM16 (+201299)	39.7222	3.33333	43.0556	0	10	0	58.3333	33.3333	37.5
chr18:13868902-13868902	MC5R (+43360), MC2R (+46637)	35.3285	48.71	84.0385	58.8235	57.8947	29.4118	80	84.6154	87.5
chr5:493843-493843	SLC9A3 (+30604), EXOC3 (+50571)	38.5281	46.8254	85.3535	50	33.3333	57.1429	83.3333	81.8182	90.9091
chr12:7315517-7315517	PEX5 (-26766), CLSTN3 (+32723)	48.0556	17.5	65.5556	20	20	12.5	66.6667	70	60
chr20:56168552-56168552	ZBP1 (+26977), PCK1 (+32417)	41.5531	27.5378	69.0909	20	31.5789	31.0345	55	75	77.2727
chr11:69631132-69631132	FGF4 (-40962), FGF3 (+2660)	40.8069	49.4709	90.2778	42.8571	50	55.5556	83.3333	87.5	100
chr4:41869448-41869448	PHOX2B (-118462), TMEM33 (-67689)	37.6623	62.3377	100	42.8571	72.7273	71.4286	100	100	100
chr22:19715547-19715547	TBX1 (-28679), GP1BB (+5080)	42.6305	54.0362	96.6667	54.5455	64.7059	42.8571	100	100	90
chr9:124062312-124062312	GSN (+242), STOM (+70171)	41.7143	4	45.7143	0	12	0	42.8571	57.1429	37.1429
chr18:55468925-55468925	NARS (-179521), ATP8B1 (+1402)	41.5547	58.4453	100	76.9231	42.8571	55.5556	100	100	100
chr1:78511767-78511767	PTGFR (-444990), GIPC2 (+182)	36.0946	11.4379	47.5325	16.6667	17.6471	0	40	57.1429	45.4545
chr6:164066715-164066715	QKI (+231041)	42.0106	18.836	60.8466	20	14.2857	22.2222	66.6667	71.4286	44.4444
chr7:154862062-154862062	INSIG1 (-227424), HTR5A (+29)	37.4988	9.69697	47.1958	20	9.09091	0	40	57.1429	44.4444
chr1:110754477-110754477	RBM15 (-126651), KCNC4 (+383)	40	60	100	57.1429	80	42.8571	100	100	100
chr10:23632619-23632619	OTUD1 (-95579), PTF1A (+151364)	37.8355	62.1645	100	63.6364	42.8571	80	100	100	100
chr5:53190-53190	PLEKHG4B (-87183)	46.6813	21.3112	67.9924	18.1818	22.2222	23.5294	75	72.7273	56.25
chr11:69452618-69452618	CCND1 (-3237), TPCN2 (+636254)	40.3175	17.619	57.9365	10	28.5714	14.2857	57.1429	66.6667	50
chr8:143782547-143782547	THEM6 (-26074), LY6K (+1019)	38.5822	39.281	77.8632	41.1765	26.6667	50	83.3333	76.9231	73.3333
chr12:125816057-125816057	TMEM132B (+4896)	48.2225	9.7619	57.9844	8.33333	6.66667	14.2857	54.5455	63.1579	56.25
chr13:97878112-97878112	RAP2A (-208364), MBNL2 (+3504)	44.2857	53.631	97.9167	43.75	57.1429	60	100	100	93.75
chr7:71871409-71871409	CALN1 (+5949)	46.7923	53.2077	100	44.4444	71.4286	43.75	100	100	100
chr16:69895391-69895391	CLEC18A (-89692), WWP2 (+99183)	41.7659	52.6786	94.4444	57.1429	57.1429	43.75	100	100	83.3333
chr1:119995112-119995112	HSD3B1 (-54714), HSD3B2 (+37559)	38.2967	20.1282	58.4249	15.3846	25	20	53.8462	71.4286	50
chr12:1605372-1605372	FBXL14 (+97959), ERC1 (+504969)	51.8519	48.1481	100	54.5455	45.4545	44.4444	100	100	100
chr5:1883477-1883477	IRX4 (+3855), NDUFS6 (+81964)	48.1481	3.7037	51.8519	0	11.1111	0	50	55.5556	50
chr2:95873331-95873331	PROM2 (-66870), ZNF2 (+42149)	46.2963	4.44444	50.7407	13.3333	0	0	50	55.5556	46.6667
chr1:60539350-60539350	CYP2J2 (-146889), C1orf87 (+92)	39.886	0	39.886	0	0	0	55.5556	30.7692	33.3333
chr9:36975334-36975334	PAX5 (+58769), MELK (+402476)	41.0714	50	91.0714	44.4444	50	55.5556	100	87.5	85.7143
chr4:55093586-55093586	PDGFRA (-1678), GSX2 (+127389)	42.8042	53.8624	96.6667	57.1429	60	44.4444	100	100	90
chr19:7591692-7591692	PNPLA6 (-7944), MCOLN1 (+4181)	44.709	55.291	100	71.4286	44.4444	50	100	100	100
chr1:6188122-6188122	CHD5 (+52061), KCNAB2 (+82142)	35.0168	0	35.0168	0	0	0	55.5556	27.2727	22.2222
chr6:72892190-72892190	KCNQ5 (-439330), RIMS1 (+295464)	40.0305	41.6667	81.6972	50	40	35	84.6154	70	90.4762
chr21:46806390-46806390	POFUT2 (-98578), COL18A1 (-69013)	41.0823	33.9683	75.0505	40	28.5714	33.3333	83.3333	81.8182	60
chr8:103663587-103663587	KLF10 (+4543), ODF1 (+99788)	34.3723	65.6277	100	80	45.4545	71.4286	100	100	100
chr1:7844785-7844785	PER3 (+23), UTS2 (+68706)	50.6944	34.7222	85.4167	33.3333	33.3333	37.5	87.5	81.25	87.5
chr2:220361560-220361560	GMPPA (-2063), SPEG (+61993)	33.5836	61.4164	95	71.4286	46.1538	66.6667	100	91.6667	93.3333
chr10:579196-579196	DIP2C (+156410), ZMYND11 (+398773)	38.976	43.2462	82.2222	44.4444	35.2941	50	88.8889	80	77.7778
chr6:37570327-37570327	CCDC167 (-102630), MDGA1 (+95439)	39.5623	10.9007	50.463	12.5	11.1111	9.09091	62.5	44.4444	44.4444
chr7:155263875-155263875	RBM33 (-173498), EN2 (+13052)	41.9697	55	96.9697	60	46.6667	58.3333	100	100	90.9091
chr2:44058925-44058925	ABCG5 (+7033), DYNC2LI1 (+57748)	38.3333	27.2222	65.5556	40	25	16.6667	60	70	66.6667
chr7:127743852-127743852	LEP (-137485), LRRC4 (-72730)	38.0886	38.5781	76.6667	38.4615	27.2727	50	80	80	70
chr2:44058939-44058939	ABCG5 (+7019), DYNC2LI1 (+57762)	35.8333	48.6111	84.4444	50	37.5	58.3333	80	90	83.3333
chr20:57087969-57087969	APCDD1L (+2025), VAPB (+123792)	34.127	24.7619	58.8889	30	30	14.2857	50	60	66.6667
chr17:44916142-44916142	WNT3 (-20017), WNT9B (-12810)	44.9132	38.0471	82.9603	36.3636	33.3333	44.4444	79.1667	84	85.7143
chr17:70216308-70216308	SOX9 (+99148), SLC39A11 (+872519)	42.0328	44.8148	86.8477	40	50	44.4444	92.3077	80	88.2353
chr17:70269968-70269968	SOX9 (+152808), SLC39A11 (+818859)	35.6125	46.2963	81.9088	50	33.3333	55.5556	77.7778	83.3333	84.6154
chr16:86266719-86266719	FOXF1 (-277414), IRF8 (+334311)	44.6152	11.4959	56.1111	9.09091	11.1111	14.2857	58.3333	50	60
chr1:3184770-3184770	ARHGEF16 (-186220), PRDM16 (+198996)	41.5067	47.5926	89.0993	44.4444	40	58.3333	88.8889	87.5	90.9091
chr12:131054617-131054617	RIMBP2 (-52208), STX2 (+269122)	47.619	0	47.619	0	0	0	50	42.8571	50
chr19:17972302-17972302	SLC5A5 (-10480), RPL18A (+1618)	43.9153	0	43.9153	0	0	0	42.8571	50	38.8889
chr19:52901117-52901117	ZNF528 (-4), ZNF880 (+27914)	42.1212	57.8788	100	60	63.6364	50	100	100	100
chr2:56411345-56411345	EFEMP1 (-260072)	41.1111	0	41.1111	0	0	0	40	50	33.3333
chr8:55372363-55372363	RP1 (-156264), SOX17 (+1869)	41.1111	0	41.1111	0	0	0	33.3333	40	50
chr2:137523484-137523484	CXCR4 (-649672), THSD7B (-116265)	41.2554	3.0303	44.2857	0	0	9.09091	42.8571	50	40
chr16:2391655-2391655	CCNF (-87740), ABCA3 (-920)	38.3117	61.6883	100	63.6364	50	71.4286	100	100	100
chr12:124590463-124590463	ZNF664 (+132794), NCOR2 (+389335)	40.0433	59.9567	100	50	72.7273	57.1429	100	100	100
chr7:127033994-127033994	ZNF800 (-1250), GCC1 (+191667)	40.3846	0	40.3846	0	0	0	25	46.1538	50
chr17:46984173-46984173	UBE2Z (-1558), ATP5G1 (+13995)	39.8148	54.6296	94.4444	55.5556	58.3333	50	83.3333	100	100
chr1:6508721-6508721	TNFRSF25 (+17514), ESPN (+23874)	39.1738	0	39.1738	0	0	0	44.4444	50	23.0769
chr9:137706570-137706570	FCN2 (-66088), COL5A1 (+172951)	38.4512	58.5185	96.9697	50	55.5556	70	100	100	90.9091
chr17:79917419-79917419	MYADML2 (-12311), NOTUM (+1750)	36.1111	4.16667	40.2778	0	0	12.5	33.3333	37.5	50
chr12:34493691-34493691	ALG10 (+318476)	31.5497	4.46429	36.014	6.25	7.14286	0	27.2727	50	30.7692
chr7:32110532-32110532	PDE1C (+228409), PPP1R17 (+384204)	32.8856	2.5641	35.4497	0	7.69231	0	50	28.5714	27.7778
chr1:53535704-53535704	PODN (+7820), SLC1A7 (+72545)	30	70	100	80	50	80	100	100	100
chr16:58497269-58497269	NDRG4 (-659), GINS3 (+70972)	35.0939	10.9162	46.0101	10.5263	11.1111	11.1111	41.6667	36.3636	60
chr2:71017319-71017319	ADD2 (-22011), FIGLA (+456)	38.0332	21.3187	59.3519	28.5714	15.3846	20	55.5556	60	62.5
chr2:95873308-95873308	PROM2 (-66893), ZNF2 (+42126)	41.1858	2.38095	43.5668	7.14286	0	0	42.8571	41.1765	46.6667
chr12:8998119-8998119	PHC1 (-69030), A2ML1 (+23052)	32.1296	60.8333	92.963	62.5	53.3333	66.6667	90	100	88.8889
chr20:62127425-62127425	KCNQ2 (-23435), EEF1A2 (+3080)	37.0296	62.9704	100	71.4286	63.6364	53.8462	100	100	100
chr19:3885801-3885801	NMRK2 (-47300), ATCAY (+5221)	39.0883	56.4672	95.5556	55.5556	53.8462	60	100	100	86.6667
chr15:41805340-41805340	LTK (+664), ITPKA (+19268)	32.4899	67.5101	100	53.8462	73.6842	75	100	100	100
chr15:78632818-78632818	IREB2 (-97713), CRABP1 (+153)	32.287	6.06061	38.3476	9.09091	9.09091	0	30	46.1538	38.8889
chr2:71017315-71017315	ADD2 (-22007), FIGLA (+460)	32.3606	19.1209	51.4815	14.2857	23.0769	20	44.4444	60	50
chr3:44673086-44673086	ZNF35 (-17133), ZNF197 (+2607)	44.7811	55.2189	100	54.5455	55.5556	55.5556	100	100	100
chr11:2467033-2467033	KCNQ1 (+813), CDKN1C (+440078)	35.9187	55.748	91.6667	55.5556	54.5455	57.1429	87.5	100	87.5
chr11:118377240-118377240	TMEM25 (-24684), KMT2A (+70036)	35.1515	64.8485	100	70	54.5455	70	100	100	100
chr21:47368651-47368651	COL6A1 (-33000), PCBP3 (+305044)	29.4245	66.2338	95.6583	72.7273	71.4286	54.5455	100	92.8571	94.1176
chr16:55358423-55358423	MMP2 (-154460), IRX6 (+752)	28.4848	0	28.4848	0	0	0	20	20	45.4545
chr5:175560057-175560057	THOC3 (-164756), SIMC1 (-105308)	32.9293	67.0707	100	66.6667	80	54.5455	100	100	100
chr17:46691111-46691111	HOXB7 (-2733), HOXB8 (+1190)	35.0782	27.0202	62.0984	33.3333	22.7273	25	61.5385	68	56.7568
chr2:220361578-220361578	GMPPA (-2045), SPEG (+62011)	37.1591	62.8409	100	71.4286	61.5385	55.5556	100	100	100
chr3:121903234-121903234	CSTA (-140857), CASR (+54)	31.0053	0	31.0053	0	0	0	28.5714	44.4444	20
chr19:16842140-16842140	SIN3B (-98078), NWD1 (+11350)	32.5926	64.0741	96.6667	66.6667	55.5556	70	100	100	90
chr12:124780809-124780809	NCOR2 (+198989), ZNF664 (+323140)	30.1266	54.0401	84.1667	46.1538	57.1429	58.8235	90	83.3333	79.1667
chr21:34395437-34395437	C21orf62 (-215410), OLIG2 (-2806)	35.7868	3.81944	39.6062	0	3.125	8.33333	37.5	42.8571	38.4615
chr1:13839941-13839941	LRRC38 (+602), PRAMEF20 (+103035)	37.1429	0	37.1429	0	0	0	40	42.8571	28.5714
chr19:50730645-50730645	MYH14 (+23744), KCNC3 (+101989)	30.9524	69.0476	100	57.1429	75	75	100	100	100
chr9:124982018-124982018	NDUFA8 (-59921), LHX6 (+9106)	33.4524	66.5476	100	62.5	57.1429	80	100	100	100
chr2:74743243-74743243	TLX2 (+1633), DQX1 (+10220)	32.0635	67.9365	100	66.6667	57.1429	80	100	100	100
chr21:37486144-37486144	CBR3 (-21066), CBR1 (+43906)	31.2326	6.54521	37.7778	3.84615	5.26316	10.5263	33.3333	33.3333	46.6667
chr2:119614489-119614489	MARCO (-85253), EN1 (-9236)	31.3098	51.8519	83.1616	55.5556	50	50	91.6667	81.8182	76
chr15:42362144-42362144	PLA2G4E (-18757), PLA2G4D (+24608)	32.3996	64.8226	97.2222	58.3333	64.7059	71.4286	100	91.6667	100
chr20:46413397-46413397	SULF2 (+1933), NCOA3 (+282727)	31.6198	10.1984	41.8182	4.7619	12.5	13.3333	40	40	45.4545
chr19:55684467-55684467	DNAAF3 (-6450), SYT5 (+7342)	31.8779	6.68687	38.5648	4	6.06061	10	44.4444	40	31.25
chr20:61403744-61403744	MRGBP (-24061), NTSR1 (+63556)	31.5152	68.4848	100	60	72.7273	72.7273	100	100	100
chr17:73073822-73073822	SLC16A5 (-11211), KCTD2 (+30483)	34.1667	65.8333	100	60	75	62.5	100	100	100
chr2:87017150-87017150	CHMP3 (-68906), CD8A (+18369)	34.1667	65.8333	100	60	62.5	75	100	100	100
chr5:476555-476555	EXOC3 (+33283), SLC9A3 (+47892)	31.4423	68.5577	100	60	68.75	76.9231	100	100	100
chr10:72200780-72200780	NODAL (+643), EIF4EBP2 (+36646)	34.269	62.2222	96.4912	60	66.6667	60	100	100	89.4737
chr1:244528086-244528086	ADSS (+87350), ZBTB18 (+313502)	32.803	64.1667	96.9697	70	62.5	60	100	100	90.9091
chr20:30693722-30693722	TM9SF4 (-3587), HCK (+53659)	28.675	62.6213	91.2963	64.7059	63.1579	60	100	88.8889	85
chr12:54982717-54982717	PPP1R1A (-275), LACRT (+45962)	29.0909	0	29.0909	0	0	0	40	20	27.2727
chr1:161368940-161368940	FCGR2A (-106280), SDHC (+84894)	29.5238	70.4762	100	71.4286	60	80	100	100	100
chr6:37605156-37605156	CCDC167 (-137459), MDGA1 (+60610)	32.5	67.5	100	60	62.5	80	100	100	100
chr19:58597023-58597023	ZNF135 (+26417), ZSCAN18 (+32770)	34.0741	50	84.0741	50	50	50	88.8889	80	83.3333
chr12:113905543-113905543	LHX5 (+4334), SDSL (+45502)	29.6193	12.9204	42.5397	9.09091	14.2857	15.3846	40	47.619	40
chr16:57829311-57829311	KIFC3 (+7189), KATNB1 (+59670)	28.1825	63.9472	92.1296	66.6667	61.5385	63.6364	100	88.8889	87.5
chr13:97878103-97878103	RAP2A (-208373), MBNL2 (+3495)	32.3214	65.5952	97.9167	62.5	64.2857	70	100	100	93.75
chr11:61320414-61320414	SYT7 (+27884), PPP1R32 (+71823)	29.7161	70.2839	100	71.4286	76.9231	62.5	100	100	100
chr5:175792960-175792960	HIGD2A (-22788), ARL10 (+490)	27.5974	72.4026	100	75	78.5714	63.6364	100	100	100
chr9:138194839-138194839	PPP1R26 (-176809), OLFM1 (+227474)	25.9204	64.6617	90.582	68.4211	68.4211	57.1429	90	88.8889	92.8571
chr4:3288685-3288685	RGS12 (-27189), HTT (+212278)	29.3803	65.2951	94.6753	60	63.1579	72.7273	93.3333	95.2381	95.4545
chr2:25390947-25390947	DNAJC27 (-195985), POMC (+825)	31.4815	66.6667	98.1481	64.7059	64.7059	70.5882	94.4444	100	100
chr17:1069654-1069654	ABR (+13514), TIMM22 (+169298)	32.2222	50	82.2222	50	50	50	83.3333	83.3333	80
chr9:140898614-140898614	CACNA1B (+126374)	29.0748	67.9658	97.0407	68	69.2308	66.6667	96	100	95.122
chr15:78557263-78557263	DNAJA4 (+836), WDR61 (+34873)	28.9683	0	28.9683	0	0	0	33.3333	28.5714	25
chr20:17857539-17857539	MGME1 (-92017), BANF2 (+183223)	28.0423	71.9577	100	71.4286	77.7778	66.6667	100	100	100
chr17:79133279-79133279	AATK (+6538), BAIAP2 (+124318)	24.4444	75.5556	100	80	80	66.6667	100	100	100
chr10:72200804-72200804	NODAL (+619), EIF4EBP2 (+36670)	25	75	100	70	75	80	100	100	100
chr3:45077617-45077617	CLEC3B (+9943), CDCP1 (+110297)	26.9036	65.4575	92.3611	65	64.7059	66.6667	93.75	92.8571	90.4762
chr12:34551863-34551863	ALG10 (+376648)	26.1905	0	26.1905	0	0	0	25	25	28.5714
chr3:12046505-12046505	TAMM41 (-158113), TIMP4 (+154346)	26.0221	0	26.0221	0	0	0	27.2727	22.2222	28.5714
chr7:155260892-155260892	RBM33 (-176481), EN2 (+10069)	23.5979	76.4021	100	80	77.7778	71.4286	100	100	100
chr3:42728613-42728613	KLHL40 (+1603), HHATL (+15706)	24.5238	75.4762	100	80	71.4286	75	100	100	100
chr20:62199324-62199324	SRMS (-20468), HELZ2 (+4484)	23.5979	76.4021	100	80	71.4286	77.7778	100	100	100
chr7:55212225-55212225	LANCL2 (-220916), EGFR (+125432)	21.6667	78.3333	100	75	80	80	100	100	100
chr5:1318901-1318901	TERT (-23740), CLPTM1L (+26313)	-21.7664	100	78.2336	100	100	100	77.7778	80	76.9231
chr3:59465359-59465359	FAM3D (-812785)	-22.5275	100	77.4725	100	100	100	76.9231	76.9231	78.5714
chr7:68142434-68142434	AUTS2 (-921885)	-23.3333	100	76.6667	100	100	100	80	75	75
chr20:50104017-50104017	KCNG1 (-464352), NFATC2 (+55241)	-22.4074	100	77.5926	100	100	100	75	80	77.7778
chr17:60757923-60757923	MRC2 (+53162), MARCH10 (+127772)	-23.5839	23.5839	0	25	22.2222	23.5294	0	0	0
chr22:20268529-20268529	RTN4R (-12476), DGCR6L (+39074)	-23.0159	83.0159	60	83.3333	85.7143	80	60	60	60
chr15:89158255-89158255	DET1 (-68372), AEN (-6272)	-24.2481	24.2481	0	25	26.3158	21.4286	0	0	0
chr1:5544749-5544749	NPHP4 (+507782), AJAP1 (+829645)	-24.0806	100	75.9194	100	100	100	80	73.6842	74.0741
chr17:56323945-56323945	LPO (+8159), MPO (+34351)	-22.2222	100	77.7778	100	100	100	80	80	73.3333
chr15:68096869-68096869	SKOR1 (-15173), MAP2K5 (+261823)	-24.0909	100	75.9091	100	100	100	80	75	72.7273
chr10:91596589-91596589	KIF20B (+135223)	-22.4242	100	77.5758	100	100	100	80	80	72.7273
chr8:128867488-128867488	TMEM75 (+93103), MYC (+119159)	-24.8316	100	75.1684	100	100	100	77.7778	75	72.7273
chr20:62670720-62670720	ZNF512B (+9393), PRPF6 (+58233)	-24.0909	24.0909	0	27.2727	20	25	0	0	0
chr9:136996135-136996135	BRD3 (-62997), WDR5 (-5075)	-24.0909	24.0909	0	27.2727	20	25	0	0	0
chr2:119962886-119962886	C1QL2 (-46422), STEAP3 (-18521)	-25.0421	98.6111	73.569	95.8333	100	100	72.2222	72.7273	75.7576
chr8:145938723-145938723	ARHGAP39 (-107640), ZNF251 (+42267)	-25.844	93.2051	67.3611	92.3077	95	92.3077	66.6667	68.75	66.6667
chr10:131378330-131378330	MGMT (+112883), EBF3 (+383775)	-25.7143	100	74.2857	100	100	100	80	71.4286	71.4286
chr2:85092797-85092797	TRABD2A (+15572), DNAH6 (+349219)	-24.5238	100	75.4762	100	100	100	80	75	71.4286
chr11:70027585-70027585	FADD (-21684), ANO1 (+103178)	-22.8571	100	77.1429	100	100	100	80	80	71.4286
chr16:68395174-68395174	PRMT7 (+50138), SMPD3 (+87417)	-23.3333	100	76.6667	100	100	100	71.4286	80	78.5714
chr10:79171340-79171340	KCNMA1 (+226060)	-22.8571	100	77.1429	100	100	100	80	71.4286	80
chr2:39461215-39461215	CDKL4 (-4543), MAP4K3 (+203238)	-24.5238	100	75.4762	100	100	100	71.4286	75	80
chr2:123926325-123926325	CNTNAP5 (-856539)	-24.0741	100	75.9259	100	100	100	77.7778	78.5714	71.4286
chr20:52564105-52564105	ZNF217 (-353728), BCAS1 (+123028)	-25.5495	100	74.4505	100	100	100	75	71.4286	76.9231
chr1:155161767-155161767	MUC1 (+939), TRIM46 (+15325)	-22.8571	22.8571	0	20	28.5714	20	0	0	0
chr7:153388780-153388780	DPP6 (-360985), ACTR3B (+931947)	-25.7143	25.7143	0	28.5714	20	28.5714	0	0	0
chr11:67381578-67381578	NDUFV1 (+7256), NUDT8 (+15814)	-26.9481	26.9481	0	28.5714	27.2727	25	0	0	0
chr5:177808478-177808478	PHYKPL (-148693), COL23A1 (+209078)	-27.6611	100	72.3389	100	100	100	75	71.4286	70.5882
chr7:44605793-44605793	NPC1L1 (-24880), DDX56 (+7808)	-25.9259	100	74.0741	100	100	100	80	70	72.2222
chr12:128245611-128245611	TMEM132C (-506337)	-26.9889	88.2011	61.2121	85.7143	88.8889	90	60	60	63.6364
chr2:238060767-238060767	COPS8 (+66813), COL6A3 (+262251)	-26.9312	100	73.0688	100	100	100	70	77.7778	71.4286
chr1:96869173-96869173	PTBP2 (-318205)	-27.8571	100	72.1429	100	100	100	70	75	71.4286
chr3:94593562-94593562	DHFRL1 (-811496)	-28.6147	100	71.3853	100	100	100	71.4286	70	72.7273
chr14:101172811-101172811	BEGAIN (-138405), DLK1 (-20353)	-23.75	100	76.25	100	100	100	80	68.75	80
chr17:75143194-75143194	SEPT9 (-134298), SEC14L1 (+58364)	-29.9405	29.9405	0	30	28.5714	31.25	0	0	0
chr3:168838960-168838960	MECOM (+25133)	-27.5132	97.619	70.1058	100	100	92.8571	71.4286	70.3704	68.5185
chr12:5555941-5555941	NTF3 (+14663), ANO2 (+499457)	-29.2622	63.6057	34.3434	64.7059	61.1111	65	33.3333	33.3333	36.3636
chr3:13190936-13190936	IQSEC1 (-181769), NUP210 (+270873)	-24.4297	58.9286	34.4988	57.1429	62.5	57.1429	30.7692	36.3636	36.3636
chr7:150171183-150171183	GIMAP7 (-40735), GIMAP8 (+23466)	-24.4444	24.4444	0	33.3333	20	20	0	0	0
chr2:119928185-119928185	STEAP3 (-53222), C1QL2 (-11721)	-27.7778	27.7778	0	33.3333	30	20	0	0	0
chr5:179755516-179755516	MAPK9 (-36418), GFPT2 (+24871)	-25.1852	25.1852	0	20	33.3333	22.2222	0	0	0
chr3:21447556-21447556	ZNF385D (+345371)	-27.7778	100	72.2222	100	100	100	70	80	66.6667
chr7:68939630-68939630	AUTS2 (-124689)	-27.1795	100	72.8205	100	100	100	80	66.6667	71.7949
chr15:29154947-29154947	APBA2 (+23828), NDNL2 (+407086)	-26.8687	100	73.1313	100	100	100	80	66.6667	72.7273
chr9:140143603-140143603	NELFB (-6022), TUBB4B (+7939)	-25.6209	100	74.3791	100	100	100	80	66.6667	76.4706
chr9:139315069-139315069	PMPCA (+9958), INPP5E (+19205)	-26.6667	100	73.3333	100	100	100	73.3333	66.6667	80
chr20:24940596-24940596	CST7 (+10731), APMAP (+33019)	-24.4444	100	75.5556	100	100	100	80	66.6667	80
chr10:43248303-43248303	ZNF33B (-114312), BMS1 (-29946)	-26.8687	100	73.1313	100	100	100	66.6667	72.7273	80
chr3:123035257-123035257	SEC22A (+108089), ADCY5 (+133348)	-28.1136	30.8913	2.77778	33.3333	30.7692	28.5714	0	0	8.33333
chr10:24028519-24028519	KIAA1217 (-469574), OTUD1 (+300322)	-29.5238	97.7778	68.254	100	100	93.3333	66.6667	71.4286	66.6667
chr2:176979797-176979797	HOXD10 (-1510)	-27.6094	100	72.3906	100	100	100	77.7778	72.7273	66.6667
chr2:130552374-130552374	RAB6C (-184861)	-30.1587	31.746	1.5873	33.3333	28.5714	33.3333	0	0	4.7619
chr8:142336634-142336634	SLC45A4 (-97962), GPR20 (+40733)	-28.3951	76.6667	48.2716	75	75	80	46.6667	50	48.1481
chr9:116791052-116791052	AMBP (+49700), ZNF618 (+152491)	-28.5354	100	71.4646	100	100	100	66.6667	72.7273	75
chr6:40567301-40567301	LRFN2 (-12098), UNC5CL (+439627)	-31.1111	100	68.8889	100	100	100	73.3333	66.6667	66.6667
chr15:77906381-77906381	LINGO1 (+18451), HMG20A (+193366)	-30.1587	100	69.8413	100	100	100	71.4286	66.6667	71.4286
chr20:30432308-30432308	FOXS1 (+1112), MYLK2 (+25198)	-32.2222	100	67.7778	100	100	100	66.6667	70	66.6667
chr15:91672636-91672636	SLCO3A1 (-724289), SV2B (+29122)	-28.5431	87.754	59.211	90	82.3529	90.9091	61.1111	60	56.5217
chr2:119958857-119958857	C1QL2 (-42393), STEAP3 (-22550)	-26.7278	90.928	64.2002	92.3077	90.4762	90	57.8947	70	64.7059
chr19:42348625-42348625	LYPD4 (+111), CEACAM3 (+48257)	-29.5425	98.3333	68.7908	100	100	95	64.7059	66.6667	75
chr12:231003-231003	IQSEC3 (+55073), SLC6A12 (+92686)	-29.8716	97.9167	68.0451	100	93.75	100	71.4286	64.2857	68.4211
chr2:85470911-85470911	TGOLN2 (+84236), TCF7L1 (+110379)	-28.7851	94.6581	65.873	100	91.6667	92.3077	66.6667	66.6667	64.2857
chr5:179779276-179779276	MAPK9 (-60178), GFPT2 (+1111)	-29.4701	29.4701	0	23.5294	29.1667	35.7143	0	0	0
chr17:79400326-79400326	ENSG00000171282 (+26787), ACTG1 (+79481)	-29.1465	57.4074	28.2609	55.5556	55.5556	61.1111	25	25	34.7826
chr4:133148937-133148937	PCDH10 (-921533)	-28.647	39.3838	10.7367	35.2941	42.8571	40	6.66667	12.5	13.0435
chr2:133011210-133011210	MZT2A (-761216), GPR39 (-162937)	-25.9307	100	74.0693	100	100	100	80	78.5714	63.6364
chr3:14339011-14339011	XPC (-118729), SLC6A6 (-105065)	-27.8788	100	72.1212	100	100	100	63.6364	80	72.7273
chr2:80494616-80494616	LRRTM1 (+37258)	-28.7879	100	71.2121	100	100	100	63.6364	71.4286	78.5714
chr16:56998298-56998298	NLRC5 (-25112), CETP (+2537)	-30.6397	100	69.3603	100	100	100	63.6364	77.7778	66.6667
chr2:107872376-107872376	RGPD4 (-571017), ST6GAL2 (-369275)	-35.1371	100	64.8629	100	100	100	63.6364	66.6667	64.2857
chr5:1958656-1958656	IRX4 (-71325), IRX2 (+793120)	-31.3276	59.6609	28.3333	58.8235	58.6207	61.5385	33.3333	25	26.6667
chr1:14402192-14402192	KAZN (-523008), PRDM2 (+370843)	-29.2394	38.7302	9.49074	40	42.8571	33.3333	11.1111	11.1111	6.25
chr15:70300030-70300030	TLE3 (+90485), RPLP1 (+554908)	-28.6905	28.6905	0	20	37.5	28.5714	0	0	0
chr9:117755431-117755431	TNFSF8 (-62735), TNC (+125105)	-28.6905	100	71.3095	100	100	100	80	71.4286	62.5
chr12:124670543-124670543	ZNF664 (+212874), NCOR2 (+309255)	-28.6905	100	71.3095	100	100	100	71.4286	80	62.5
chr1:149988348-149988348	VPS45 (-51021), OTUD7B (-5724)	-29.5833	100	70.4167	100	100	100	80	62.5	68.75
chr10:46992270-46992270	SYT15 (-21756), GPRIN2 (-5656)	-29.1667	100	70.8333	100	100	100	62.5	70	80
chr6:73330693-73330693	KCNQ5 (-827), RIMS1 (+733967)	-31.746	97.2222	65.4762	100	91.6667	100	71.4286	62.5	62.5
chr5:962890-962890	BRD9 (-69952), NKD2 (-46054)	-27.3485	92.6263	65.2778	90	87.8788	100	66.6667	62.5	66.6667
chr5:179254579-179254579	SQSTM1 (+6821), C5orf45 (+31308)	-30.754	100	69.246	100	100	100	78.5714	62.5	66.6667
chr2:100863650-100863650	AFF3 (-141606), LONRF2 (+75545)	-29.1667	100	70.8333	100	100	100	77.7778	62.5	72.2222
chr10:44399544-44399544	ZNF32 (-255393), CXCL12 (+480953)	-31.4444	33.6111	2.16667	37.5	33.3333	30	4	0	2.5
chr1:3083883-3083883	ARHGEF16 (-287107), PRDM16 (+98109)	-33.7302	97.619	63.8889	100	92.8571	100	62.5	66.6667	62.5
chr17:15849404-15849404	TTC19 (-53290), ADORA2B (+1174)	-34.7222	34.7222	0	37.5	33.3333	33.3333	0	0	0
chr10:117586145-117586145	GFRA1 (+446834), ATRNL1 (+732762)	-30.7752	95.5219	64.7467	96.6667	95.4545	94.4444	68.75	66.6667	58.8235
chr5:179267577-179267577	C5orf45 (+18310), SQSTM1 (+19819)	-35.1437	100	64.8563	100	100	100	62.5	70	62.069
chr10:120403356-120403356	PRLHR (-48197), CACUL1 (+111402)	-29.461	46.1594	16.6984	43.4783	45	50	21.4286	16.6667	12
chr1:1739134-1739134	NADK (-29226), GNB1 (+83361)	-30.6105	94.1026	63.4921	90	100	92.3077	64.2857	61.9048	64.2857
chr4:2803560-2803560	TNIP2 (-45458), SH3BP2 (-16352)	-31.4192	93.7879	62.3687	90.9091	95.4545	95	70.5882	57.1429	59.375
chr17:71477759-71477759	CDC42EP4 (-169446), SDK2 (+162469)	-33.0875	90.1099	57.0224	84.6154	92.8571	92.8571	60	54.5455	56.5217
chr5:161274363-161274363	GABRA1 (-322), GABRA6 (+161801)	-33.0558	37.2224	4.16667	36.8421	38.4615	36.3636	0	0	12.5
chr19:50708960-50708960	MYH14 (+2059), KCNC3 (+123674)	-30.8003	30.8003	0	26.6667	38.4615	27.2727	0	0	0
chr15:89911591-89911591	POLG (-33514), RHCG (+128253)	-32.4585	57.2341	24.7756	54.5455	58.3333	58.8235	20	23.0769	31.25
chr3:170248497-170248497	SLC7A14 (+55366), CLDN11 (+111845)	-35.9072	94.8663	58.9591	92.5926	95.4545	96.5517	57.8947	57.6923	61.2903
chr22:20264276-20264276	RTN4R (-8223), DGCR6L (+43327)	-28.604	76.7521	48.1481	70	76.9231	83.3333	50	50	44.4444
chr3:10548147-10548147	SLC6A11 (-309738), ATP2B2 (-880)	-30.0265	93.4524	63.4259	87.5	92.8571	100	66.6667	62.5	61.1111
chr3:10376238-10376238	SEC13 (-13377), ATP2B2 (+171030)	-31.3757	87.0899	55.7143	85.7143	86.6667	88.8889	60	57.1429	50
chr10:73155765-73155765	SLC29A3 (+76751), C10orf105 (+323813)	-31.2813	90.8267	59.5455	89.4737	88.8889	94.1176	55	63.6364	60
chr5:1140764-1140764	SLC6A19 (-60946), SLC12A7 (-28615)	-31.0233	33.0435	2.0202	33.3333	26.6667	39.1304	0	0	6.06061
chr5:1770171-1770171	LPCAT1 (-246080), MRPL36 (+29838)	-30.1264	50.3878	20.2614	46.4286	56.25	48.4848	16.6667	23.5294	20.5882
chr20:4310689-4310689	PRNP (-356193), ADRA1D (-80969)	-29.4108	42.037	12.6263	40	41.6667	44.4444	13.3333	20	4.54545
chr19:22416013-22416013	ZNF729 (-53197), ZNF676 (-36261)	-32.5	32.5	0	37.5	40	20	0	0	0
chr10:118289130-118289130	PNLIP (-16313), PNLIPRP3 (+101752)	-27.4074	27.4074	0	40	20	22.2222	0	0	0
chr2:74229292-74229292	TET3 (-44158), DGUOK (+75340)	-33.3333	100	66.6667	100	100	100	80	60	60
chr10:71455475-71455475	COL13A1 (-106213), C10orf35 (+65462)	-31.1111	100	68.8889	100	100	100	66.6667	80	60
chr3:71804881-71804881	GPR27 (+1681), PROK2 (+29331)	-31.1111	100	68.8889	100	100	100	80	60	66.6667
chr5:177984651-177984651	PHYKPL (-324866), COL23A1 (+32905)	-31.1111	100	68.8889	100	100	100	60	80	66.6667
chr2:25425427-25425427	POMC (-33656), DNMT3A (+140032)	-32.5	100	67.5	100	100	100	60	62.5	80
chr9:135368002-135368002	BARHL1 (-89570), TTF1 (-85794)	-30.2564	100	69.7436	100	100	100	60	69.2308	80
chr14:99830078-99830078	BCL11B (-92514), SETD3 (+117138)	-28.3333	100	71.6667	100	100	100	60	75	80
chr10:49879820-49879820	ARHGAP22 (-66824), WDFY4 (-37931)	-29.3333	76.6667	47.3333	80	77.7778	72.2222	50	40	52
chr19:22806619-22806619	ZNF98 (-201472), ZNF492 (-10507)	-29.0741	29.0741	0	40	22.2222	25	0	0	0
chr5:140262304-140262304	PCDHAC1 (-44174), PCDHA13 (+451)	-29.8316	100	70.1684	100	100	100	77.7778	60	72.7273
chr15:89930855-89930855	POLG (-52778), RHCG (+108989)	-31.8519	100	68.1481	100	100	100	66.6667	60	77.7778
chr8:104384216-104384216	DCAF13 (-42726), CTHRC1 (+474)	-29.563	45.207	15.6439	50	41.1765	44.4444	18.75	10	18.1818
chr1:90937686-90937686	BARHL2 (+245108), ZNF326 (+477013)	-32.6923	100	67.3077	100	100	100	76.9231	60	65
chr14:65289921-65289921	CHURC1 (-91158), SPTB (-56)	-29.359	100	70.641	100	100	100	60	75	76.9231
chr10:105211985-105211985	CALHM2 (+90), PDCD11 (+55581)	-30.5495	30.5495	0	23.0769	40	28.5714	0	0	0
chr2:121105213-121105213	GLI2 (-444772), INHBB (+1495)	-30.7407	40	9.25926	40	40	40	16.6667	11.1111	0
chr1:43775179-43775179	MPL (-28299), TIE1 (+8516)	-31.6667	93.8889	62.2222	100	90	91.6667	60	60	66.6667
chr6:9338240-9338240	SLC35B3 (-902525), OFCC1 (+601312)	-29.734	92.3747	62.6407	100	88.8889	88.2353	64.2857	63.6364	60
chr19:33004200-33004200	PDCD5 (-67774), DPY19L3 (+107170)	-31.6667	100	68.3333	100	100	100	75	70	60
chr1:15971383-15971383	RSC1A1 (-14981), DDI2 (+27389)	-32.7778	100	67.2222	100	100	100	75	60	66.6667
chr10:119443754-119443754	EMX2 (+141800), RAB11FIP2 (+362360)	-31.1905	100	68.8095	100	100	100	71.4286	60	75
chr1:240986850-240986850	GREM2 (-211402), RGS7 (+533680)	-32.7778	100	67.2222	100	100	100	60	66.6667	75
chr8:53025815-53025815	PCMTD1 (-214158), ST18 (+296488)	-35.0842	96.2963	61.2121	88.8889	100	100	60	60	63.6364
chr5:172117817-172117817	NEURL1B (+49549), DUSP1 (+80381)	-32.8571	100	67.1429	100	100	100	71.4286	60	70
chr2:56420171-56420171	EFEMP1 (-268898)	-36.3127	97.4359	61.1232	100	100	92.3077	62.5	60	60.8696
chr15:27997722-27997722	OCA2 (+346782), GABRG3 (+781294)	-36.9444	36.9444	0	37.5	40	33.3333	0	0	0
chr6:32632744-32632744	HLA-DQB1 (+1717), HLA-DQA1 (+27611)	-33.8382	40.1463	6.30816	35.2941	43.4783	41.6667	8.33333	7.14286	3.44828
chr2:105383172-105383172	POU3F3 (-88797)	-31.3175	51.8519	20.5344	50	55.5556	50	28.5714	15.3846	17.6471
chr22:23741971-23741971	IGLL1 (+180524), BCR (+219575)	-28.9954	89.9123	60.9169	94.7368	87.5	87.5	54.5455	66.6667	61.5385
chr2:11878674-11878674	TRIB2 (-978341), LPIN1 (+60954)	-33.6093	90.5411	56.9318	95	85.7143	90.9091	54.5455	60	56.25
chr3:180806099-180806099	SOX2 (-623623), DNAJC19 (-98539)	-32.5234	93.2456	60.7222	94.7368	95	90	68	54.1667	60
chr11:1955049-1955049	MRPL23 (-13459), TNNT3 (+14258)	-31.6694	87.3836	55.7143	90.9091	82.3529	88.8889	57.1429	50	60
chr19:43655242-43655242	PSG2 (-68423), PSG5 (+35446)	-35.1198	38.8235	3.7037	35.2941	41.1765	40	0	0	11.1111
chr12:2354515-2354515	FKBP4 (-549604), CACNA1C (+191787)	-32.1898	46.3102	14.1204	44.4444	52.381	42.1053	11.1111	18.75	12.5
chr15:85130139-85130139	ZSCAN2 (-14097), ADAMTSL3 (+807302)	-30.6566	57.5084	26.8519	63.6364	53.3333	55.5556	33.3333	25	22.2222
chr20:43343997-43343997	KCNK15 (-30424), WISP2 (+513)	-37.3437	92.8846	55.5409	96.1538	95	87.5	54.5455	55.5556	56.5217
chr15:93921791-93921791	MCTP2 (-919704), RGMA (-304700)	-34.0552	76.7722	42.7171	76.4706	76.9231	76.9231	50	42.8571	35.2941
chr8:146088063-146088063	COMMD5 (-8943), ZNF250 (+38783)	-30.817	98.0392	67.2222	94.1176	100	100	58.3333	70	73.3333
chr14:100217997-100217997	EML1 (-41683), CYP46A1 (+67347)	-30.463	92.1296	61.6667	100	88.8889	87.5	60	58.3333	66.6667
chr11:57117182-57117182	P2RX3 (+11192), PRG3 (+31441)	-31.6822	67.735	36.0528	75	61.5385	66.6667	38.4615	36.3636	33.3333
chrX:65949190-65949190	AR (-815275), EDA2R (-90308)	-34.4444	38.8889	4.44444	37.5	37.5	41.6667	0	0	13.3333
chr20:61704644-61704644	BIRC7 (-162591), BHLHE23 (-66258)	-34.558	36.1453	1.5873	30.7692	36	41.6667	0	0	4.7619
chr6:44331042-44331042	AARS2 (-49980), CDC5L (-24220)	-35.119	87.5	52.381	83.3333	87.5	91.6667	57.1429	50	50
chr20:61939836-61939836	COL20A1 (+15299), CHRNA4 (+52903)	-31.8723	86.9048	55.0325	87.5	87.5	85.7143	62.5	45.4545	57.1429
chr21:39862529-39862529	ERG (+171089), KCNJ15 (+218185)	-31.2179	82.5	51.2821	80	80	87.5	45.4545	54.5455	53.8462
chr1:7673080-7673080	VAMP3 (-158249), CAMTA1 (+827697)	-37.6792	86.9048	49.2256	87.5	85.7143	87.5	55.5556	45.4545	46.6667
chr20:58350189-58350189	SYCP2 (+158521), PHACTR3 (+170587)	-31.3975	73.5017	42.1042	72.7273	77.7778	70	44.4444	46.1538	35.7143
chr20:48902432-48902432	PTPN1 (-224459), CEBPB (+95057)	-34.2732	100	65.7268	100	100	100	57.8947	75	64.2857
chr19:46367987-46367987	FOXA3 (+470), IRF2BP1 (+21389)	-37.7973	98.1481	60.3509	100	94.4444	100	60	63.1579	57.8947
chr19:46367989-46367989	FOXA3 (+472), IRF2BP1 (+21387)	-39.6491	100	60.3509	100	100	100	60	63.1579	57.8947
chr20:37554468-37554468	FAM83D (-487), PPP1R16B (+120121)	-32.9138	86.2471	53.3333	92.3077	81.8182	84.6154	60	50	50
chr5:176261259-176261259	UNC5A (+23782), HK3 (+65074)	-37.5201	46.8182	9.29811	45	50	45.4545	11.1111	9.09091	7.69231
chr5:1958651-1958651	IRX4 (-71320), IRX2 (+793125)	-34.1006	76.8321	42.7315	82.3529	82.7586	65.3846	44.4444	43.75	40
chr8:136866638-136866638	KHDRBS3 (+396939)	-33.7752	47.6968	13.9216	54.5455	47.3684	41.1765	16.6667	11.7647	13.3333
chr2:135311953-135311953	TMEM163 (+164617), MGAT5 (+434201)	-38.2874	85.4902	47.2028	88.2353	88.2353	80	50	46.1538	45.4545
chr20:49412419-49412419	BCAS4 (+989), ADNP (+135331)	-31.1376	76.9048	45.7672	70	75	85.7143	42.8571	50	44.4444
chr19:34521729-34521729	LSM14A (-141742), KCTD15 (+232439)	-32.4176	60.989	28.5714	61.5385	71.4286	50	28.5714	28.5714	28.5714
chr15:98445521-98445521	ARRDC4 (-58407)	-30.9524	30.9524	0	30	42.8571	20	0	0	0
chr6:36649324-36649324	RAB44 (-38816), CDKN1A (+2838)	-35.2381	93.3333	58.0952	100	80	100	57.1429	57.1429	60
chr17:79157578-79157578	AATK (-17762), AZI1 (+39152)	-27.619	100	72.381	100	100	100	80	57.1429	80
chr5:76604192-76604192	PDE8B (+97487), WDR41 (+184229)	-32.0635	100	67.9365	100	100	100	57.1429	66.6667	80
chr12:1905056-1905056	LRTM2 (-24377), ADIPOR2 (+104864)	-33.7454	97.4359	63.6905	100	92.3077	100	71.4286	62.5	57.1429
chr3:98313046-98313046	ST3GAL6 (-138526), CPOX (-480)	-30.9524	33.3333	2.38095	28.5714	28.5714	42.8571	0	0	7.14286
chr15:93921796-93921796	MCTP2 (-919699), RGMA (-304705)	-35.8112	97.4359	61.6246	100	100	92.3077	57.1429	57.1429	70.5882
chr2:43328336-43328336	HAAO (-308605), ZFP36L2 (+125412)	-35.5935	93.9394	58.3459	100	100	81.8182	57.1429	60	57.8947
chr5:59128938-59128938	PDE4D (+60687)	-31.6931	92.963	61.2698	100	88.8889	90	60	57.1429	66.6667
chr20:61519124-61519124	TCFL5 (-26010), DIDO1 (+50150)	-32.2992	100	67.7008	100	100	100	68.1818	77.7778	57.1429
chr15:45540297-45540297	SHF (-46925), SLC28A2 (-4131)	-31.7819	100	68.2181	100	100	100	70.5882	57.1429	76.9231
chr1:75596827-75596827	LHX8 (+2709), SLC44A5 (+479942)	-36.9048	97.2222	60.3175	100	100	91.6667	57.1429	66.6667	57.1429
chr2:158286971-158286971	ERMN (-102747), CYTIP (+13683)	-33.7302	100	66.2698	100	100	100	66.6667	75	57.1429
chr12:380301-380301	SLC6A13 (-8300), KDM5A (+118319)	-32.1429	100	67.8571	100	100	100	71.4286	57.1429	75
chr12:113906191-113906191	LHX5 (+3686), SDSL (+46150)	-37.3016	94.4444	57.1429	100	100	83.3333	57.1429	57.1429	57.1429
chr22:35554517-35554517	HMGXB4 (-98974), ISX (+92389)	-32.5815	32.5815	0	28.5714	42.8571	26.3158	0	0	0
chr7:150723953-150723953	ATG9B (-2368), ABCB8 (-1557)	-36.1971	36.1971	0	27.2727	38.4615	42.8571	0	0	0
chr7:142757375-142757375	PIP (-71795), OR6V1 (+7959)	-36.71	36.71	0	27.2727	40	42.8571	0	0	0
chr20:24684216-24684216	CST7 (-245650), SYNDIG1 (+234382)	-37.0308	40.9524	3.92157	40	40	42.8571	0	0	11.7647
chr3:187093940-187093940	RTP4 (+7821), SST (+294247)	-38.0952	100	61.9048	100	100	100	71.4286	57.1429	57.1429
chr11:64402802-64402802	SLC22A12 (+44521), NRXN2 (+87858)	-34.9206	100	65.0794	100	100	100	71.4286	66.6667	57.1429
chr2:122834493-122834493	TSN (+321385)	-34.9206	100	65.0794	100	100	100	66.6667	57.1429	71.4286
chr10:121938114-121938114	PPAPDC1A (-278352), SEC23IP (+285892)	-34.9206	34.9206	0	28.5714	42.8571	33.3333	0	0	0
chr1:61212048-61212048	C1orf87 (-672607), NFIA (-335486)	-35.2287	100	64.7713	100	100	100	68.75	57.1429	68.4211
chr3:118424495-118424495	IGSF11 (+329240)	-37.6325	98.2456	60.6131	100	94.7368	100	63.1579	61.5385	57.1429
chr11:4698239-4698239	OR51C1P (+15155), OR51E1 (+33590)	-37.8968	100	62.1032	100	100	100	57.1429	66.6667	62.5
chr13:113642515-113642515	F7 (-117606), MCF2L (+18981)	-39.6825	100	60.3175	100	100	100	57.1429	57.1429	66.6667
chr19:2212701-2212701	SF3A2 (-23819), DOT1L (+48554)	-38.7302	100	61.2698	100	100	100	57.1429	60	66.6667
chr8:126441393-126441393	TRIB1 (-1170), NSMCE2 (+337299)	-40.2958	40.2958	0	42.8571	36.3636	41.6667	0	0	0
chr10:14539751-14539751	FRMD4A (-166869), CDNF (+340320)	-40.119	100	59.881	100	100	100	62.5	60	57.1429
chr6:40880609-40880609	LRFN2 (-325406), UNC5CL (+126319)	-34.1524	81.0185	46.8661	87.5	77.7778	77.7778	46.1538	50	44.4444
chr10:74082039-74082039	DNAJB12 (+32868), DDIT4 (+48362)	-36.569	59.0476	22.4786	60	57.1429	60	16.6667	20	30.7692
chr7:150171145-150171145	GIMAP7 (-40773), GIMAP8 (+23428)	-35.2381	50	14.7619	46.6667	50	53.3333	20	14.2857	10
chr9:95883757-95883757	NINJ1 (+12813), C9orf89 (+25258)	-30.7528	91.9048	61.152	100	90	85.7143	62.5	56.25	64.7059
chr3:8457453-8457453	LMCD1 (-85940)	-34.7658	89.951	55.1852	82.3529	93.75	93.75	55.5556	50	60
chr12:3982410-3982410	EFCAB4B (-120143), PARP11 (+130)	-31.268	41.9518	10.6838	40	42.1053	43.75	16.6667	15.3846	0
chr7:68878551-68878551	AUTS2 (-185768)	-32.6389	91.6667	59.0278	87.5	100	87.5	62.5	58.3333	56.25
chr2:100443418-100443418	REV1 (-336922), AFF3 (+278627)	-37.7206	100	62.2794	100	100	100	60	56.25	70.5882
chr5:29990575-29990575	NONE	-38.4722	100	61.5278	100	100	100	56.25	70	58.3333
chr4:40340135-40340135	CHRNA9 (+2790), RBM47 (+176640)	-36.745	89.1667	52.4217	90	90	87.5	46.1538	58.3333	52.7778
chr5:11246902-11246902	DAP (-485519), CTNND2 (+657253)	-34.158	50.4259	16.2679	53.6585	47.619	50	19.0476	20	9.7561
chr3:5153152-5153152	ARL8B (-10753), BHLHE40 (+132352)	-33.1186	86.6106	53.4921	85.7143	94.1176	80	50	57.1429	53.3333
chr2:66479361-66479361	SPRED2 (-820051), MEIS1 (-183171)	-34.3233	66.0693	31.746	72.7273	56.25	69.2308	28.5714	33.3333	33.3333
chr2:27072530-27072530	MAPRE3 (-120950), DPYSL5 (+1562)	-32.6095	65.855	33.2455	71.4286	62.5	63.6364	33.3333	27.2727	39.1304
chr12:6730490-6730490	CHD4 (-13940), LPAR5 (+15123)	-32.4964	70.4924	37.996	68.75	70	72.7273	41.6667	28.5714	43.75
chr11:65682138-65682138	FOSL1 (-14142), DRAP1 (-4590)	-32.7933	88.0133	55.22	86.9565	95.8333	81.25	57.8947	56.25	51.5152
chr5:179755524-179755524	MAPK9 (-36426), GFPT2 (+24863)	-30.3704	30.3704	0	20	26.6667	44.4444	0	0	0
chr3:181504449-181504449	SOX2 (+74728)	-28.8889	100	71.1111	100	100	100	77.7778	80	55.5556
chr7:150174395-150174395	GIMAP7 (-37523), GIMAP8 (+26678)	-32.5926	100	67.4074	100	100	100	66.6667	55.5556	80
chr18:7272701-7272701	PTPRM (-294079), LAMA1 (-154889)	-29.8148	100	70.1852	100	100	100	55.5556	75	80
chr17:70999698-70999698	SLC39A11 (+89129), SOX9 (+882538)	-34.3605	94.4444	60.084	100	100	83.3333	61.5385	55.5556	63.1579
chr16:56998321-56998321	NLRC5 (-25089), CETP (+2560)	-36.4983	97.7778	61.2795	93.3333	100	100	72.7273	55.5556	55.5556
chr7:158379132-158379132	PTPRN2 (+1239)	-36.045	95.8333	59.7884	87.5	100	100	66.6667	57.1429	55.5556
chr7:93730462-93730462	COL1A2 (-293411), BET1 (-96776)	-33.7037	96.6667	62.963	100	90	100	66.6667	66.6667	55.5556
chr12:54447834-54447834	HOXC4 (+174), SMUG1 (+134944)	-36.4815	100	63.5185	100	100	100	60	55.5556	75
chr5:11111588-11111588	DAP (-350205), CTNND2 (+792567)	-35.2573	38.6243	3.367	38.0952	33.3333	44.4444	4.54545	0	5.55556
chr10:123333228-123333228	FGFR2 (+24689), WDR11 (+722542)	-38.3504	93.0345	54.6841	93.75	90.9091	94.4444	50	61.1111	52.9412
chr3:186821992-186821992	RPL39L (+35319), ST6GAL1 (+173719)	-37.2487	94.2857	57.037	92.8571	100	90	55.5556	60	55.5556
chr6:39864626-39864626	MOCS1 (+30829), DAAM2 (+103833)	-40.8796	97.9167	57.037	93.75	100	100	55.5556	60	55.5556
chr15:82228259-82228259	TMC3 (-561706), MEX3B (+110223)	-38.3862	100	61.6138	100	100	100	55.5556	65	64.2857
chr15:77849717-77849717	LINGO1 (+75115), HMG20A (+136702)	-40.9687	100	59.0313	100	100	100	55.5556	60	61.5385
chr14:97199979-97199979	VRK1 (-63662), PAPOLA (+231270)	-33.2221	47.4619	14.2398	45	44.4444	52.9412	8.33333	13.3333	21.0526
chr1:11050605-11050605	CASZ1 (-193901), TARDBP (-22094)	-34.9908	85.9432	50.9524	84.6154	85.7143	87.5	60	50	42.8571
chr5:159293248-159293248	IL12B (-535354), ADRA1B (-50542)	-37.5509	77.2697	39.7189	73.6842	78.125	80	35.2941	35.7143	48.1481
chr3:70282080-70282080	MITF (+493495), FOXP1 (+897908)	-39.5613	100	60.4387	100	100	100	70.5882	55.5556	55.1724
chr2:107882781-107882781	RGPD4 (-560612), ST6GAL2 (-379680)	-32.1429	100	67.8571	100	100	100	70	78.5714	55
chr1:15640862-15640862	EFHD2 (-95529), TMEM51 (+161835)	-38.1935	100	61.8065	100	100	100	72.7273	55	57.6923
chr1:3144639-3144639	ARHGEF16 (-226351), PRDM16 (+158865)	-33.932	48.5727	14.6407	46.1538	58.8235	40.7407	16	13.6364	14.2857
chr3:194103840-194103840	LRRC15 (-19742), GP5 (+15243)	-34.8841	92.8206	57.9365	89.4737	95.2381	93.75	57.1429	50	66.6667
chr7:31121822-31121822	ADCYAP1R1 (+19013), NEUROD6 (+258686)	-38.5815	52.6263	14.0448	53.3333	50	54.5455	9.09091	20	13.0435
chr20:37779232-37779232	DHX35 (+188255)	-28.4848	28.4848	0	20	20	45.4545	0	0	0
chr9:139615854-139615854	FAM69B (+8833), LCN10 (+21557)	-32.3737	90.5556	58.1818	80	100	91.6667	60	54.5455	60
chr7:47942514-47942514	PKD1L1 (+45574), C7orf69 (+107626)	-31.342	100	68.658	100	100	100	80	54.5455	71.4286
chr7:158198354-158198354	PTPRN2 (+182017)	-33.0103	36.519	3.50877	45.4545	33.3333	30.7692	0	0	10.5263
chr7:31121839-31121839	ADCYAP1R1 (+19030), NEUROD6 (+258669)	-32.3462	39.0909	6.7447	40	31.8182	45.4545	0	11.5385	8.69565
chr1:12203784-12203784	TNFRSF1B (-23276), TNFRSF8 (+80351)	-30.303	31.8182	1.51515	25	25	45.4545	0	0	4.54545
chr4:137162437-137162437	NONE	-35.8442	95.2381	59.3939	100	100	85.7143	63.6364	60	54.5455
chr9:129376935-129376935	ZBTB43 (-190359), LMX1B (+214)	-33.67	33.67	0	22.2222	45.4545	33.3333	0	0	0
chr17:47634633-47634633	NXPH3 (-18587), NGFR (+61979)	-38.6364	38.6364	0	25	45.4545	45.4545	0	0	0
chr15:79226527-79226527	CTSH (+10906), MORF4L1 (+61372)	-35.303	92.5	57.197	100	90	87.5	54.5455	54.5455	62.5
chr2:16134623-16134623	MYCN (+53938), FAM49A (+712479)	-33.0087	100	66.9913	100	100	100	71.4286	75	54.5455
chr5:170876192-170876192	C5orf50 (-336684), FGF18 (+29533)	-35.4632	97.4359	61.9727	100	100	92.3077	66.6667	64.7059	54.5455
chr21:46850389-46850389	POFUT2 (-142577), COL18A1 (-25014)	-39.307	41.8711	2.5641	44.4444	45.4545	35.7143	0	0	7.69231
chr7:100660668-100660668	MUC17 (-2685), MUC12 (+47765)	-39.0404	39.0404	0	30	41.6667	45.4545	0	0	0
chr14:104761524-104761524	C14orf180 (-284497), C14orf144 (+50984)	-36.519	36.519	0	33.3333	30.7692	45.4545	0	0	0
chr16:57352141-57352141	CCL22 (-40543), PLLP (-33543)	-40.2357	98.1481	57.9125	94.4444	100	100	63.6364	54.5455	55.5556
chr7:31894406-31894406	PPP1R17 (+168078), PDE1C (+444535)	-37.3737	100	62.6263	100	100	100	66.6667	66.6667	54.5455
chr3:181277407-181277407	DNAJC19 (-569847), SOX2 (-152315)	-35.6179	82.6768	47.0588	86.6667	86.3636	75	41.1765	47.0588	52.9412
chr3:195943274-195943274	ZDHHC19 (-5009), SLC51A (-101)	-36.8641	48.9011	12.037	42.8571	50	53.8462	8.33333	11.1111	16.6667
chr8:56578147-56578147	TGS1 (-107554), XKR4 (+563199)	-43.7626	100	56.2374	100	100	100	60	54.5455	54.1667
chr9:44882443-44882443	NONE	-35.364	90.2251	54.8611	96	81.8182	92.8571	50	58.3333	56.25
chr22:19950256-19950256	TXNRD2 (-20924), ARVCF (+54075)	-36.9623	55.666	18.7037	56.5217	57.1429	53.3333	25	20	11.1111
chr17:79826159-79826159	P4HB (-7590), ARHGDIA (+3123)	-37.8846	48.3191	10.4345	53.8462	46.6667	44.4444	7.69231	12.5	11.1111
chr1:968477-968477	AGRN (+12975), RNF223 (+41210)	-31.5751	100	68.4249	100	100	100	53.8462	71.4286	80
chr1:2980907-2980907	PRDM16 (-4868), ACTRT2 (+42862)	-34.8291	100	65.1709	100	100	100	66.6667	75	53.8462
chr16:3079423-3079423	HCFC1R1 (-5177), CCDC64B (+7504)	-39.6062	42.1703	2.5641	46.1538	42.8571	37.5	0	0	7.69231
chr18:22804942-22804942	ZNF521 (+127174), HRH4 (+764350)	-40.4558	100	59.5442	100	100	100	55.5556	53.8462	69.2308
chr11:49455851-49455851	OR4C13 (-518092), FOLH1 (-225630)	-43.0037	100	56.9963	100	100	100	57.1429	60	53.8462
chr7:45298329-45298329	ADCY1 (-315792), RAMP3 (+100940)	-33.3766	35.7576	2.38095	46.6667	27.2727	33.3333	0	7.14286	0
chr19:54712812-54712812	RPS9 (+8203), LILRB3 (+14038)	-36.0114	78.9744	42.963	80	80	76.9231	55.5556	40	33.3333
chr13:110337663-110337663	IRS2 (+101252)	-34.0741	34.0741	0	46.6667	22.2222	33.3333	0	0	0
chr1:51201549-51201549	DMRTA2 (-312378), FAF1 (+224386)	-35.4798	98.3333	62.8535	100	95	100	53.3333	62.5	72.7273
chr21:37379545-37379545	RUNX1 (-957905), SETD4 (+53014)	-35.1816	98.2456	63.064	100	94.7368	100	63.6364	72.2222	53.3333
chr18:14748511-14748511	ANKRD30B (+273)	-35.5662	92.7885	57.2222	100	93.75	84.6154	58.3333	60	53.3333
chr17:48628516-48628516	CACNA1G (-10305), SPATA20 (+4067)	-37.2222	100	62.7778	100	100	100	60	53.3333	75
chr6:33690691-33690691	MNF1 (-11188), IP6K3 (+24071)	-37.9798	100	62.0202	100	100	100	72.7273	60	53.3333
chr3:58153435-58153435	DNASE1L3 (+46963), FLNB (+159309)	-42.4718	100	57.5282	100	100	100	64.7059	54.5455	53.3333
chr8:144236419-144236419	LY6H (+5709), LY6E (+136475)	-35.8728	66.9136	31.0408	66.6667	74.0741	60	35.2941	27.2727	30.5556
chr21:39500119-39500119	KCNJ15 (-144226), DSCR8 (+6553)	-31.4763	91.0723	59.596	90	90.9091	92.3077	66.6667	45.4545	66.6667
chr1:39043848-39043848	POU3F1 (-531399), RRAGC (+281647)	-32.5855	60	27.4145	70	60	50	23.0769	30	29.1667
chr9:130511000-130511000	TOR2A (-13405), SH2D3C (+30020)	-32.0584	66.1325	34.0741	62.5	69.2308	66.6667	40	22.2222	40
chr12:48172969-48172969	SLC48A1 (+5979), HDAC7 (+40599)	-37.3957	100	62.6043	100	100	100	73.3333	61.5385	52.9412
chr8:55783277-55783277	XKR4 (-231672), RP1 (+254651)	-41.5196	100	58.4804	100	100	100	60	62.5	52.9412
chr1:3271456-3271456	ARHGEF16 (-99534), PRDM16 (+285682)	-34.6784	85.5556	50.8772	88.8889	90	77.7778	42.8571	57.1429	52.6316
chr20:61612355-61612355	BHLHE23 (+26032), SLC17A9 (+28304)	-35.6217	88.7963	53.1746	88.8889	87.5	90	42.8571	50	66.6667
chr3:137166692-137166692	SOX14 (-316887), IL20RB (+489986)	-44.013	71.6783	27.6653	69.2308	72.7273	73.0769	29.4118	27.7778	25.8065
chr6:50674675-50674675	DEFB112 (-658312), TFAP2D (-6866)	-33.1887	100	66.8113	100	100	100	78.5714	69.2308	52.6316
chr2:79786315-79786315	CTNNA2 (+373959), LRRTM1 (+745559)	-38.2937	98.6111	60.3175	100	100	95.8333	71.4286	57.1429	52.381
chr2:122837498-122837498	TSN (+324390)	-40.4151	100	59.5849	100	100	100	69.2308	52.381	57.1429
chr3:194079703-194079703	CPN2 (-7647), LRRC15 (+4396)	-33.9459	86.3533	52.4074	80	94.4444	84.6154	55.5556	46.6667	55
chr5:1746609-1746609	LPCAT1 (-222518), MRPL36 (+53400)	-32.5907	87.094	54.5034	83.3333	84.6154	93.3333	62.5	45.4545	55.5556
chr3:14826661-14826661	FGD5 (-33808), C3orf20 (+110056)	-38.9915	38.9915	0	48	42.3077	26.6667	0	0	0
chr10:44833102-44833102	ZNF32 (-688951), CXCL12 (+47395)	-40.8658	50.5628	9.69697	40	57.1429	54.5455	10	9.09091	10
chr8:99397594-99397594	NIPAL2 (-90974), KCNS2 (-41656)	-38.3146	87.9282	49.6135	90.4762	94.7368	78.5714	46.6667	50	52.1739
chr2:9845841-9845841	TAF1B (-137642), YWHAQ (-75097)	-37.0635	85.2381	48.1746	80	85.7143	90	42.8571	60	41.6667
chr1:47613491-47613491	CYP4A22 (+10365), PDZK1IP1 (+42236)	-37.0953	72.6509	35.5556	71.4286	64.7059	81.8182	33.3333	33.3333	40
chr19:42593718-42593718	ZNF574 (+19201), POU2F2 (+42861)	-34.475	92.4837	58.0087	91.6667	91.6667	94.1176	71.4286	45.4545	57.1429
chr3:185986510-185986510	ETV5 (-159610), DGKG (+93516)	-37.4797	57.0988	19.619	58.3333	50	62.963	28.5714	14.2857	16
chr11:60552755-60552755	MS4A10 (-66), MS4A15 (+28275)	-41.541	65.1389	23.5979	66.6667	60	68.75	28.5714	22.2222	20
chr20:43940584-43940584	MATN4 (-3416), SDC4 (+36480)	-35.2769	49.8693	14.5924	50	52.9412	46.6667	21.4286	18.1818	4.16667
chr17:80341007-80341007	HEXDC (-35187), UTS2R (+8855)	-32.8355	90.5556	57.7201	90	90	91.6667	63.6364	42.8571	66.6667
chr2:133541468-133541468	LYPD1 (-113691), NCKAP5 (+784563)	-33.0592	49.1005	16.0414	60	44.4444	42.8571	11.1111	14.2857	22.7273
chr11:60551807-60551807	MS4A10 (-1014), MS4A15 (+27327)	-36.012	79.0802	43.0682	88.8889	71.4286	76.9231	45.4545	43.75	40
chr8:40267961-40267961	C8orf4 (+256973), ZMAT4 (+487383)	-40.1878	84.8343	44.6465	88.8889	86.6667	78.9474	45.4545	48.4848	40
chr17:81068777-81068777	METRNL (+31211)	-41.0703	93.5243	52.454	94.4444	95.6522	90.4762	46.6667	63.6364	47.0588
chr2:158286953-158286953	ERMN (-102729), CYTIP (+13701)	-35.8466	68.9815	33.1349	77.7778	62.5	66.6667	33.3333	37.5	28.5714
chr9:23822038-23822038	ELAVL2 (+4025)	-32.7352	63.4473	30.7121	69.2308	60	61.1111	20	36.8421	35.2941
chr7:31139852-31139852	ADCYAP1R1 (+37043), NEUROD6 (+240656)	-37.4555	51.1696	13.7141	58.3333	58.3333	36.8421	16.6667	9.09091	15.3846
chr22:35444648-35444648	ISX (-17481)	-37.7798	48.2143	10.4345	37.5	50	57.1429	11.1111	12.5	7.69231
chr4:3822658-3822658	ADRA2C (+54534), OTOP1 (+405958)	-30.7925	71.8182	41.0256	72.7273	72.7273	70	50	50	23.0769
chr3:5454007-5454007	EDEM1 (+224650)	-40.362	51.0034	10.6413	55.5556	52	45.4545	16.6667	5.88235	9.375
chr1:211297224-211297224	KCNH1 (+10091), HHAT (+794975)	-32.2707	47.9042	15.6335	60.8696	41.6667	41.1765	20	11.1111	15.7895
chr12:103204424-103204424	IGF1 (-330084), PAH (+106957)	-40	40	0	50	50	20	0	0	0
chr7:158304580-158304580	PTPRN2 (+75791)	-32.2222	32.2222	0	20	50	26.6667	0	0	0
chr5:7394916-7394916	ADCY2 (-1405), PAPD7 (+680199)	-32.8571	32.8571	0	50	20	28.5714	0	0	0
chr9:117781816-117781816	TNFSF8 (-89120), TNC (+98720)	-31.6667	31.6667	0	25	20	50	0	0	0
chr12:2376204-2376204	FKBP4 (-527915), CACNA1C (+213476)	-36.9697	46.6667	9.69697	40	50	50	0	20	9.09091
chr20:55681500-55681500	BMP7 (+160184), TFAP2C (+477143)	-32.963	89.6296	56.6667	100	88.8889	80	50	60	60
chr13:110252702-110252702	IRS2 (+186213)	-36.6667	100	63.3333	100	100	100	80	60	50
chr13:109360359-109360359	MYO16 (+111860)	-36.6667	100	63.3333	100	100	100	60	80	50
chr14:100307033-100307033	EVL (-224582), EML1 (+47354)	-32.8571	100	67.1429	100	100	100	80	50	71.4286
chr22:46306141-46306141	WNT7B (+66868), ATXN10 (+238463)	-31.6667	100	68.3333	100	100	100	80	50	75
chr20:60583714-60583714	TAF4 (+57152), CDH4 (+756233)	-40	100	60	100	100	100	50	50	80
chr21:37826285-37826285	CLDN14 (+26103), CHAF1B (+68610)	-33.3333	100	66.6667	100	100	100	50	70	80
chr20:62039374-62039374	CHRNA4 (-46636), KCNQ2 (+64617)	-37.042	89.3436	52.3016	73.913	100	94.1176	53.3333	50	53.5714
chr17:78847285-78847285	CHMP6 (-118356), RPTOR (+328218)	-33.9122	47.3737	13.4615	46.6667	50	45.4545	15.3846	0	25
chr19:19665198-19665198	CILP2 (+16142), PBX4 (+64527)	-38.6905	44.4444	5.75397	50	33.3333	50	0	12.5	4.7619
chr7:2057002-2057002	MAD1L1 (+215876), ELFN1 (+329248)	-36.9444	95.8333	58.8889	87.5	100	100	66.6667	60	50
chr13:113906196-113906196	LAMP1 (-45360), CUL4A (+42339)	-38.3929	100	61.6071	100	100	100	56.25	50	78.5714
chr2:135359023-135359023	TMEM163 (+117547), MGAT5 (+481271)	-33.5387	93.8562	60.3175	100	93.3333	88.2353	64.2857	50	66.6667
chr14:104603779-104603779	KIF26A (-1281), ASPG (+51764)	-37.2222	40	2.77778	50	30	40	0	0	8.33333
chr1:172479322-172479322	PIGC (-66097), SUCO (-23035)	-40.5983	94.4444	53.8462	100	83.3333	100	61.5385	50	50
chr6:166606105-166606105	T (-23999), SFT2D1 (+149974)	-35.3283	89.7727	54.4444	87.5	100	81.8182	50	60	53.3333
chr19:30970080-30970080	ZNF536 (+106762), TSHZ3 (+870373)	-38.8533	43.9815	5.12821	44.4444	37.5	50	15.3846	0	0
chr8:40112733-40112733	C8orf4 (+101745), ZMAT4 (+642611)	-36.859	94.8718	58.0128	100	100	84.6154	62.5	50	61.5385
chr2:23557476-23557476	ATAD2B (+592508)	-33.878	33.878	0	50	29.4118	22.2222	0	0	0
chr10:3572053-3572053	PITRM1 (-357051), KLF6 (+255414)	-37.4074	96.2963	58.8889	88.8889	100	100	50	60	66.6667
chr1:38184739-38184739	CDCA8 (+26650), EPHA10 (+45999)	-39.4587	100	60.5413	100	100	100	77.7778	50	53.8462
chr8:143819961-143819961	SLURP1 (+3868), THEM6 (+11341)	-39.3812	41.342	1.96078	50	45.4545	28.5714	0	5.88235	0
chr15:66327412-66327412	RAB11A (+165617), MEGF11 (+218673)	-36.3038	60.8333	24.5295	62.5	70	50	20	27.2727	26.3158
chr7:10043533-10043533	NDUFA4 (+936350)	-33.8828	100	66.1172	100	100	100	71.4286	50	76.9231
chr10:14539753-14539753	FRMD4A (-166871), CDNF (+340318)	-37.7381	95.8333	58.0952	100	100	87.5	50	60	64.2857
chr20:60931395-60931395	LAMA5 (+10973), ADRM1 (+53335)	-38.6905	95.8333	57.1429	100	87.5	100	64.2857	50	57.1429
chr20:49999642-49999642	KCNG1 (-359977), NFATC2 (+159616)	-38.3333	93.8889	55.5556	91.6667	100	90	66.6667	50	50
chr4:52861444-52861444	LRRC66 (+22342), DCUN1D4 (+152216)	-38.7302	96.6667	57.9365	100	100	90	66.6667	57.1429	50
chr8:126737168-126737168	TRIB1 (+294606), FAM84B (+833470)	-38.4795	96.6667	58.1871	100	100	90	50	57.8947	66.6667
chr6:30698784-30698784	TUBB (+10807), FLOT1 (+11726)	-39.2593	97.7778	58.5185	93.3333	100	100	70	50	55.5556
chr16:28035758-28035758	GSG1L (+39072), KIAA0556 (+474286)	-35.5556	37.7778	2.22222	50	33.3333	30	0	0	6.66667
chr5:150226278-150226278	IRGM (+194), ZNF300 (+58267)	-38.6364	96.9697	58.3333	100	90.9091	100	50	58.3333	66.6667
chr21:40458712-40458712	PSMG1 (+97065), ETS2 (+281482)	-37.2584	94.1103	56.8519	92.8571	89.4737	100	55.5556	65	50
chr20:62167812-62167812	PTK6 (+883), PPDPF (+15736)	-39.1865	91.2698	52.0833	100	92.8571	80.9524	50	50	56.25
chr7:131449358-131449358	PODXL (-207993), PLXNA4 (+812702)	-38.3333	41.1111	2.77778	33.3333	50	40	0	8.33333	0
chr1:46669280-46669280	LURAP1 (+275), POMGNT1 (+16697)	-38.3333	38.3333	0	50	25	40	0	0	0
chr10:29804916-29804916	SVIL (+219814), LYZL1 (+226927)	-37.2807	97.2222	59.9415	100	91.6667	100	50	66.6667	63.1579
chr8:125951149-125951149	MTSS1 (-210480), ZNF572 (-34391)	-37.963	95.8333	57.8704	87.5	100	100	50	61.1111	62.5
chr1:17448478-17448478	PADI1 (-83143), PADI2 (-2549)	-36.1111	100	63.8889	100	100	100	75	66.6667	50
chr10:44348254-44348254	ZNF32 (-204103), CXCL12 (+532243)	-35.4167	100	64.5833	100	100	100	75	50	68.75
chr1:226296481-226296481	H3F3A (+44804), ACBD3 (+77950)	-34.5238	100	65.4762	100	100	100	75	50	71.4286
chr19:3824700-3824700	MATK (-22891), ZFR2 (+44326)	-34.7619	90.4762	55.7143	85.7143	100	85.7143	57.1429	60	50
chr2:137077233-137077233	THSD7B (-562516), CXCR4 (-203421)	-41.9306	94.8718	52.9412	84.6154	100	100	50	58.8235	50
chr1:2255962-2255962	RER1 (-67310), SKI (+95829)	-38.2716	97.5309	59.2593	100	100	92.5926	50	61.1111	66.6667
chr1:9362592-9362592	SLC25A33 (-236949), SPSB1 (+9654)	-37.8968	90.2778	52.381	100	87.5	83.3333	57.1429	50	50
chr8:65286170-65286170	BHLHE22 (-206644)	-35.7864	89.6825	53.8961	85.7143	83.3333	100	50	57.1429	54.5455
chr2:108161352-108161352	ST6GAL2 (-658251), RGPD4 (-282041)	-37.3214	98.3333	61.0119	95	100	100	64.2857	68.75	50
chr7:77598302-77598302	PHTF2 (+128856)	-40.9402	97.7778	56.8376	93.3333	100	100	66.6667	53.8462	50
chr19:34311928-34311928	LSM14A (-351543), KCTD15 (+22638)	-38.8889	41.1111	2.22222	33.3333	50	40	0	0	6.66667
chr1:119190883-119190883	SPAG17 (-463038), TBX15 (+341296)	-36.6667	100	63.3333	100	100	100	66.6667	50	73.3333
chr16:66959698-66959698	RRAD (-152), FAM96B (+8605)	-40.9205	87.96	47.0395	92.8571	77.2727	93.75	47.3684	50	43.75
chr6:146350992-146350992	RAB32 (-513837), GRM1 (+2211)	-39.6465	100	60.3535	100	100	100	72.7273	50	58.3333
chr18:6797511-6797511	L3MBTL4 (-382602), ARHGAP28 (-36963)	-38.2576	100	61.7424	100	100	100	62.5	50	72.7273
chr2:77948314-77948314	LRRTM4 (-198821)	-36.014	100	63.986	100	100	100	50	69.2308	72.7273
chr1:22730469-22730469	WNT4 (-261011), ZBTB40 (-47875)	-42.5	95.8333	53.3333	100	100	87.5	60	50	50
chr16:2881609-2881609	ZG16B (+1440), PRSS22 (+26562)	-42.5926	50	7.40741	50	50	50	0	0	22.2222
chr7:33884776-33884776	BMPER (-59747), BBS9 (+715633)	-38.7057	97.4359	58.7302	100	100	92.3077	64.2857	50	61.9048
chr1:47220077-47220077	CYP4B1 (-44641), EFCAB14 (-35342)	-38.8678	95.1178	56.25	100	90.9091	94.4444	50	62.5	56.25
chr5:71756109-71756109	ZNF366 (+47445), PTCD2 (+139916)	-35.7143	100	64.2857	100	100	100	71.4286	71.4286	50
chr1:180194263-180194263	LHX4 (-5158), QSOX1 (+70295)	-37.9552	100	62.0448	100	100	100	71.4286	50	64.7059
chr5:117701296-117701296	TNFAIP8 (-988713)	-37.3016	37.3016	0	50	33.3333	28.5714	0	0	0
chr12:5589749-5589749	NTF3 (+48471), ANO2 (+465649)	-38.8072	72.4183	33.6111	70.5882	80	66.6667	33.3333	37.5	30
chr2:101164167-101164167	PDCL3 (-14985), NMS (+77224)	-40.9808	95.2381	54.2572	100	100	85.7143	56.25	50	56.5217
chr11:89576482-89576482	TRIM49 (-34740), TRIM64B (+32703)	-37.6543	100	62.3457	100	100	100	50	66.6667	70.3704
chr3:53785553-53785553	CHDH (+94864), CACNA1D (+256478)	-40.4221	92.803	52.381	100	90.9091	87.5	50	50	57.1429
chr17:14739918-14739918	PMP22 (+425988), HS3ST3B1 (+535519)	-42.3543	96.9697	54.6154	90.9091	100	100	50	60	53.8462
chr1:12835622-12835622	PRAMEF1 (-15924), PRAMEF12 (+639)	-39.5833	100	60.4167	100	100	100	62.5	50	68.75
chr2:131490035-131490035	AMER3 (-23829), GPR148 (+3393)	-41.1111	41.1111	0	33.3333	50	40	0	0	0
chr22:39873321-39873321	SMCR7L (-25037), MGAT3 (+19973)	-41.1111	100	58.8889	100	100	100	60	66.6667	50
chr10:104158605-104158605	NFKB2 (+4252), PSD (+20296)	-43.1624	100	56.8376	100	100	100	66.6667	50	53.8462
chr2:219897212-219897212	CRYBA2 (-39078), CCDC108 (+9033)	-42.9293	100	57.0707	100	100	100	50	66.6667	54.5455
chr6:33611667-33611667	ITPR3 (+23526), MNF1 (+67837)	-42.0635	100	57.9365	100	100	100	50	57.1429	66.6667
chr7:54794807-54794807	SEC61G (+32860), VSTM2A (+184790)	-43.0604	98.2456	55.1852	94.7368	100	100	55.5556	60	50
chr14:21193959-21193959	EDDM3A (-20092), ANG (+41624)	-43.6027	96.9697	53.367	100	100	90.9091	54.5455	50	55.5556
chr11:33679728-33679728	CD59 (+78257), KIAA1549L (+115908)	-45.1178	96.9697	51.8519	100	90.9091	100	55.5556	50	50
chr5:133477187-133477187	TCF7 (+26786), SKP1 (+35542)	-42.963	82.2222	39.2593	83.3333	83.3333	80	44.4444	40	33.3333
chr12:125155438-125155438	NCOR2 (-175641), SCARB1 (+192955)	-41.0714	100	58.9286	100	100	100	64.2857	62.5	50
chr19:17958797-17958797	INSL3 (-26415), JAK3 (+44)	-42.1212	100	57.8788	100	100	100	50	63.6364	60
chr19:30970091-30970091	ZNF536 (+106773), TSHZ3 (+870362)	-43.9815	43.9815	0	44.4444	37.5	50	0	0	0
chr2:221552302-221552302	EPHA4 (+884708)	-46.6667	46.6667	0	50	40	50	0	0	0
chr18:75974357-75974357	SALL3 (-765918)	-44.2857	44.2857	0	40	42.8571	50	0	0	0
chr15:98351340-98351340	ARRDC4 (-152588)	-46.6667	46.6667	0	40	50	50	0	0	0
chr16:27093685-27093685	KDM8 (-121611)	-44.8148	100	55.1852	100	100	100	60	50	55.5556
chr20:1488962-1488962	SIRPB2 (-16921), SIRPD (+50527)	-43.8889	100	56.1111	100	100	100	50	58.3333	60
chr18:45318626-45318626	SKOR2 (-543073), SMAD2 (+138886)	-46.5079	100	53.4921	100	100	100	50	57.1429	53.3333
chr12:115284669-115284669	TBX3 (-163275)	-48.4848	48.4848	0	50	45.4545	50	0	0	0
chr8:49889546-49889546	C8orf22 (-95367), SNAI2 (-55248)	-43.1826	90.3968	47.2142	92.8571	91.6667	86.6667	46.1538	52.6316	42.8571
chr5:1899513-1899513	IRX4 (-12182), IRX2 (+852263)	-43.9917	92.996	49.0044	93.75	95.2381	90	50	51.8519	45.1613
chr11:93964904-93964904	FOLR4 (-73855), PANX1 (+102811)	-36.7137	61.4698	24.7561	65.2174	55.5556	63.6364	15	30	29.2683
chr7:68939678-68939678	AUTS2 (-124641)	-36.9821	78.6195	41.6374	81.8182	72.2222	81.8182	46.6667	46.6667	31.5789
chr5:1275068-1275068	TERT (+20094), SLC6A18 (+49599)	-42.6858	74.4505	31.7647	75	71.4286	76.9231	26.6667	33.3333	35.2941
chr1:1018609-1018609	RNF223 (-8923), C1orf159 (+32869)	-36.455	85.5556	49.1005	83.3333	80	93.3333	42.8571	44.4444	60
chr1:61389447-61389447	C1orf87 (-850006), NFIA (-158087)	-36.8524	87.5631	50.7107	91.6667	77.2727	93.75	53.3333	55.5556	43.2432
chr17:43232435-43232435	HEXIM2 (-5632), HEXIM1 (+7752)	-39.1499	67.9739	28.8239	70.5882	66.6667	66.6667	36.8421	20	29.6296
chr8:48910304-48910304	UBE2V2 (-10656), MCM4 (+36809)	-38.5277	66.6667	28.139	66.6667	66.6667	66.6667	33.3333	35.2941	15.7895
chr7:31516901-31516901	PPP1R17 (-209428), NEUROD6 (-136394)	-37.2143	94.798	57.5837	100	97.2973	87.0968	62.7907	60.8696	49.0909
chr5:168251296-168251296	PANK3 (-244692), SLIT3 (+476837)	-38.6745	84.4697	45.7952	81.25	81.25	90.9091	40	44.4444	52.9412
chr10:18992959-18992959	C10orf112 (-499820), ARL5B (+44626)	-42.3718	79.3162	36.9444	83.3333	84.6154	70	33.3333	40	37.5
chr3:120170261-120170261	NDUFB4 (-144895), FSTL1 (-162)	-39.8184	82.4603	42.6419	75	85.7143	86.6667	52.6316	35.2941	40
chr19:30258593-30258593	C19orf12 (-52631), CCNE1 (-44212)	-40.3373	68.254	27.9167	66.6667	66.6667	71.4286	20	20	43.75
chr12:247352-247352	IQSEC3 (+71422), SLC6A12 (+76337)	-40.1913	75.641	35.4497	76.9231	70	80	33.3333	44.4444	28.5714
chr5:1282510-1282510	TERT (+12652), SLC6A18 (+57041)	-34.4589	78.5294	44.0705	70.5882	90	75	50	38.4615	43.75
chr2:91762598-91762598	NONE	-39.3006	62.4518	23.1512	64.7059	61.1111	61.5385	33.3333	13.0435	23.0769
chr17:59652469-59652469	NACA2 (+16094), TBX4 (+118663)	-43.6364	53.8889	10.2525	60	60	41.6667	8.33333	9.09091	13.3333
chr8:58123009-58123009	FAM110B (-784104), IMPAD1 (-216607)	-40.5754	86.1111	45.5357	83.3333	95	80	50	43.75	42.8571
chr15:92906873-92906873	ST8SIA2 (-30185), SLCO3A1 (+509949)	-37.2678	56.8254	19.5576	53.3333	57.1429	60	33.3333	7.69231	17.6471
chr5:170876211-170876211	C5orf50 (-336665), FGF18 (+29552)	-34.3487	71.3065	36.9578	66.6667	85.7143	61.5385	33.3333	41.1765	36.3636
chr4:3627891-3627891	ADRA2C (-140234), LRPAP1 (-93606)	-37.6623	70.9957	33.3333	72.7273	54.5455	85.7143	33.3333	33.3333	33.3333
chr5:173022425-173022425	STC2 (-265920), BOD1 (+21238)	-37.0319	75.4579	38.4259	71.4286	85.7143	69.2308	37.5	33.3333	44.4444
chr10:1404611-1404611	IDI1 (-309502), ADARB2 (+375059)	-37.7381	61.6667	23.9286	60	66.6667	58.3333	20	14.2857	37.5
chr3:171760033-171760033	FNDC3B (+1690), GHSR (+406213)	-39.4324	61.1283	21.696	66.6667	58.8235	57.8947	14.2857	27.2727	23.5294
chr18:813307-813307	ADCYAP1 (-91803), YES1 (-761)	-37.8469	40.8772	3.0303	40	52.6316	30	0	0	9.09091
chr7:53341697-53341697	NONE	-40.0866	100	59.9134	100	100	100	47.3684	61.5385	70.8333
chr14:105091183-105091183	INF2 (-64791), TMEM179 (-19200)	-43.2714	98.4127	55.1413	95.2381	100	100	55.5556	62.5	47.3684
chr2:105842014-105842014	GPR45 (-16186), MRPS9 (+187574)	-42.0151	70.2742	28.2591	71.4286	66.6667	72.7273	20	38.4615	26.3158
chr22:23243978-23243978	GNAZ (-168562), IGLL5 (+14019)	-40.8249	71.3805	30.5556	72.7273	63.6364	77.7778	33.3333	25	33.3333
chr10:85321603-85321603	GHITM (-577593)	-43.1481	75.9259	32.7778	75	75	77.7778	33.3333	40	25
chr10:120329194-120329194	RAB11FIP2 (-523081), PRLHR (+25966)	-37.8491	96.9697	59.1206	100	100	90.9091	63.6364	66.6667	47.0588
chr6:24105216-24105216	NRSN1 (-21134)	-45.5691	48.5994	3.0303	50	52.9412	42.8571	0	0	9.09091
chr2:66096573-66096573	MEIS1 (-565959), SPRED2 (-437263)	-38.1607	83.8624	45.7018	77.7778	78.5714	95.2381	42.1053	50	45
chr22:32773381-32773381	RFPL3 (+19528), RTCB (+34861)	-35.5556	100	64.4444	100	100	100	80	66.6667	46.6667
chr9:139462686-139462686	EGFL7 (-90622), NOTCH1 (-22373)	-36.5294	60.0337	23.5043	55.5556	70	54.5455	16.6667	23.0769	30.7692
chr5:173953388-173953388	MSX2 (-198148), ENSG00000170091 (+480782)	-41.4566	63.5185	22.062	70	65	55.5556	16.6667	30.7692	18.75
chr7:53989299-53989299	VSTM2A (-620719)	-40	100	60	100	100	100	60	46.6667	73.3333
chr8:142593548-142593548	PTP4A3 (+191456), TSNARE1 (+890995)	-44.0404	46.2626	2.22222	53.3333	40	45.4545	0	0	6.66667
chr2:104890429-104890429	POU3F3 (-581540)	-41.337	49.2735	7.93651	41.6667	46.1538	60	7.14286	10	6.66667
chr1:48222216-48222216	TRABD2B (+240351), FOXD2 (+320528)	-40.0992	82.4603	42.3611	85.7143	86.6667	75	33.3333	50	43.75
chr1:11543826-11543826	PTCHD2 (+4532), FBXO2 (+170913)	-37.5233	81.8415	44.3182	84.6154	90.9091	70	45.4545	37.5	50
chr5:2740478-2740478	IRX4 (-853147), IRX2 (+11298)	-34.5238	58.3333	23.8095	50	50	75	25	25	21.4286
chr15:43563023-43563023	TGM5 (-3969), TGM7 (+31430)	-40.3656	88.2011	47.8355	85.7143	88.8889	90	42.8571	36.3636	64.2857
chr20:57090702-57090702	STX16 (-135637), APCDD1L (-709)	-42.6775	57.1219	14.4444	63.6364	55.5556	52.1739	13.3333	20	10
chr2:75566747-75566747	TACR1 (-139922), EVA1A (+230101)	-34.3508	100	65.6492	100	100	100	78.5714	72.2222	46.1538
chr21:39915959-39915959	ERG (+117659), KCNJ15 (+271615)	-40.9798	47.2298	6.25	41.1765	53.8462	46.6667	0	0	18.75
chr9:136157965-136157965	OBP2B (-73338), SURF6 (+45270)	-38.3323	98.0392	59.707	94.1176	100	100	46.1538	71.4286	61.5385
chr15:87522880-87522880	AGBL1 (+837654)	-42.5321	97.9167	55.3846	100	100	93.75	70	50	46.1538
chr12:5744453-5744453	NTF3 (+203175), ANO2 (+310945)	-35.7461	94.4056	58.6595	100	92.3077	90.9091	63.1579	46.1538	66.6667
chr12:117660550-117660550	FBXO21 (-32290), NOS1 (+108329)	-37.8205	51.2821	13.4615	50	50	53.8462	0	15.3846	25
chr6:33048813-33048813	HLA-DPA1 (-327), COL11A2 (+111463)	-42.9487	42.9487	0	53.8462	41.6667	33.3333	0	0	0
chr3:37733166-37733166	CTDSPL (-170499), ITGA9 (+239557)	-46.1607	98.2456	52.085	94.7368	100	100	54.5455	55.5556	46.1538
chr16:86348381-86348381	FOXF1 (-195752), IRF8 (+415973)	-44.6154	100	55.3846	100	100	100	60	60	46.1538
chr1:2121579-2121579	C1orf86 (+4634), PRKCZ (+139671)	-36.4672	51.9943	15.5271	50	61.5385	44.4444	7.69231	22.2222	16.6667
chr8:48910310-48910310	UBE2V2 (-10650), MCM4 (+36815)	-35.0658	72.2222	37.1564	75	75	66.6667	46.6667	43.75	21.0526
chr3:115097192-115097192	ZBTB20 (-994705), GAP43 (-245165)	-44.9233	71.0317	26.1085	71.4286	66.6667	75	27.2727	30	21.0526
chr6:28175905-28175905	ZSCAN9 (-17148), ZKSCAN8 (+66190)	-39.286	92.3629	53.0769	91.6667	94.1176	91.3043	69.2308	40	50
chr5:158937279-158937279	ADRA1B (-406511), IL12B (-179385)	-41.2831	60.2513	18.9683	57.1429	61.1111	62.5	20	8.33333	28.5714
chr1:16336369-16336369	ZBTB17 (-33749), HSPB7 (+8916)	-37.5844	84.8611	47.2767	80	81.25	93.3333	38.8889	52.9412	50
chr15:96522987-96522987	NR2F2 (-350959)	-33.0823	36.7965	3.71429	27.2727	54.5455	28.5714	7.14286	0	4
chr8:43413666-43413666	HGSNAT (+418069)	-40.2564	96.6667	56.4103	90	100	100	54.5455	69.2308	45.4545
chr20:58143852-58143852	PHACTR3 (-35751), EDN3 (+268371)	-36.2626	39.2929	3.0303	30	33.3333	54.5455	0	9.09091	0
chr5:1928084-1928084	IRX4 (-40753), IRX2 (+823692)	-36.5152	97.2222	60.7071	100	100	91.6667	66.6667	45.4545	70
chr5:39769510-39769510	PTGER4 (-910090), DAB2 (-344239)	-39.4781	100	60.5219	100	100	100	58.3333	45.4545	77.7778
chr2:77837840-77837840	LRRTM4 (-88347)	-42.4874	97.2222	54.7348	91.6667	100	100	68.75	45.4545	50
chr5:1920058-1920058	IRX4 (-32727), IRX2 (+831718)	-38.8167	89.1534	50.3367	78.5714	88.8889	100	45.4545	55.5556	50
chr22:28004385-28004385	MN1 (+193101), CRYBA4 (+986458)	-35.766	92.1296	56.3636	100	88.8889	87.5	63.6364	60	45.4545
chr7:57457206-57457206	ZNF479 (-249636), ZNF716 (-52677)	-41.6667	43.3333	1.66667	45.4545	30	54.5455	0	0	5
chr11:69832669-69832669	FGF3 (-198878), ANO1 (-91739)	-41.6667	94.4444	52.7778	100	100	83.3333	45.4545	58.3333	54.5455
chr3:19790814-19790814	EFHB (+184858), KCNH8 (+600869)	-41.4953	94.4444	52.9491	100	100	83.3333	57.1429	45.4545	56.25
chr8:94614914-94614914	TRIQK (-636542), RBM12B (+138331)	-36.0447	100	63.9553	100	100	100	73.6842	72.7273	45.4545
chr22:25916211-25916211	LRP5L (-138668), ADRBK2 (-44605)	-40.7744	92.5926	51.8182	100	88.8889	88.8889	60	50	45.4545
chr22:22608179-22608179	VPREB1 (+9093), ZNF280B (+255326)	-40.5231	46.3564	5.83333	42.8571	41.6667	54.5455	12.5	0	5
chr2:135626318-135626318	CCNT2 (-50077), ACMSD (+30202)	-41.7929	90.2778	48.4848	100	87.5	83.3333	50	50	45.4545
chr2:134598478-134598478	MGAT5 (-279275), NCKAP5 (-272448)	-49.6633	100	50.3367	100	100	100	45.4545	50	55.5556
chr8:84917645-84917645	RALYL (-179465)	-35.3917	83.0769	47.6852	76.9231	92.3077	80	55.5556	50	37.5
chr16:32830249-32830249	TP53TG3C (-374731), TP53TG3 (-142197)	-37.9579	73.2143	35.2564	62.5	71.4286	85.7143	30.7692	33.3333	41.6667
chr6:43596027-43596027	GTPBP2 (+872), POLH (+52141)	-42.8536	76.8254	33.9718	71.4286	85.7143	73.3333	30.7692	36.3636	34.7826
chr7:150417215-150417215	GIMAP5 (-17221), GIMAP1 (+3571)	-38.1025	65.404	27.3016	66.6667	75	54.5455	28.5714	20	33.3333
chr8:136744127-136744127	KHDRBS3 (+274428)	-37.2475	44.7222	7.47475	55	41.6667	37.5	0	9.09091	13.3333
chr19:39818215-39818215	LRFN1 (-12240), GMFG (+8610)	-47.1279	52.1784	5.05051	54.1667	55	47.3684	0	0	15.1515
chr20:58569464-58569464	CDH26 (+35983)	-37.4747	62.6263	25.1515	73.3333	54.5455	60	18.1818	30	27.2727
chr6:33024576-33024576	HLA-DOA (-47188), HLA-DPB1 (-19127)	-37.1911	43.3908	6.19968	55.1724	41.6667	33.3333	5.55556	0	13.0435
chr2:85092790-85092790	TRABD2A (+15579), DNAH6 (+349212)	-37.8427	83.0808	45.2381	83.3333	90.9091	75	50	50	35.7143
chr3:13323633-13323633	IQSEC1 (-314466), NUP210 (+138176)	-35.9391	92.0075	56.0684	95.2381	86.6667	94.1176	40	61.5385	66.6667
chr3:184005869-184005869	CAMK2N2 (-26619), PSMD2 (-10628)	-36.8148	65.9814	29.1667	63.1579	70.2703	64.5161	40	15	32.5
chr11:78791345-78791345	NARS2 (-505437), TENM4 (+360350)	-48.25	88.6859	40.4358	92.3077	80	93.75	38.4615	42.1053	40.7407
chr17:80479373-80479373	FOXK2 (+1783), WDR45B (+127038)	-43.4416	58.4416	15	54.5455	63.6364	57.1429	8.33333	16.6667	20
chr8:40267947-40267947	C8orf4 (+256959), ZMAT4 (+487397)	-45.156	86.1257	40.9697	87.5	86.6667	84.2105	36.3636	54.5455	32
chr17:53397915-53397915	HLF (+55543), MMD (+101438)	-33.3333	46.6667	13.3333	40	55.5556	44.4444	20	20	0
chr10:3374129-3374129	PITRM1 (-159127), KLF6 (+453338)	-41.8519	93.3333	51.4815	80	100	100	50	44.4444	60
chr5:179250906-179250906	SQSTM1 (+3148), C5orf45 (+34981)	-42.328	90.4762	48.1481	71.4286	100	100	50	44.4444	50
chr7:52267721-52267721	COBL (-883226)	-42.963	96.6667	53.7037	100	100	90	50	66.6667	44.4444
chr19:54712775-54712775	RPS9 (+8166), LILRB3 (+14075)	-39.8291	57.6068	17.7778	66.6667	60	46.1538	22.2222	20	11.1111
chr8:143450472-143450472	TSNARE1 (+34071)	-39.9105	95.2381	55.3276	85.7143	100	100	60	44.4444	61.5385
chr7:104583742-104583742	KMT2E (-70884), LHFPL3 (+614639)	-37.963	86.1111	48.1481	100	83.3333	75	44.4444	50	50
chr2:239038087-239038087	FAM132B (-29562), SCLY (+68558)	-38.7566	94.8413	56.0847	92.8571	91.6667	100	66.6667	44.4444	57.1429
chr1:204306548-204306548	GOLT1A (-123329), PLEKHA6 (+22496)	-41.8803	97.4359	55.5556	100	92.3077	100	66.6667	55.5556	44.4444
chr10:27189756-27189756	ABI1 (-39893), ANKRD26 (+199665)	-40.7407	98.1481	57.4074	100	100	94.4444	66.6667	44.4444	61.1111
chr2:26726754-26726754	OTOF (+54812), DRC1 (+101971)	-42.5129	49.8911	7.37813	41.1765	55.5556	52.9412	9.09091	0	13.0435
chr5:169915778-169915778	KCNMB1 (-99098), KCNIP1 (-15799)	-46.4672	53.1339	6.66667	53.8462	55.5556	50	0	0	20
chr3:75435493-75435493	CNTN3 (-865203), FRG2C (-277988)	-47.5783	100	52.4217	100	100	100	44.4444	66.6667	46.1538
chr5:21044281-21044281	CDH18 (-468300)	-42.721	95.584	52.8631	92.3077	94.4444	100	44.4444	56.25	57.8947
chr12:7858823-7858823	GDF3 (-10452), DPPA3 (-5227)	-45.7407	84.0741	38.3333	88.8889	83.3333	80	40	33.3333	41.6667
chr3:10611463-10611463	SLC6A11 (-246422), ATP2B2 (-64196)	-46.1376	46.1376	0	40	42.8571	55.5556	0	0	0
chr11:90434629-90434629	CHORDC1 (-478098)	-47.0034	100	52.9966	100	100	100	54.5455	60	44.4444
chr9:140959845-140959845	CACNA1B (+187605)	-45.1852	100	54.8148	100	100	100	60	44.4444	60
chr8:69912261-69912261	SULF1 (-466598)	-49.0614	95.6944	46.633	93.3333	100	93.75	45.4545	50	44.4444
chr20:51688470-51688470	TSHZ2 (+99525), ZNF217 (+521908)	-49.0196	100	50.9804	100	100	100	55.5556	44.4444	52.9412
chr6:32632746-32632746	HLA-DQB1 (+1715), HLA-DQA1 (+27613)	-38.2224	82.8858	44.6634	82.3529	91.3043	75	50	35.7143	48.2759
chr3:127007467-127007467	PLXNA1 (+300031), TPRA1 (+302145)	-45.2381	62.2222	16.9841	66.6667	70	50	16.6667	14.2857	20
chr2:66096589-66096589	MEIS1 (-565943), SPRED2 (-437279)	-43.389	77.2487	33.8596	72.2222	78.5714	80.9524	31.5789	25	45
chr15:78401779-78401779	TBC1D2B (-31786), CIB2 (+22107)	-39.9115	51.9841	12.0726	64.2857	50	41.6667	12.5	8.33333	15.3846
chr17:80292603-80292603	TEX19 (-24520), SECTM1 (-730)	-42.8607	78.2849	35.4242	81.8182	84.6154	68.4211	28.5714	46.6667	31.0345
chr1:4000144-4000144	AJAP1 (-714961), C1orf174 (-183296)	-42.2422	63.6932	21.451	64.7059	57.1429	69.2308	23.8095	13.0435	27.5
chr11:58429215-58429215	CNTF (+39070), GLYAT (+70219)	-34.4907	100	65.5093	100	100	100	77.7778	75	43.75
chr2:76308065-76308065	GCFC2 (-369951)	-43.7603	93.9394	50.1791	100	100	81.8182	53.8462	43.75	52.9412
chr19:13147232-13147232	NFIX (+40811), LYL1 (+66449)	-38.2738	38.2738	0	30	56.25	28.5714	0	0	0
chr18:73844875-73844875	SMIM21 (-705218), ZNF516 (+362271)	-34.8604	87.5619	52.7015	83.3333	94.7368	84.6154	57.1429	62.5	38.4615
chr11:57004244-57004244	APLNR (+431), LRRC55 (+55024)	-39.7001	85.4779	45.7778	81.8182	90	84.6154	33.3333	60	44
chr2:23473809-23473809	ATAD2B (+676175)	-44.5635	58.7302	14.1667	42.8571	66.6667	66.6667	12.5	10	20
chr2:105363209-105363209	POU3F3 (-108760)	-45.1504	71.514	26.3636	64.2857	76.9231	73.3333	31.8182	20	27.2727
chr8:57033889-57033889	MOS (-7349), PLAG1 (+89949)	-51.3035	91.0438	39.7403	93.3333	90.9091	88.8889	42.8571	40	36.3636
chr1:30714988-30714988	MATN1 (+481446)	-44.3254	83.0159	38.6905	80	85.7143	83.3333	37.5	50	28.5714
chr1:238972669-238972669	ZP4 (-918576), CHRM3 (-819704)	-36.8254	100	63.1746	100	100	100	80	42.8571	66.6667
chr18:13769122-13769122	MC5R (-56421), RNMT (+42463)	-32.381	100	67.619	100	100	100	80	42.8571	80
chr16:2086104-2086104	TSC2 (-11362), SLC9A3R2 (+9236)	-38.5714	83.8095	45.2381	71.4286	100	80	42.8571	42.8571	50
chr17:80192561-80192561	SLC16A3 (+999), CSNK1D (+39046)	-36.2475	94.324	58.0766	100	88.2353	94.7368	64.7059	66.6667	42.8571
chr1:3271461-3271461	ARHGEF16 (-99529), PRDM16 (+285687)	-37.5272	87.7778	50.2506	100	80	83.3333	42.8571	50	57.8947
chr2:60450466-60450466	BCL11A (+330167)	-33.8624	100	66.1376	100	100	100	42.8571	77.7778	77.7778
chr10:50817874-50817874	ERCC6-PGBD3 (-70291), SLC18A3 (-473)	-36.6667	50	13.3333	57.1429	42.8571	50	20	20	0
chr12:132993193-132993193	GALNT9 (-302621), MUC8 (+57533)	-40.119	95.2381	55.119	85.7143	100	100	42.8571	60	62.5
chr11:128779673-128779673	C11orf45 (-4082), TP53AIP1 (+33149)	-39.881	39.881	0	57.1429	25	37.5	0	0	0
chr19:31767694-31767694	TSHZ3 (+72759), ZNF536 (+904376)	-36.4719	100	63.5281	100	100	100	75	42.8571	72.7273
chr7:45500116-45500116	ADCY1 (-114005), RAMP3 (+302727)	-40.9646	60.8059	19.8413	57.1429	71.4286	53.8462	14.2857	28.5714	16.6667
chr6:23405022-23405022	NRSN1 (-721328)	-44.4444	97.619	53.1746	92.8571	100	100	66.6667	42.8571	50
chr7:30737765-30737765	CRHR2 (+1954), GARS (+103469)	-42.6825	94.1725	51.49	86.3636	96.1538	100	42.8571	60	51.6129
chr2:103754174-103754174	TMEM182 (+375703)	-47.1861	100	52.8139	100	100	100	72.7273	42.8571	42.8571
chr16:85967387-85967387	FOXF1 (-576746), IRF8 (+34979)	-41.811	92.2078	50.3968	85.7143	90.9091	100	50	42.8571	58.3333
chr9:138306149-138306149	PPP1R26 (-65499), OLFM1 (+338784)	-38.5173	92.803	54.2857	87.5	100	90.9091	60	60	42.8571
chr15:94346929-94346929	RGMA (-729838), MCTP2 (-494566)	-40.1284	92.7778	52.6494	86.6667	100	91.6667	56	42.8571	59.0909
chr2:103754215-103754215	TMEM182 (+375744)	-40.6926	100	59.3074	100	100	100	63.6364	42.8571	71.4286
chr12:4250381-4250381	PARP11 (-267842), CCND2 (-132557)	-43.8145	52.1479	8.33333	57.1429	45.4545	53.8462	16.6667	0	8.33333
chr11:68768611-68768611	MRGPRD (-20157), MRGPRF (+12266)	-40.5149	85	44.4851	80	100	75	42.8571	44.4444	46.1538
chr21:37044853-37044853	RUNX1 (-623213), SETD4 (+387706)	-44.4444	96.2963	51.8519	88.8889	100	100	55.5556	57.1429	42.8571
chr1:2723217-2723217	ACTRT2 (-214829), MMEL1 (-158789)	-46.8254	46.8254	0	50	57.1429	33.3333	0	0	0
chr2:108161303-108161303	ST6GAL2 (-658202), RGPD4 (-282090)	-47.3564	97.9167	50.5602	100	100	93.75	42.8571	58.8235	50
chr5:129880640-129880640	HINT1 (+620538), CHSY3 (+640476)	-45.2381	100	54.7619	100	100	100	57.1429	42.8571	64.2857
chr14:99623924-99623924	BCL11B (+113641)	-48.1807	92.3077	44.127	84.6154	92.3077	100	42.8571	42.8571	46.6667
chr6:44321282-44321282	AARS2 (-40220), CDC5L (-33980)	-45.4462	63.8528	18.4066	63.6364	64.2857	63.6364	25	23.0769	7.14286
chr3:13323618-13323618	IQSEC1 (-314451), NUP210 (+138191)	-41.9963	79.6032	37.6068	90.4762	73.3333	75	33.3333	46.1538	33.3333
chr16:32485478-32485478	TP53TG3 (+202575), ZNF267 (+600400)	-45.0232	65.7407	20.7175	50	75	72.2222	23.0769	21.4286	17.6471
chr12:111558075-111558075	CUX2 (+86248), FAM109A (+248850)	-41.7677	58.0556	16.2879	41.6667	62.5	70	12.5	18.1818	18.1818
chr8:69912227-69912227	SULF1 (-466632)	-47.2831	83.5458	36.2626	86.6667	76.4706	87.5	45.4545	30	33.3333
chr6:19626773-19626773	ID4 (-210844)	-49.7778	86.0873	36.3095	82.3529	85	90.9091	33.3333	37.5	38.0952
chr7:156814592-156814592	UBE3C (-117015), MNX1 (-11248)	-39.0325	84.1503	45.1178	83.3333	94.1176	75	44.4444	54.5455	36.3636
chr20:61033464-61033464	CABLES2 (-51124), GATA5 (+17562)	-40.7593	70.0926	29.3333	77.7778	62.5	70	20	40	28
chr15:96902474-96902474	NR2F2 (+28529)	-38.6745	69.2008	30.5263	77.7778	63.1579	66.6667	40	20	31.5789
chr19:4320649-4320649	FSD1 (+16053), STAP2 (+18169)	-41.6888	74.2424	32.5536	80	72.7273	70	33.3333	22.2222	42.1053
chr2:19555600-19555600	NT5C1B-RDH14 (-784773), OSR1 (+1077)	-38.7691	86.6667	47.8975	80	100	80	57.1429	44.4444	42.1053
chr11:72235773-72235773	CLPB (-90082), PDE2A (+149724)	-39.2982	100	60.7018	100	100	100	75	65	42.1053
chr3:73935921-73935921	PDZRN3 (-261831), CNTN3 (+634370)	-38.7427	100	61.2573	100	100	100	66.6667	75	42.1053
chr2:77340744-77340744	LRRTM4 (+408750)	-50.2849	95.9866	45.7018	95.6522	100	92.3077	42.1053	50	45
chr1:7673130-7673130	VAMP3 (-158199), CAMTA1 (+827747)	-40.1353	59.2262	19.0909	50	71.4286	56.25	16.6667	27.2727	13.3333
chr3:12969669-12969669	RPL32 (-86583), IQSEC1 (+39499)	-45.1007	81.746	36.6453	78.5714	88.8889	77.7778	30.7692	37.5	41.6667
chr20:61402278-61402278	MRGBP (-25527), NTSR1 (+62090)	-38.821	93.7229	54.902	100	95.4545	85.7143	64.7059	41.6667	58.3333
chr7:130586963-130586963	MKLN1 (-425656), KLF14 (-168076)	-42.1951	54.2982	12.1032	58.3333	46.6667	57.8947	12.5	0	23.8095
chr8:145648922-145648922	SLC39A4 (-6644), VPS28 (+5005)	-39.6481	71.0855	31.4374	64.7059	65.2174	83.3333	28.5714	25	40.7407
chr7:73130496-73130496	STX1A (+3492), WBSCR22 (+32541)	-45.4875	48.9963	3.50877	58.3333	52.9412	35.7143	0	0	10.5263
chr12:111596411-111596411	CUX2 (+124584), FAM109A (+210514)	-46.5152	71.4646	24.9495	72.7273	75	66.6667	40	18.1818	16.6667
chr19:39731803-39731803	SYCN (-36898), IFNL3 (+3843)	-42.3016	100	57.6984	100	100	100	60	41.6667	71.4286
chr18:31902477-31902477	DTNA (-270826), NOL4 (-98963)	-46.3309	74.4444	28.1136	80	60	83.3333	25	30.7692	28.5714
chr17:45791041-45791041	TBX21 (-19569), TBKBP1 (+18412)	-45.9557	76.6667	30.711	80	66.6667	83.3333	36.3636	30.7692	25
chr15:101996056-101996056	SNRPA1 (-160601), PCSK6 (+33817)	-42.9762	68.0556	25.0794	66.6667	75	62.5	16.6667	28.5714	30
chr1:247913981-247913981	OR1C1 (+8001), OR14K1 (+12065)	-46.0053	98.4127	52.4074	100	95.2381	100	55.5556	60	41.6667
chr15:91417150-91417150	FES (-10492), FURIN (+5329)	-50.9921	95.8333	44.8413	100	100	87.5	42.8571	50	41.6667
chr17:55095408-55095408	AKAP1 (-67143), SCPEP1 (+39943)	-47.0635	100	52.9365	100	100	100	60	41.6667	57.1429
chr10:117586152-117586152	GFRA1 (+446827), ATRNL1 (+732769)	-50.0583	92.1549	42.0966	96.6667	90.9091	88.8889	43.75	38.0952	44.4444
chr2:108161450-108161450	ST6GAL2 (-658349), RGPD4 (-281943)	-41.912	93.2051	51.2931	95	100	84.6154	56.25	56.25	41.3793
chr17:43906075-43906075	SPPL2C (-16181), CRHR1 (+44165)	-38.9989	49.8626	10.8637	42.8571	37.5	69.2308	10.5263	10.5263	11.5385
chr10:3459004-3459004	PITRM1 (-244002), KLF6 (+368463)	-46.2978	92.4908	46.193	100	92.8571	84.6154	54.5455	42.8571	41.1765
chr2:17126565-17126565	VSNL1 (-595862), FAM49A (-279464)	-46.9479	94.1919	47.244	100	91.6667	90.9091	55.5556	41.1765	45
chr7:54784821-54784821	SEC61G (+42846), VSTM2A (+174804)	-49.5684	98.4848	48.9164	100	95.4545	100	52.9412	52.6316	41.1765
chr11:102261742-102261742	BIRC2 (+43777), TMEM123 (+62033)	-40.8214	85.1648	44.3434	83.3333	76.9231	95.2381	46.6667	50	36.3636
chr13:112771368-112771368	SPACA7 (-259265), SOX1 (+49456)	-44.0741	60	15.9259	50	70	60	20	11.1111	16.6667
chr6:44143940-44143940	SLC29A1 (-47423), CAPN11 (+17393)	-43.1471	79.1667	36.0195	83.3333	66.6667	87.5	33.3333	28.5714	46.1538
chr2:62521263-62521263	B3GNT2 (+98016), TMEM17 (+212213)	-43.3811	53.7374	10.3563	54.5455	66.6667	40	9.09091	14.2857	7.69231
chr17:50158784-50158784	CA10 (+77303), UTP18 (+820896)	-54.0598	90.4915	36.4316	91.6667	92.3077	87.5	37.5	33.3333	38.4615
chr2:43411705-43411705	HAAO (-391974), ZFP36L2 (+42043)	-50.5114	71.1667	20.6553	70.8333	76	66.6667	22.2222	16.6667	23.0769
chr5:172661180-172661180	NKX2-5 (+1180), BNIP1 (+89736)	-41.7299	80.4992	38.7693	72.2222	82.6087	86.6667	41.6667	47.3684	27.2727
chr21:40458677-40458677	PSMG1 (+97100), ETS2 (+281447)	-40.7433	86.7029	45.9596	92.8571	89.4737	77.7778	33.3333	50	54.5455
chr12:2786331-2786331	FKBP4 (-117788), CACNA1C (+623603)	-41.811	89.0332	47.2222	90.9091	83.3333	92.8571	58.3333	33.3333	50
chr8:70851148-70851148	SLCO5A1 (-103850), PRDM14 (+132414)	-45.0606	80.9524	35.8918	92.8571	71.4286	78.5714	37.5	33.3333	36.8421
chr8:68579025-68579025	ARFGEF1 (-323114), CPA6 (+79555)	-42.0875	77.2727	35.1852	75	81.8182	75	33.3333	50	22.2222
chr15:95514277-95514277	MCTP2 (+672783)	-42.6856	70.671	27.9853	75	72.7273	64.2857	40	28.5714	15.3846
chr17:1659342-1659342	SERPINF1 (-5911), SERPINF2 (+13213)	-47.8771	79.4118	31.5347	78.5714	88.2353	71.4286	28.5714	31.25	34.7826
chr8:144951494-144951494	NRBP2 (-28349), EPPK1 (+1138)	-40.1183	64.8148	24.6965	74.0741	59.2593	61.1111	33.3333	14.2857	26.4706
chr1:111061066-111061066	KCNA10 (+731), PROK1 (+67245)	-41.4815	45.9259	4.44444	33.3333	44.4444	60	0	0	13.3333
chr21:39004049-39004049	DYRK1A (+211448), KCNJ6 (+284700)	-45.7143	45.7143	0	20	57.1429	60	0	0	0
chr11:68451486-68451486	GAL (-457), PPP6R3 (+223249)	-39.1667	89.1667	50	100	87.5	80	40	60	50
chr1:23138157-23138157	KDM1A (-207829), EPHB2 (+100695)	-38.5714	88.5714	50	80	100	85.7143	60	40	50
chr2:107882765-107882765	RGPD4 (-560628), ST6GAL2 (-379664)	-36.1905	100	63.8095	100	100	100	80	71.4286	40
chr1:164500920-164500920	PBX1 (-27952)	-45.1587	96.8254	51.6667	100	100	90.4762	40	70	45
chr15:74060034-74060034	TBC1D21 (-105934), CD276 (+83481)	-38.9815	45.9259	6.94444	44.4444	60	33.3333	0	8.33333	12.5
chr19:31225699-31225699	ZNF536 (+362381), TSHZ3 (+614754)	-45.463	95.8333	50.3704	100	87.5	100	40	44.4444	66.6667
chr11:64115133-64115133	RPS6KA4 (-11510), PRDX5 (+29574)	-38.6915	54.4322	15.7407	57.1429	60	46.1538	22.2222	0	25
chr9:139842347-139842347	LCN12 (-4433), C8G (+2635)	-43.951	86.3248	42.3737	100	66.6667	92.3077	40	41.6667	45.4545
chr7:137230676-137230676	PTN (-202066), DGKI (+300933)	-41.0317	97.619	56.5873	92.8571	100	100	58.3333	40	71.4286
chr10:3374120-3374120	PITRM1 (-159118), KLF6 (+453347)	-38.8889	92.963	54.0741	90	88.8889	100	66.6667	55.5556	40
chr2:65849510-65849510	MEIS1 (-813022), SPRED2 (-190200)	-36.2088	94.8413	58.6325	92.8571	100	91.6667	66.6667	69.2308	40
chr5:148105152-148105152	ADRB2 (-101004), HTR4 (-71437)	-39.7222	70.8333	31.1111	80	70	62.5	20	33.3333	40
chr10:72769132-72769132	UNC5B (-203195), PCBD1 (-120592)	-39.2424	75.9091	36.6667	80	72.7273	75	40	50	20
chr10:47022634-47022634	NPY4R (-60900), GPRIN2 (+24709)	-47.6087	91.6667	44.058	75	100	100	40	52.1739	40
chr19:9836320-9836320	ZNF812 (-24869), ZNF846 (+42973)	-36.0256	100	63.9744	100	100	100	76.9231	75	40
chr11:63767476-63767476	FLRT1 (-103184), OTUB1 (+13592)	-42.619	91.0714	48.4524	85.7143	100	87.5	62.5	42.8571	40
chr22:50453399-50453399	TTLL8 (+41965), PIM3 (+99239)	-43.6111	53.3333	9.72222	60	60	40	0	12.5	16.6667
chr22:36101483-36101483	APOL5 (-12436), APOL6 (+57042)	-41.1111	94.4444	53.3333	100	100	83.3333	60	60	40
chr8:145725857-145725857	GPT (-3608), PPP1R16A (+10445)	-44.6212	95.8333	51.2121	100	87.5	100	63.6364	50	40
chr8:56602209-56602209	TGS1 (-83492), XKR4 (+587261)	-41.2963	96.2963	55	100	88.8889	100	40	60	65
chr10:85976603-85976603	LRIT2 (+8679), CDHR1 (+22190)	-47.5253	96.9697	49.4444	100	100	90.9091	40	66.6667	41.6667
chr17:26194021-26194021	NLK (-175161), NOS2 (-66497)	-42.8956	45.9259	3.0303	60	44.4444	33.3333	0	0	9.09091
chr2:1679730-1679730	PXDN (+68548), TPO (+262498)	-47.381	91.6667	44.2857	75	100	100	42.8571	40	50
chr19:11720523-11720523	ZNF627 (+12289), ZNF823 (+129265)	-37.8571	100	62.1429	100	100	100	75	40	71.4286
chr1:76456579-76456579	ST6GALNAC3 (-83825), ASB17 (-58464)	-41.1233	87.3016	46.1783	83.3333	100	78.5714	46.1538	40	52.381
chr3:187416394-187416394	SST (-28208), RTP2 (+3951)	-40.759	94.213	53.454	88.8889	93.75	100	61.5385	40	58.8235
chr10:132365696-132365696	GLRX3 (+431034)	-45.817	98.0392	52.2222	100	94.1176	100	66.6667	50	40
chr15:32385694-32385694	CHRNA7 (+63004), GOLGA8K (+309702)	-42.5589	90.7407	48.1818	100	83.3333	88.8889	54.5455	40	50
chr2:107457324-107457324	RGPD3 (-372493), ST6GAL2 (+45778)	-49.6296	96.2963	46.6667	100	100	88.8889	60	40	40
chr3:21636031-21636031	ZNF385D (+156896)	-45.1885	100	54.8115	100	100	100	70.5882	53.8462	40
chr11:56280536-56280536	OR5M8 (-21666), OR5M11 (+30221)	-44.4928	88.9855	44.4928	86.9565	100	80	50	40	43.4783
chr1:6166517-6166517	KCNAB2 (+60537), CHD5 (+73666)	-46.6667	100	53.3333	100	100	100	40	70	50
chr7:156741281-156741281	LMBR1 (-55358), NOM1 (-1136)	-45.5411	92.2078	46.6667	90.9091	100	85.7143	40	44.4444	55.5556
chr2:89128459-89128459	RPIA (+137298)	-49.5635	95.8333	46.2698	100	87.5	100	57.1429	40	41.6667
chr15:81520489-81520489	IL16 (+2749), STARD5 (+95977)	-47.5517	98.0392	50.4875	100	94.1176	100	63.6364	40	47.8261
chr11:89254518-89254518	TRIM77 (-188949), NOX4 (-29866)	-47.0833	100	52.9167	100	100	100	50	40	68.75
chr8:145784622-145784622	C8orf82 (-30107), ARHGAP39 (+46462)	-46.9691	92.8904	45.9213	100	92.3077	86.3636	43.4783	40	54.2857
chr21:37127706-37127706	RUNX1 (-706066), SETD4 (+304853)	-45.0313	98.2456	53.2143	94.7368	100	100	40	57.1429	62.5
chr2:60735530-60735530	BCL11A (+45103)	-45.3526	97.4359	52.0833	100	92.3077	100	56.25	60	40
chr7:53454293-53454293	NONE	-50.3704	92.5926	42.2222	100	100	77.7778	40	41.6667	45
chr16:87924049-87924049	SLC7A5 (-20956), CA5A (+46073)	-44.4444	92.963	48.5185	100	90	88.8889	40	50	55.5556
chr3:18888776-18888776	SATB1 (-422712), KCNH8 (-301170)	-50.1587	100	49.8413	100	100	100	66.6667	42.8571	40
chr2:79321606-79321606	REG1A (-25978), REG1B (-6488)	-43.2323	100	56.7677	100	100	100	66.6667	63.6364	40
chr17:21558150-21558150	UBBP4 (-172545), KCNJ12 (+278642)	-49.8006	93.3333	43.5328	100	80	100	40	46.1538	44.4444
chr2:100813608-100813608	AFF3 (-91564), LONRF2 (+125587)	-46.6538	94.1919	47.5381	90.9091	100	91.6667	55.5556	47.0588	40
chr2:73147822-73147822	EMX1 (+3219), SFXN5 (+151143)	-51.8519	93.3333	41.4815	100	100	80	40	40	44.4444
chr2:112898403-112898403	FBLN7 (+2442), ZC3H8 (+114285)	-50.9524	95.2381	44.2857	100	100	85.7143	40	42.8571	50
chr10:38904228-38904228	ZNF37A (+520965)	-49.8535	54.6154	4.7619	60	50	53.8462	14.2857	0	0
chr9:124451923-124451923	DAB2IP (+122525), TTLL11 (+403962)	-46.4069	100	53.5931	100	100	100	40	63.6364	57.1429
chr11:78303904-78303904	NARS2 (-17996), TENM4 (+847791)	-47.9772	67.5214	19.5442	73.3333	60	69.2308	22.2222	13.3333	23.0769
chr1:34066465-34066465	HMGB4 (-259636), ZSCAN20 (+128220)	-47.7791	53.0317	5.25253	60	52.9412	46.1538	0	9.09091	6.66667
chr2:97603150-97603150	SEMA4C (-67443), FAHD2B (+157426)	-46.745	54.6154	7.87037	50	60	53.8462	0	12.5	11.1111
chr11:66602184-66602184	SPTBN2 (-105755), RCE1 (-8699)	-49.1667	100	50.8333	100	100	100	50	40	62.5
chr3:187416406-187416406	SST (-28220), RTP2 (+3939)	-50.4676	100	49.5324	100	100	100	61.5385	40	47.0588
chr21:39004086-39004086	DYRK1A (+211485), KCNJ6 (+284663)	-47.619	47.619	0	40	42.8571	60	0	0	0
chr10:25452347-25452347	GPR158 (-11644), THNSL1 (+146761)	-46.6667	100	53.3333	100	100	100	60	60	40
chr9:139387864-139387864	SEC16A (-15724), NOTCH1 (+52450)	-53.3333	100	46.6667	100	100	100	42.8571	40	57.1429
chr10:36477078-36477078	FZD8 (-546717), NAMPTL (+336084)	-50.9524	100	49.0476	100	100	100	50	40	57.1429
chr1:22730439-22730439	WNT4 (-260981), ZBTB40 (-47905)	-51.1111	53.3333	2.22222	60	50	50	6.66667	0	0
chr2:85846209-85846209	USP39 (+2901), SFTPB (+49655)	-54.3194	97.619	43.2997	100	92.8571	100	40	45.4545	44.4444
chr15:87667064-87667064	AGBL1 (+981838)	-55.873	100	44.127	100	100	100	52.381	40	40
chr3:70025702-70025702	MITF (+237117)	-54.1238	100	45.8762	100	100	100	45.4545	40	52.1739
chr1:165089497-165089497	LMX1A (+236455), PBX1 (+560626)	-55.7143	55.7143	0	50	60	57.1429	0	0	0
chr11:92350933-92350933	MTNR1B (-351953), FAT3 (+265672)	-56.6667	100	43.3333	100	100	100	40	40	50
chr5:159293237-159293237	IL12B (-535343), ADRA1B (-50553)	-48.4201	87.3246	38.9045	89.4737	87.5	85	29.4118	42.8571	44.4444
chr12:131133638-131133638	RIMBP2 (-131229), STX2 (+190101)	-41.2662	72.0238	30.7576	87.5	71.4286	57.1429	30	27.2727	35
chr7:45431741-45431741	ADCY1 (-182380), RAMP3 (+234352)	-42.3403	56.044	13.7037	71.4286	53.8462	42.8571	16.6667	11.1111	13.3333
chr1:63428718-63428718	FOXD3 (-360012), ATG4C (+178913)	-44.534	89.7582	45.2242	84.6154	90.9091	93.75	44.4444	33.3333	57.8947
chr10:42442734-42442734	ZNF33B (+691258)	-45.2025	82.7025	37.5	77.7778	84.6154	85.7143	50	25	37.5
chr22:19506879-19506879	CLDN5 (+8189), CDC45 (+39466)	-37.2457	54.7348	17.4892	43.75	45.4545	75	14.2857	20	18.1818
chr11:2898718-2898718	CDKN1C (+8393), KCNQ1 (+432498)	-42.8721	72.5758	29.7036	75	72.7273	70	14.2857	36.3636	38.4615
chr5:1916882-1916882	IRX4 (-29551), IRX2 (+834894)	-41.2443	56.6667	15.4223	53.3333	66.6667	50	25	15.3846	5.88235
chr4:5447889-5447889	C4orf6 (-78994), STK32B (+394721)	-53.2244	61.5741	8.34967	66.6667	62.5	55.5556	12.5	6.66667	5.88235
chr7:157691376-157691376	DNAJB6 (+561717), PTPRN2 (+688995)	-39.0488	96.9697	57.9209	90.9091	100	100	70.5882	38.8889	64.2857
chr3:181254786-181254786	DNAJC19 (-547226), SOX2 (-174936)	-40.7161	94.1919	53.4758	90.9091	100	91.6667	61.5385	38.8889	60
chr11:60105100-60105100	MS4A7 (-40855), MS4A6E (+2797)	-50.6734	93.266	42.5926	100	90.9091	88.8889	50	38.8889	38.8889
chr19:36371455-36371455	APLP1 (+12109), NFKBID (+20097)	-52.6068	54.2735	1.66667	46.1538	61.1111	55.5556	0	0	5
chr2:70743826-70743826	FAM136A (-214605), TGFA (+37321)	-42.9352	54.8611	11.926	66.6667	56.25	41.6667	11.7647	5.26316	18.75
chr6:44198790-44198790	HSP90AB1 (-16813), SLC29A1 (+7428)	-39.0019	84.4268	45.4248	82.3529	94.7368	76.1905	50	33.3333	52.9412
chr12:54400261-54400261	HOXC8 (-2571), HOXC9 (+6359)	-43.949	56.8062	12.8571	54.5455	44.4444	71.4286	14.2857	10	14.2857
chr1:61380008-61380008	C1orf87 (-840567), NFIA (-167526)	-39.5785	97.2222	57.6437	100	100	91.6667	63.6364	38.4615	70.8333
chr3:187331394-187331394	SST (+56793), RTP4 (+245275)	-44.5196	92.5253	48.0057	100	90.9091	86.6667	55.5556	50	38.4615
chr19:9836282-9836282	ZNF812 (-24831), ZNF846 (+43011)	-49.0313	96.2963	47.265	100	88.8889	100	38.4615	50	53.3333
chr11:78613333-78613333	NARS2 (-327425), TENM4 (+538362)	-52.3111	100	47.6889	100	100	100	62.5	38.4615	42.1053
chr4:56005122-56005122	SRD5A3 (-207154), KDR (-13367)	-54.0049	94.4444	40.4396	100	100	83.3333	40	42.8571	38.4615
chr11:123029923-123029923	HSPA8 (-96881), CLMP (+36066)	-52.9804	100	47.0196	100	100	100	45.4545	57.1429	38.4615
chr12:2037108-2037108	CACNA2D4 (-9107), DCP1B (+76569)	-44.9099	80.9368	36.0269	83.3333	70.5882	88.8889	27.2727	44.4444	36.3636
chr9:136546287-136546287	DBH (+44806), SARDH (+58755)	-45.2778	87.2222	41.9444	83.3333	86.6667	91.6667	62.5	30	33.3333
chr8:101921694-101921694	PABPC1 (-186755), YWHAZ (+43517)	-46.4219	70.3535	23.9316	75	63.3333	72.7273	38.4615	13.3333	20
chr2:105023034-105023034	POU3F3 (-448935)	-50.6234	82.094	31.4706	84.6154	86.6667	75	29.4118	40	25
chr8:53397663-53397663	ST18 (-75361), FAM150A (+80404)	-50.6566	81.2121	30.5556	81.8182	81.8182	80	20	25	46.6667
chr5:146302496-146302496	GPR151 (-406744), PPP2R2B (+133041)	-50.1066	62.987	12.8804	57.1429	68.1818	63.6364	6.25	17.3913	15
chr4:40340256-40340256	CHRNA9 (+2911), RBM47 (+176519)	-45.3874	71.9548	26.5675	66.6667	72.7273	76.4706	14.2857	46.6667	18.75
chr3:14427419-14427419	XPC (-207137), SLC6A6 (-16657)	-41.6497	88.4317	46.782	87.5	82.1429	95.6522	52.1739	33.3333	54.8387
chr15:88617278-88617278	NTRK3 (+182383)	-42.2078	54.7619	12.5541	50	71.4286	42.8571	14.2857	9.09091	14.2857
chr9:138221418-138221418	PPP1R26 (-150230), OLFM1 (+254053)	-50.6602	82.2078	31.5476	90.9091	70	85.7143	28.5714	37.5	28.5714
chr10:87372462-87372462	GRID1 (+753773)	-55.0487	88.5041	33.4554	88.8889	85.7143	90.9091	38.4615	33.3333	28.5714
chr1:39443289-39443289	RHBDL2 (-50781), AKIRIN1 (-13606)	-49.8464	77.5926	27.7462	80	77.7778	75	33.3333	17.6471	32.2581
chr1:176851935-176851935	ASTN1 (+281891), PAPPA2 (+419629)	-41.3095	65	23.6905	75	70	50	28.5714	12.5	30
chr6:33643123-33643123	MNF1 (+36381), ITPR3 (+54982)	-36.6153	41.9444	5.32915	33.3333	62.5	30	9.09091	0	6.89655
chr2:133540358-133540358	LYPD1 (-112581), NCKAP5 (+785673)	-44.5261	47.3039	2.77778	62.5	50	29.4118	0	0	8.33333
chr8:6110949-6110949	MCPH1 (-153164)	-36.5741	36.5741	0	62.5	25	22.2222	0	0	0
chr2:124164583-124164583	CNTNAP5 (-618281)	-42.1296	87.037	44.9074	77.7778	100	83.3333	41.6667	37.5	55.5556
chr17:64845189-64845189	CACNG4 (-115837), CACNG5 (+13955)	-41.7857	44.1667	2.38095	40	30	62.5	0	0	7.14286
chr8:131964088-131964088	ASAP1 (-549872), ADCY8 (+90584)	-42.8968	48.4524	5.55556	40	62.5	42.8571	16.6667	0	0
chr6:156717835-156717835	NOX3 (-940799), ARID1B (-381228)	-43.828	100	56.172	100	100	100	54.5455	37.5	76.4706
chr3:139676756-139676756	TRIM42 (-720125), CLSTN2 (+22730)	-45.8333	100	54.1667	100	100	100	75	37.5	50
chr5:116742672-116742672	SEMA6A (-832043)	-45.8333	100	54.1667	100	100	100	50	37.5	75
chr7:99755285-99755285	LAMTOR4 (+8756), GAL3ST4 (+11088)	-46.4805	87.6984	41.2179	91.6667	71.4286	100	37.5	40	46.1538
chr3:180042806-180042806	PEX5L (-288089), TTC14 (-277112)	-45.1462	90.2778	45.1316	100	83.3333	87.5	37.5	40	57.8947
chr3:128326942-128326942	GATA2 (-114915), RPN1 (+42750)	-40.7295	92.674	51.9444	85.7143	92.3077	100	60	37.5	58.3333
chr10:50276370-50276370	LRRC18 (-154094), VSTM4 (+47184)	-44.4877	51.8137	7.32601	40	62.5	52.9412	14.2857	0	7.69231
chr17:79153925-79153925	AATK (-14109), AZI1 (+42805)	-46.2302	97.619	51.3889	92.8571	100	100	37.5	66.6667	50
chr2:107269963-107269963	RGPD3 (-185132), ST6GAL2 (+233139)	-46.7736	93.4524	46.6787	87.5	92.8571	100	41.6667	37.5	60.8696
chr15:101862967-101862967	SNRPA1 (-27512), PCSK6 (+166906)	-44.0079	100	55.9921	100	100	100	37.5	73.3333	57.1429
chr8:68733543-68733543	PREX2 (-130810), CPA6 (-74964)	-41.9826	90.0463	48.0637	87.5	93.75	88.8889	60	52.9412	31.25
chr2:38619412-38619412	ATL2 (-15009), HNRNPLL (+210759)	-47.0238	100	52.9762	100	100	100	71.4286	37.5	50
chr20:62582183-62582183	UCKL1 (+5585), DNAJC5 (+55649)	-51.2626	94.4444	43.1818	100	100	83.3333	37.5	37.5	54.5455
chr15:89914550-89914550	POLG (-36473), RHCG (+125294)	-42.9545	100	57.0455	100	100	100	37.5	63.6364	70
chr20:18808982-18808982	SLC24A3 (-384308), SCP2D1 (+14613)	-50.9524	55.119	4.16667	60	62.5	42.8571	0	0	12.5
chr8:55419250-55419250	RP1 (-109377), SOX17 (+48756)	-45.033	84.2424	39.2094	80	100	72.7273	38.4615	41.6667	37.5
chr7:32290647-32290647	PDE1C (+48294), PPP1R17 (+564319)	-47.7357	57.5	9.76431	62.5	60	50	11.1111	18.1818	0
chr8:6110934-6110934	MCPH1 (-153179)	-52.7778	52.7778	0	62.5	62.5	33.3333	0	0	0
chr2:101677781-101677781	RPL31 (+59037), TBC1D8 (+89934)	-46.7593	100	53.2407	100	100	100	66.6667	37.5	55.5556
chr2:135318051-135318051	TMEM163 (+158519), MGAT5 (+440299)	-44.7528	71.2121	26.4593	87.5	62.5	63.6364	28.5714	25	25.8065
chr7:32119189-32119189	PDE1C (+219752), PPP1R17 (+392861)	-52.381	52.381	0	57.1429	62.5	37.5	0	0	0
chr1:20635156-20635156	VWA5B1 (+17745), CAMK2N1 (+177557)	-54.2593	56.4815	2.22222	62.5	62.5	44.4444	0	0	6.66667
chr10:78410761-78410761	C10orf11 (+868243), KCNMA1 (+986639)	-48.0633	87.2727	39.2094	100	80	81.8182	38.4615	37.5	41.6667
chr22:44027986-44027986	EFCAB6 (+180171), MPPED1 (+220785)	-49.7222	82.5	32.7778	80	80	87.5	40	33.3333	25
chr14:72558028-72558028	RGS6 (+158873), DPF3 (+802781)	-48.4524	100	51.5476	100	100	100	60	57.1429	37.5
chr11:58666078-58666078	GLYATL2 (-53822), GLYATL1 (-44644)	-49.0079	100	50.9921	100	100	100	37.5	58.3333	57.1429
chr12:5953207-5953207	ANO2 (+102191), NTF3 (+411929)	-54.3981	54.3981	0	56.25	62.5	44.4444	0	0	0
chr15:69887236-69887236	RPLP1 (+142114), TLE3 (+503279)	-56.161	56.161	0	61.5385	44.4444	62.5	0	0	0
chr7:45424930-45424930	ADCY1 (-189191), RAMP3 (+227541)	-53.9141	93.6364	39.7222	90.9091	100	90	37.5	41.6667	40
chr7:44308887-44308887	CAMK2B (+56210), YKT6 (+68240)	-44.92	71.4015	26.4815	72.7273	72.7273	68.75	10	25	44.4444
chr4:3752682-3752682	LRPAP1 (-218397), ADRA2C (-15443)	-46.6498	82.963	36.3131	70	90	88.8889	41.6667	40	27.2727
chr10:1416597-1416597	IDI1 (-321488), ADARB2 (+363073)	-48.5199	71.5608	23.0409	75	78.5714	61.1111	33.3333	20	15.7895
chr20:51774742-51774742	TSHZ2 (+185797), ZNF217 (+435636)	-55.6182	86.1738	30.5556	83.3333	89.4737	85.7143	30	26.6667	35
chr7:30737735-30737735	CRHR2 (+1984), GARS (+103439)	-46.143	88.2129	42.0699	81.8182	96.1538	86.6667	33.3333	54.1667	38.7097
chr6:40970052-40970052	LRFN2 (-414849), UNC5CL (+36876)	-40.3376	71.2777	30.9402	64.2857	73.0769	76.4706	38.4615	13.3333	41.0256
chr2:108110111-108110111	ST6GAL2 (-607010), RGPD4 (-333282)	-43.2749	100	56.7251	100	100	100	66.6667	66.6667	36.8421
chr3:65139799-65139799	ADAMTS9 (-466124), MAGI1 (+884184)	-54.9854	95.2381	40.2527	100	100	85.7143	45.4545	38.4615	36.8421
chr20:58836566-58836566	CDH4 (-990916), CDH26 (+303085)	-39.1631	74.7186	35.5556	71.4286	72.7273	80	50	40	16.6667
chr22:49703917-49703917	BRD1 (+514535), FAM19A5 (+818646)	-42.9365	69.0476	26.1111	57.1429	83.3333	66.6667	25	33.3333	20
chr8:143152981-143152981	TSNARE1 (+331562), PTP4A3 (+750889)	-44.4444	66.6667	22.2222	60	60	80	16.6667	33.3333	16.6667
chr7:3139259-3139259	SDK1 (-201821), CARD11 (-55681)	-44.9049	61.045	16.1401	77.7778	62.5	42.8571	15.3846	14.2857	18.75
chr15:82355385-82355385	MEX3B (-16904), EFTUD1 (+199719)	-45.5368	48.8702	3.33333	51.7241	31.25	63.6364	0	0	10
chr9:86699044-86699044	RMI1 (+103332), SLC28A3 (+256554)	-49.6645	93.3333	43.6688	100	100	80	36.3636	37.5	57.1429
chr6:30796243-30796243	IER3 (-83913), DDR1 (-55618)	-47.5507	49.138	1.5873	63.6364	56	27.7778	0	0	4.7619
chr11:125259952-125259952	FEZ1 (+106254), PKNOX2 (+225351)	-42.1645	92.0635	49.899	83.3333	92.8571	100	36.3636	60	53.3333
chr8:145031126-145031126	PLEC (-6083), PARP10 (+29496)	-40.3728	42.1272	1.75439	29.4118	63.6364	33.3333	0	0	5.26316
chr4:4921916-4921916	MSX1 (+60524), CYTL1 (+99283)	-41.9264	85	43.0736	80	75	100	42.8571	36.3636	50
chr17:80479343-80479343	FOXK2 (+1753), WDR45B (+127068)	-45.3463	53.6797	8.33333	63.6364	54.5455	42.8571	8.33333	16.6667	0
chr1:5501588-5501588	NPHP4 (+550943), AJAP1 (+786484)	-48.4079	60.6301	12.2222	57.1429	63.6364	61.1111	30	0	6.66667
chr5:175166252-175166252	CPLX2 (-57061), HRH2 (+81220)	-48.7374	54.5455	5.80808	63.6364	36.3636	63.6364	8.33333	0	9.09091
chr2:108732973-108732973	SULT1C3 (-130678), SLC5A7 (+129979)	-47.4026	100	52.5974	100	100	100	36.3636	50	71.4286
chr5:85058427-85058427	COX7C (-855346)	-49.8168	97.4359	47.619	100	92.3077	100	42.8571	63.6364	36.3636
chr1:3271645-3271645	ARHGEF16 (-99345), PRDM16 (+285871)	-45.862	88.671	42.809	77.7778	100	88.2353	36.3636	47.619	44.4444
chr16:51319569-51319569	SALL1 (-134384)	-45.6169	47.9978	2.38095	37.5	63.6364	42.8571	0	0	7.14286
chr2:103510358-103510358	TMEM182 (+131887)	-48.2955	97.9167	49.6212	93.75	100	100	62.5	36.3636	50
chr17:80292677-80292677	TEX19 (-24446), SECTM1 (-804)	-52.8361	52.8361	0	61.5385	63.6364	33.3333	0	0	0
chr11:119665208-119665208	PVRL1 (-65415), TRIM29 (+343953)	-51.3027	97.9167	46.614	93.75	100	100	60	36.3636	43.4783
chr3:115927848-115927848	LSAMP (+236530), GAP43 (+585492)	-47.191	90.7937	43.6027	100	85.7143	86.6667	50	44.4444	36.3636
chr2:29978378-29978378	C2orf71 (-681252), ALK (+166054)	-52.1665	54.7306	2.5641	45	55.5556	63.6364	0	0	7.69231
chr5:75516424-75516424	IQGAP2 (-182650), SV2C (+137428)	-46.9142	94.8413	47.9271	92.8571	100	91.6667	36.3636	53.8462	53.5714
chr9:89990700-89990700	GAS1 (-428597), DAPK1 (-122096)	-57.0076	59.0909	2.08333	50	63.6364	63.6364	0	0	6.25
chr8:57033880-57033880	MOS (-7340), PLAG1 (+89958)	-53.5257	93.266	39.7403	100	90.9091	88.8889	42.8571	40	36.3636
chr8:73551844-73551844	TERF1 (-369255), KCNB2 (+102219)	-57.8788	100	42.1212	100	100	100	36.3636	40	50
chr5:1920027-1920027	IRX4 (-32696), IRX2 (+831749)	-51.5031	70.2742	18.771	71.4286	66.6667	72.7273	9.09091	22.2222	25
chr10:120003647-120003647	RAB11FIP2 (-197534), PRLHR (+351513)	-49.7685	67.3611	17.5926	75	68.75	58.3333	16.6667	11.1111	25
chr2:16348031-16348031	MYCN (+267346), FAM49A (+499071)	-41.715	87.9832	46.2682	85.7143	90	88.2353	58.3333	54.5455	25.9259
chr6:34083931-34083931	MLN (-312144), GRM4 (+17512)	-53.8358	65.3276	11.4918	61.5385	73.3333	61.1111	9.09091	10	15.3846
chr15:96523014-96523014	NR2F2 (-350932)	-54.4848	74.6753	20.1905	72.7273	72.7273	78.5714	14.2857	14.2857	32
chr20:61663872-61663872	BIRC7 (-203363), BHLHE23 (-25486)	-48.3697	58.3697	10	64.2857	58.8235	52	0	0	30
chr10:43758580-43758580	FXYD4 (-108510), RASGEF1A (-53949)	-43.4193	96.2963	52.877	100	88.8889	100	56.25	66.6667	35.7143
chr10:126205695-126205695	LHPP (+55292), FAM53B (+226924)	-45.6415	94.5833	48.9418	90	93.75	100	66.6667	44.4444	35.7143
chr3:14907683-14907683	NR2C2 (-81553), FGD5 (+47215)	-41.0813	92.7778	51.6964	86.6667	100	91.6667	35.7143	60	59.375
chr15:73251136-73251136	ADPGK (-175011), NEO1 (-92915)	-48.7953	90.3704	41.5751	77.7778	100	93.3333	46.1538	42.8571	35.7143
chr3:11956336-11956336	TAMM41 (-67944), TIMP4 (+244515)	-53.9286	91.6667	37.7381	87.5	100	87.5	37.5	35.7143	40
chr7:31726654-31726654	PPP1R17 (+326), PDE1C (+612287)	-42.9773	85.7937	42.8164	91.6667	80	85.7143	41.1765	60	27.2727
chr11:62625534-62625534	SLC3A2 (+1952), CHRM1 (+63619)	-48.8693	67.7979	18.9286	76.4706	76.9231	50	12.5	14.2857	30
chr8:145648908-145648908	SLC39A4 (-6630), VPS28 (+5019)	-46.0529	57.0759	11.0229	64.7059	56.5217	50	7.14286	0	25.9259
chr12:56570627-56570627	SMARCC2 (+12705), MYL6 (+18683)	-50.1401	100	49.8599	100	100	100	71.4286	42.8571	35.2941
chr21:35916590-35916590	KCNE1 (-32978), RCAN1 (+70851)	-52.591	94.1176	41.5266	100	82.3529	100	50	35.2941	39.2857
chr19:33703780-33703780	SLC7A10 (+12976), LRP3 (+18291)	-42.3232	73.9683	31.645	93.3333	71.4286	57.1429	28.5714	30	36.3636
chr2:105480026-105480026	MRPS9 (-174415), POU3F3 (+8058)	-45.159	75.463	30.3039	75	88.8889	62.5	29.4118	37.5	24
chr8:58123031-58123031	FAM110B (-784082), IMPAD1 (-216629)	-41.8254	84.4444	42.619	83.3333	90	80	60	25	42.8571
chr2:119970033-119970033	C1QL2 (-53569), STEAP3 (-11374)	-46.9841	69.1667	22.1825	75	70	62.5	10	19.0476	37.5
chr2:60560458-60560458	BCL11A (+220175)	-53.5032	92.0746	38.5714	100	95.4545	80.7692	45	35	35.7143
chr17:53704561-53704561	MMD (-205209), TMEM100 (+104921)	-51.1172	68.8095	17.6923	75	71.4286	60	10	23.0769	20
chr10:112911680-112911680	ADRA2A (+74891)	-55.6349	86.746	31.1111	91.6667	90	78.5714	33.3333	26.6667	33.3333
chr1:1061521-1061521	TTLL10 (-47762), C1orf159 (-10044)	-42.7894	75.2137	32.4242	66.6667	66.6667	92.3077	40	30	27.2727
chr7:67586847-67586847	NONE	-51.6002	92.3611	40.7609	100	83.3333	93.75	50	37.5	34.7826
chr11:59039995-59039995	OR5AN1 (-91890), MPEG1 (-59572)	-41.7593	79.1667	37.4074	75	87.5	75	40	22.2222	50
chr2:121321884-121321884	GLI2 (-228101), INHBB (+218166)	-47.6645	69.0028	21.3384	60	77.7778	69.2308	12.5	18.1818	33.3333
chr5:320856-320856	AHRR (+16566), C5orf55 (+122402)	-49.0741	86.1111	37.037	87.5	83.3333	87.5	55.5556	33.3333	22.2222
chr2:121321902-121321902	GLI2 (-228083), INHBB (+218184)	-47.8781	66.4387	18.5606	60	77.7778	61.5385	12.5	18.1818	25
chr6:77204382-77204382	IMPG1 (-421988), HTR1B (+969108)	-48.578	86.045	37.467	87.5	92.8571	77.7778	46.6667	27.2727	38.4615
chr2:105528522-105528522	MRPS9 (-125919), POU3F3 (+56554)	-50.5628	79.0476	28.4848	85.7143	80	71.4286	20	20	45.4545
chr10:72511420-72511420	TBATA (+33737), ADAMTS14 (+78862)	-46.1772	80.1587	33.9815	71.4286	83.3333	85.7143	44.4444	20	37.5
chr16:86070048-86070048	FOXF1 (-474085), IRF8 (+137640)	-43.6219	61.8519	18.2299	55.5556	50	80	14.2857	22.2222	18.1818
chr9:117750471-117750471	TNFSF8 (-57775), TNC (+130065)	-48.254	65.1852	16.9312	60	55.5556	80	22.2222	14.2857	14.2857
chr2:221152801-221152801	SLC4A3 (+660510)	-40.7925	57.4592	16.6667	45.4545	76.9231	50	11.1111	16.6667	22.2222
chr10:79237633-79237633	KCNMA1 (+159767)	-56.3057	85.4724	29.1667	88.2353	90.9091	77.2727	25	37.5	25
chr15:98705140-98705140	IGF1R (-487060), ARRDC4 (+201213)	-40.4749	63.2004	22.7255	73.3333	52.6316	63.6364	30	30.7692	7.40741
chr1:116918716-116918716	ATP1A1 (+2228), CD58 (+194945)	-46.2447	63.4074	17.1627	72.2222	50	68	16.6667	6.25	28.5714
chr15:81520505-81520505	IL16 (+2765), STARD5 (+95961)	-44.7122	51.414	6.7018	37.5	70.5882	46.1538	9.09091	6.66667	4.34783
chr15:93591492-93591492	RGMA (+25600), CHD2 (+148435)	-48.1983	77.4685	29.2702	88	63.6364	80.7692	21.7391	28.5714	37.5
chr2:105429724-105429724	POU3F3 (-42245)	-37.6207	60.6061	22.9853	50	81.8182	50	25	28.5714	15.3846
chr10:44870255-44870255	ZNF32 (-726104), CXCL12 (+10242)	-54.9062	66.2698	11.3636	57.1429	75	66.6667	9.09091	16.6667	8.33333
chr3:128572249-128572249	ACAD9 (-26205), RAB7A (+127285)	-45.5556	61.1111	15.5556	66.6667	66.6667	50	0	30	16.6667
chr20:53801897-53801897	DOK5 (+709762), CBLN4 (+778631)	-51.1111	51.1111	0	66.6667	20	66.6667	0	0	0
chr6:1377725-1377725	FOXF2 (-12344), FOXQ1 (+65051)	-40	64.4444	24.4444	60	66.6667	66.6667	33.3333	40	0
chr7:12787337-12787337	ARL4A (+60377)	-43.7037	100	56.2963	100	100	100	80	33.3333	55.5556
chr9:139957182-139957182	ENTPD2 (-8686), SAPCD2 (+7858)	-45.8333	50	4.16667	50	66.6667	33.3333	0	0	12.5
chr8:145925419-145925419	ARHGAP39 (-94336), ZNF251 (+55571)	-39.7487	49.0079	9.25926	66.6667	42.8571	37.5	0	16.6667	11.1111
chr14:82404682-82404682	SEL1L (-404478)	-43.9815	95.8333	51.8519	100	100	87.5	55.5556	33.3333	66.6667
chr1:997769-997769	RNF223 (+11918), AGRN (+42267)	-46.0317	84.9206	38.8889	100	83.3333	71.4286	33.3333	50	33.3333
chr7:97978201-97978201	BAIAP2L1 (+52179), BRI3 (+67215)	-46.1616	89.7727	43.6111	100	81.8182	87.5	33.3333	60	37.5
chr20:60029424-60029424	CDH4 (+201943), TAF4 (+611442)	-42.1296	45.8333	3.7037	66.6667	33.3333	37.5	0	0	11.1111
chr20:62799453-62799453	PCMTD2 (-87668), MYT1 (+3627)	-48.1481	92.5926	44.4444	100	100	77.7778	33.3333	55.5556	44.4444
chr2:132201379-132201379	TUBA3D (-32287), PLEKHB2 (+338960)	-49.6296	96.2963	46.6667	100	88.8889	100	66.6667	33.3333	40
chr5:177673190-177673190	PHYKPL (-13405), COL23A1 (+344366)	-50.8418	100	49.1582	100	100	100	33.3333	77.7778	36.3636
chr2:128385142-128385142	GPR17 (-18297), MYO7B (+91765)	-50.7026	90	39.2974	100	100	70	37.5	33.3333	47.0588
chr2:104532317-104532317	POU3F3 (-939652)	-47.4825	53.8462	6.36364	66.6667	61.5385	33.3333	10	9.09091	0
chr2:660829-660829	FAM150B (-372534), TMEM18 (+16610)	-50.9461	96.2963	45.3502	100	100	88.8889	37.5	33.3333	65.2174
chr11:17100496-17100496	RPS13 (-1163), PIK3C2A (+90792)	-47.094	91.5385	44.4444	100	90	84.6154	33.3333	40	60
chr8:142981543-142981543	TSNARE1 (+503000), PTP4A3 (+579451)	-47.9843	86.4103	38.4259	90	100	69.2308	44.4444	33.3333	37.5
chr9:94712848-94712848	ROR2 (-405), SPTLC1 (+164810)	-47.2222	50	2.77778	50	33.3333	66.6667	0	0	8.33333
chr17:65430544-65430544	NOL11 (-283405), PITPNC1 (+56274)	-47.2222	94.4444	47.2222	100	83.3333	100	33.3333	58.3333	50
chr10:72695720-72695720	UNC5B (-276607), PCBD1 (-47180)	-46.3889	87.5	41.1111	75	87.5	100	50	40	33.3333
chr20:51774728-51774728	TSHZ2 (+185783), ZNF217 (+435650)	-43.7135	88.1579	44.4444	75	89.4737	100	50	33.3333	50
chr3:73935958-73935958	PDZRN3 (-261868), CNTN3 (+634333)	-51.6082	100	48.3918	100	100	100	33.3333	75	36.8421
chr10:44348289-44348289	ZNF32 (-204138), CXCL12 (+532208)	-43.0556	100	56.9444	100	100	100	75	33.3333	62.5
chrX:153044763-153044763	SRPK3 (-1733), PLXNB3 (+15113)	-49.2877	97.4359	48.1481	100	100	92.3077	33.3333	66.6667	44.4444
chr19:6232929-6232929	MLLT1 (+47030), ACSBG2 (+97245)	-44.127	52.2222	8.09524	40	66.6667	50	10	0	14.2857
chr5:175792030-175792030	KIAA1191 (-3060), ARL10 (-441)	-40.8369	100	59.1631	100	100	100	33.3333	72.7273	71.4286
chr18:41714596-41714596	SYT4 (-856982), SETBP1 (-546267)	-49.127	95.2381	46.1111	100	100	85.7143	33.3333	58.3333	46.6667
chr22:49420208-49420208	FAM19A5 (+534937), BRD1 (+798244)	-51.3889	55.5556	4.16667	66.6667	40	60	12.5	0	0
chr14:95777178-95777178	DICER1 (-152832), CLMN (+9065)	-42.037	91.6667	49.6296	100	87.5	87.5	55.5556	33.3333	60
chr5:139619519-139619519	PFDN1 (+63187), CYSTM1 (+65293)	-44.6196	86.9048	42.2852	100	75	85.7143	47.3684	33.3333	46.1538
chr7:57487301-57487301	ZNF479 (-279731), ZNF716 (-22582)	-43.8818	93.7356	49.8538	100	86.2069	95	57.8947	33.3333	58.3333
chr9:138113005-138113005	PPP1R26 (-258643), OLFM1 (+145640)	-48.7898	60.8777	12.0879	66.6667	57.1429	58.8235	28.5714	0	7.69231
chr4:3574860-3574860	ADRA2C (-193265), LRPAP1 (-40575)	-42.9293	98.4848	55.5556	100	95.4545	100	66.6667	33.3333	66.6667
chr5:1118757-1118757	SLC6A19 (-82953), SLC12A7 (-6608)	-48.8889	48.8889	0	66.6667	50	30	0	0	0
chr10:119611057-119611057	RAB11FIP2 (+195057), EMX2 (+309103)	-43.3333	43.3333	0	66.6667	30	33.3333	0	0	0
chr8:101169442-101169442	SPAG1 (-1214), POLR2K (+6631)	-52.2222	58.8889	6.66667	50	60	66.6667	0	20	0
chr16:22320954-22320954	POLR3E (+12225), CDR2 (+64984)	-52.2222	96.6667	44.4444	90	100	100	60	33.3333	40
chr13:92924779-92924779	GPC6 (-954316), GPC5 (+873851)	-48.3466	90.4762	42.1296	85.7143	100	85.7143	55.5556	33.3333	37.5
chr7:75846127-75846127	HSPB1 (-85734), MDH2 (+168743)	-43.4524	92.1296	48.6772	87.5	100	88.8889	55.5556	33.3333	57.1429
chr11:91556141-91556141	FAT3 (-529121)	-51.5263	100	48.4737	100	100	100	33.3333	42.8571	69.2308
chr15:68605091-68605091	FEM1B (+34951), ITGA11 (+119401)	-52.5	97.7778	45.2778	93.3333	100	100	33.3333	40	62.5
chr11:128802431-128802431	C11orf45 (-26840), TP53AIP1 (+10391)	-52.5864	56.5079	3.92157	66.6667	42.8571	60	0	0	11.7647
chr2:106589861-106589861	C2orf40 (-92251), NCK2 (+228508)	-44.5378	63.4921	18.9542	57.1429	55.5556	77.7778	22.2222	11.1111	23.5294
chr2:75828436-75828436	MRPL19 (-45473), EVA1A (-31589)	-45.7883	98.2456	52.4573	94.7368	100	100	62.5	61.5385	33.3333
chr11:554823-554823	HRAS (-19274), RASSF7 (-6229)	-48.3598	55.0265	6.66667	42.8571	66.6667	55.5556	10	10	0
chr1:237462953-237462953	RYR2 (+257449), ZP4 (+591141)	-47.0588	100	52.9412	100	100	100	66.6667	33.3333	58.8235
chr7:32306595-32306595	PDE1C (+32346), PPP1R17 (+580267)	-46.1328	80.4762	34.3434	100	71.4286	70	36.3636	33.3333	33.3333
chr6:43250610-43250610	SLC22A7 (-15392), TTBK1 (+39193)	-48.6482	85.6061	36.9578	75	81.8182	100	36.3636	33.3333	41.1765
chr12:123721833-123721833	C12orf65 (+4371), CDK2AP1 (+34854)	-55.754	90.4762	34.7222	100	100	71.4286	37.5	33.3333	33.3333
chr1:45979458-45979458	PRDX1 (+8151), MMACHC (+13734)	-48.2662	57.9487	9.68254	53.3333	66.6667	53.8462	0	10	19.0476
chr19:42430876-42430876	RABAC1 (+32666), ARHGEF1 (+42362)	-50.5698	54.2735	3.7037	46.1538	66.6667	50	0	0	11.1111
chr17:65698429-65698429	NOL11 (-15520), PITPNC1 (+324159)	-52.4624	97.4359	44.9735	100	92.3077	100	57.1429	44.4444	33.3333
chr9:140193459-140193459	NRARP (+3244), TOR4A (+21259)	-48.6051	91.5344	42.9293	85.7143	88.8889	100	33.3333	50	45.4545
chr2:95960199-95960199	KCNIP3 (-2853), PROM2 (+19999)	-52.0757	95.2381	43.1624	85.7143	100	100	33.3333	46.1538	50
chr11:68084453-68084453	PPP6R3 (-143785), LRP5 (+4377)	-54.127	58.8889	4.7619	50	60	66.6667	14.2857	0	0
chr4:8082042-8082042	AFAP1 (-140390), ABLIM2 (+78394)	-52.208	97.2222	45.0142	100	91.6667	100	33.3333	55.5556	46.1538
chr18:22177380-22177380	HRH4 (+136788), ZNF521 (+754736)	-51.3889	51.3889	0	66.6667	37.5	50	0	0	0
chr1:77930091-77930091	AK5 (+182356), ZZZ3 (+218252)	-51.2963	76.1111	24.8148	86.6667	75	66.6667	27.7778	20	26.6667
chr20:49775907-49775907	KCNG1 (-136242), NFATC2 (+383351)	-50.3726	60.8777	10.5051	66.6667	57.1429	58.8235	0	18.1818	13.3333
chr5:130153208-130153208	HINT1 (+347970), CHSY3 (+913044)	-57.7778	100	42.2222	100	100	100	33.3333	60	33.3333
chr10:72695714-72695714	UNC5B (-276613), PCBD1 (-47174)	-56.9841	100	43.0159	100	100	100	35.7143	60	33.3333
chr11:68084409-68084409	PPP6R3 (-143829), LRP5 (+4333)	-53.7698	91.0714	37.3016	87.5	85.7143	100	33.3333	35.7143	42.8571
chr15:101420869-101420869	LRRK1 (-38551), ALDH1A3 (+1289)	-51.6595	100	48.3405	100	100	100	33.3333	54.5455	57.1429
chr11:61588093-61588093	FADS2 (-7140), FADS1 (-3460)	-55.6217	95.8333	40.2116	87.5	100	100	33.3333	42.8571	44.4444
chr2:100165075-100165075	REV1 (-58579), AFF3 (+556970)	-57.8704	100	42.1296	100	100	100	55.5556	33.3333	37.5
chr2:74733331-74733331	LBX2 (-2889), PCGF1 (+2376)	-58.2071	100	41.7929	100	100	100	33.3333	54.5455	37.5
chr9:117009757-117009757	ORM1 (-75579), COL27A1 (+91918)	-57.963	97.2222	39.2593	100	100	91.6667	40	44.4444	33.3333
chr2:177887146-177887146	HNRNPA3 (-190145), MTX2 (+753000)	-61.1111	95.8333	34.7222	100	100	87.5	37.5	33.3333	33.3333
chr1:241324153-241324153	GREM2 (-548705), RGS7 (+196377)	-58.8889	100	41.1111	100	100	100	33.3333	40	50
chr2:207563052-207563052	DYTN (+20068), ADAM23 (+254790)	-60.7729	62.2222	1.44928	66.6667	60	60	0	0	4.34783
chr2:122597821-122597821	TSN (+84713)	-43.182	79.4843	36.3023	77.2727	82.6087	78.5714	15.3846	46.1538	47.3684
chr3:117192939-117192939	NONE	-51.8176	82.9365	31.1189	75	90.4762	83.3333	38.4615	23.0769	31.8182
chr20:61150489-61150489	SLCO4A1 (-123308), GATA5 (-99464)	-44.7634	56.71	11.9465	54.5455	72.7273	42.8571	5.26316	21.0526	9.52381
chr22:18924883-18924883	PRODH (-818), DGCR2 (+185084)	-49.3214	82.0234	32.702	94.7368	68	83.3333	33.3333	37.5	27.2727
chr2:6053949-6053949	SOX11 (+221151), CMPK2 (+951878)	-43.0933	82.3718	39.2785	75	84.6154	87.5	45.4545	20	52.381
chr2:121321888-121321888	GLI2 (-228097), INHBB (+218170)	-51.767	73.1054	21.3384	80	77.7778	61.5385	12.5	18.1818	33.3333
chr7:39393639-39393639	RALA (-269443), POU6F2 (+376042)	-49.537	75.9259	26.3889	70	77.7778	80	33.3333	12.5	33.3333
chr20:60394328-60394328	TAF4 (+246538), CDH4 (+566847)	-45.392	69.3603	23.9683	77.7778	66.6667	63.6364	33.3333	28.5714	10
chr16:66959690-66959690	RRAD (-144), FAM96B (+8613)	-46.4229	78.1115	31.6886	92.8571	72.7273	68.75	26.3158	25	43.75
chr13:30058603-30058603	SLC7A1 (+111222), MTUS2 (+459856)	-45.247	72.7994	27.5524	71.4286	83.3333	63.6364	40	27.2727	15.3846
chr14:104855538-104855538	C14orf180 (-190483), C14orf144 (+144998)	-49.1142	76.6667	27.5524	80	66.6667	83.3333	40	27.2727	15.3846
chr18:40696075-40696075	RIT2 (-420), SYT4 (+161540)	-52.0147	77.094	25.0794	84.6154	80	66.6667	28.5714	16.6667	30
chr3:180042842-180042842	PEX5L (-288125), TTC14 (-277076)	-44.4737	95.8333	51.3596	100	100	87.5	62.5	60	31.5789
chr20:62009558-62009558	CHRNA4 (-16820), KCNQ2 (+94433)	-44.2429	53.5762	9.33333	46.1538	46.1538	68.4211	0	20	8
chr2:104984171-104984171	POU3F3 (-487798)	-47.9945	70.9249	22.9304	87.5	71.4286	53.8462	26.6667	23.0769	19.0476
chr2:104832138-104832138	POU3F3 (-639831)	-46.9109	77.8632	30.9524	66.6667	76.9231	90	28.5714	21.4286	42.8571
chr4:3858449-3858449	ADRA2C (+90325), OTOP1 (+370167)	-52.4929	65.641	13.1481	60	76.9231	60	8.33333	20	11.1111
chr20:60679773-60679773	TAF4 (-38908), LSM14B (-17790)	-39.7543	60.8654	21.1111	60	53.8462	68.75	0	33.3333	30
chr7:37392974-37392974	AOAH (-628822), ELMO1 (+95878)	-45.0502	59.8611	14.8109	58.3333	81.25	40	12.5	14.2857	17.6471
chr3:13201686-13201686	IQSEC1 (-192519), NUP210 (+260123)	-43.6413	86.6667	43.0254	85	100	75	47.8261	31.25	50
chr11:78497091-78497091	NARS2 (-211183), TENM4 (+654604)	-43.3712	100	56.6288	100	100	100	63.6364	75	31.25
chr2:137411174-137411174	CXCR4 (-537362), THSD7B (-228575)	-51.7172	61.1111	9.39394	58.3333	68.75	56.25	18.1818	10	0
chr17:80279255-80279255	CD7 (-3778), SECTM1 (+12619)	-54.4118	58.3333	3.92157	68.75	56.25	50	11.7647	0	0
chr2:137124573-137124573	THSD7B (-515176), CXCR4 (-250761)	-57.884	96.0784	38.1944	100	100	88.2353	33.3333	50	31.25
chr7:31791407-31791407	PPP1R17 (+65079), PDE1C (+547534)	-55.55	93.2683	37.7183	100	92	87.8049	48.5714	31.25	33.3333
chr10:123873853-123873853	PLEKHA1 (-260359), TACC2 (+125145)	-56.7869	61.152	4.36508	64.7059	68.75	50	8.33333	0	4.7619
chr2:109761778-109761778	SH3RF3 (+15782), SEPT10 (+610005)	-48.9439	81.8732	32.9293	87.5	88.8889	69.2308	33.3333	45.4545	20
chr7:45220367-45220367	ADCY1 (-393754), RAMP3 (+22978)	-45.3634	83.3333	37.9699	80	80	90	42.8571	50	21.0526
chr9:116959828-116959828	ORM1 (-125508), COL27A1 (+41989)	-49.9023	75.2381	25.3358	60	85.7143	80	30.7692	28.5714	16.6667
chr20:44175627-44175627	WFDC6 (-7494), EPPIN (+413)	-51.8254	78.5714	26.746	85.7143	85.7143	64.2857	16.6667	28.5714	35
chr8:6808475-6808475	DEFA4 (-12616), DEFA1 (+29127)	-50.5372	73.0159	22.4786	66.6667	85.7143	66.6667	20	16.6667	30.7692
chr17:80292555-80292555	TEX19 (-24568), SECTM1 (-682)	-49.3659	59.9953	10.6294	73.913	69.2308	36.8421	4.7619	13.3333	13.7931
chr11:56519050-56519050	OR5AK2 (-237297), OR9G4 (-7764)	-49.6047	93.75	44.1453	81.25	100	100	60	41.6667	30.7692
chr12:9800064-9800064	KLRB1 (-39583), CLEC2D (-22245)	-49.8807	95.2381	45.3574	85.7143	100	100	41.6667	63.6364	30.7692
chr11:64299304-64299304	SLC22A11 (-23794), RPS6KA4 (+172662)	-47.9774	76.2571	28.2797	72.7273	84.6154	71.4286	15.3846	45.4545	24
chr16:4682356-4682356	NUDT16L1 (-61339), MGRN1 (+7566)	-55.2318	93.266	38.0342	90.9091	100	88.8889	33.3333	50	30.7692
chr19:50708921-50708921	MYH14 (+2020), KCNC3 (+123713)	-57.4636	59.8446	2.38095	46.6667	69.2308	63.6364	0	0	7.14286
chr6:20320058-20320058	MBOAT1 (-107429), E2F3 (-82340)	-52.4955	80.316	27.8205	89.2857	86.9565	64.7059	38.4615	20	25
chr17:80192667-80192667	SLC16A3 (+1105), CSNK1D (+38940)	-48.539	77.2186	28.6797	72.7273	87.5	71.4286	25	18.1818	42.8571
chr10:23801304-23801304	KIAA1217 (-696789), OTUD1 (+73107)	-53.7135	90.0097	36.2963	88.8889	91.6667	89.4737	22.2222	33.3333	53.3333
chr1:48356586-48356586	TRABD2B (+105981), FOXD2 (+454898)	-53.4035	95.9559	42.5523	100	94.1176	93.75	55.5556	41.6667	30.4348
chr18:73844919-73844919	SMIM21 (-705262), ZNF516 (+362227)	-61.2	83.6257	22.4257	83.3333	84.2105	83.3333	14.2857	22.2222	30.7692
chr17:80175465-80175465	FASN (-119258), SLC16A3 (-16098)	-52.2222	52.2222	0	70	66.6667	20	0	0	0
chr10:7550301-7550301	SFMBT2 (-98999), ITIH5 (+158633)	-47.5214	59.7436	12.2222	70	69.2308	40	16.6667	0	20
chr1:50888129-50888129	DMRTA2 (+1043), ELAVL4 (+316166)	-49.1667	56.6667	7.5	66.6667	33.3333	70	0	10	12.5
chr20:61875051-61875051	BIRC7 (+7817), NKAIN4 (+10841)	-41.8519	96.2963	54.4444	100	100	88.8889	66.6667	30	66.6667
chr6:43211410-43211410	DNPH1 (-14189), TTBK1 (-8)	-43.4259	73.4259	30	62.5	77.7778	80	40	10	40
chr16:55073424-55073424	IRX6 (-284248), IRX5 (+108651)	-48.7554	90.303	41.5476	80	90.9091	100	57.1429	30	37.5
chr7:53454327-53454327	NONE	-55	88.8889	33.8889	100	100	66.6667	30	41.6667	30
chr3:180405595-180405595	FXR1 (-224495), CCDC39 (-8308)	-46.8783	52.4339	5.55556	70	44.4444	42.8571	0	16.6667	0
chr11:128725976-128725976	KCNJ5 (-35275), KCNJ1 (-13548)	-49.1667	95.8333	46.6667	87.5	100	100	60	50	30
chr7:77973132-77973132	PHTF2 (+503686)	-49.9327	93.266	43.3333	100	90.9091	88.8889	60	30	40
chr2:100823999-100823999	AFF3 (-101955), LONRF2 (+115196)	-46.3203	62.381	16.0606	50	80	57.1429	18.1818	20	10
chr4:152837283-152837283	PET112 (-155109), FBXW7 (+619970)	-48.7709	95.2381	46.4672	100	100	85.7143	53.8462	30	55.5556
chr2:95886134-95886134	PROM2 (-54067), ZNF2 (+54952)	-55.6746	95.8333	40.1587	87.5	100	100	30	57.1429	33.3333
chr1:237205950-237205950	RYR2 (+446), ZP4 (+848144)	-55.7407	59.4444	3.7037	70	41.6667	66.6667	0	0	11.1111
chr5:148105118-148105118	ADRB2 (-101038), HTR4 (-71403)	-53.6508	78.0952	24.4444	80	90	64.2857	20	33.3333	20
chr7:52155727-52155727	COBL (-771232)	-50.288	83.7662	33.4783	78.5714	100	72.7273	30	40	30.4348
chr7:157085735-157085735	DNAJB6 (-43925), UBE3C (+154129)	-53.4921	59.0476	5.55556	57.1429	70	50	0	0	16.6667
chr12:131809676-131809676	SFSWAP (-386006), GPR133 (+371225)	-47.8704	64.1667	16.2963	62.5	60	70	0	22.2222	26.6667
chr15:93785567-93785567	RGMA (-168476)	-48.3333	100	51.6667	100	100	100	66.6667	30	58.3333
chr15:25964626-25964626	UBE3A (-310832), ATP10A (+143729)	-49.3407	56.6667	7.32601	50	70	50	7.69231	14.2857	0
chr7:51478393-51478393	COBL (-93898)	-53.4967	93.8889	40.3922	91.6667	100	90	30	50	41.1765
chr14:23876728-23876728	MYH6 (+758), CMTM5 (+30712)	-59.6795	95.8333	36.1538	87.5	100	100	30	40	38.4615
chr5:172982489-172982489	STC2 (-225984), BOD1 (+61174)	-58.8492	91.0714	32.2222	87.5	100	85.7143	33.3333	33.3333	30
chr2:76106279-76106279	GCFC2 (-168165)	-63.5948	98.0392	34.4444	100	100	94.1176	33.3333	40	30
chr4:5446886-5446886	C4orf6 (-79997), STK32B (+393718)	-44.2787	64.6206	20.3419	77.7778	54.5455	61.5385	20	33.3333	7.69231
chr15:81707987-81707987	TMC3 (-41434), MEX3B (+630495)	-59.5966	81.7725	22.1759	71.4286	88.8889	85	20	18.75	27.7778
chr11:81662794-81662794	PRCP (+948678)	-63.1373	100	36.8627	100	100	100	41.1765	40	29.4118
chr1:211297249-211297249	KCNH1 (+10066), HHAT (+795000)	-63.4159	88.5621	25.1462	91.6667	91.6667	82.3529	33.3333	21.0526	21.0526
chr1:153450937-153450937	S100A7 (-17761), S100A6 (+57783)	-48.4464	78.8059	30.3595	87.5	72.7273	76.1905	16.6667	29.4118	45
chr22:21603731-21603731	HIC2 (-193018), GGT2 (-21806)	-63.4609	86.7943	23.3333	90.9091	89.4737	80	25	25	20
chr7:32331428-32331428	PDE1C (+7513), PPP1R17 (+605100)	-62.7387	91.9493	29.2107	94.7368	86.6667	94.4444	33.3333	30.7692	23.5294
chr20:62690160-62690160	SOX18 (-9167), TCEA2 (-4337)	-47.0113	84.3219	37.3106	77.7778	89.4737	85.7143	50	43.75	18.1818
chr9:132094615-132094615	NTMT1 (-276548), PPP2R4 (+221019)	-62.381	78.5714	16.1905	83.3333	85.7143	66.6667	20	14.2857	14.2857
chr11:71955514-71955514	PHOX2A (-295), CLPB (+190178)	-41.5873	41.5873	0	33.3333	71.4286	20	0	0	0
chr15:93602051-93602051	RGMA (+15041), CHD2 (+158994)	-43.8095	95.5556	51.746	100	86.6667	100	60	66.6667	28.5714
chr2:14349084-14349084	NONE	-51.6883	95.5556	43.8672	100	86.6667	100	28.5714	66.6667	36.3636
chr18:45106522-45106522	SKOR2 (-330969), SMAD2 (+350990)	-44.1126	47.1429	3.0303	30	40	71.4286	0	9.09091	0
chr16:2086107-2086107	TSC2 (-11359), SLC9A3R2 (+9239)	-50	90.4762	40.4762	71.4286	100	100	42.8571	28.5714	50
chr3:64331901-64331901	PRICKLE2 (-120771), ADAMTS9 (+341775)	-48.8095	93.3333	44.5238	100	100	80	46.6667	58.3333	28.5714
chr20:61886477-61886477	ARFGAP1 (-17740), NKAIN4 (-586)	-47.8836	86.5079	38.6243	66.6667	100	92.8571	42.8571	44.4444	28.5714
chr2:121208727-121208727	GLI2 (-341258), INHBB (+105009)	-49.5604	58.6081	9.04762	71.4286	61.5385	42.8571	7.14286	0	20
chr19:11194888-11194888	LDLR (-5150), SMARCA4 (+123212)	-46.0119	89.1667	43.1548	100	87.5	80	28.5714	57.1429	43.75
chr20:60277073-60277073	TAF4 (+363793), CDH4 (+449592)	-46.5815	80.3968	33.8153	65	76.1905	100	42.1053	30.7692	28.5714
chr2:219924366-219924366	CCDC108 (-18122), IHH (+823)	-44.8352	44.8352	0	23.0769	71.4286	40	0	0	0
chr6:57971434-57971434	PRIM2 (+789013)	-50.4365	58.5317	8.09524	37.5	66.6667	71.4286	14.2857	0	10
chr12:132990560-132990560	GALNT9 (-299988), MUC8 (+60166)	-41.6402	89.6825	48.0423	83.3333	100	85.7143	60	28.5714	55.5556
chr3:10898400-10898400	SLC6A1 (-136010), SLC6A11 (+40516)	-45.3159	97.9167	52.6007	100	93.75	100	69.2308	60	28.5714
chr11:128779655-128779655	C11orf45 (-4064), TP53AIP1 (+33167)	-52.9762	52.9762	0	71.4286	25	62.5	0	0	0
chr17:80479367-80479367	FOXK2 (+1777), WDR45B (+127044)	-50.7287	60.1732	9.44444	45.4545	63.6364	71.4286	8.33333	0	20
chr6:156374902-156374902	ARID1B (-724161), NOX3 (-597866)	-49.2063	94.4444	45.2381	100	100	83.3333	28.5714	50	57.1429
chr21:33286575-33286575	HUNK (+40948), MIS18A (+364805)	-44.9328	86.5079	41.5751	76.1905	100	83.3333	46.1538	28.5714	50
chr14:104853092-104853092	C14orf180 (-192929), C14orf144 (+142552)	-44.9206	75.5556	30.6349	66.6667	60	100	33.3333	30	28.5714
chr15:82306623-82306623	TMC3 (-640070), MEX3B (+31859)	-48.8583	94.4444	45.5862	100	100	83.3333	28.5714	55.5556	52.6316
chr5:1139905-1139905	SLC6A19 (-61805), SLC12A7 (-27756)	-52.8124	63.5531	10.7407	69.2308	50	71.4286	0	10	22.2222
chr12:131133621-131133621	RIMBP2 (-131212), STX2 (+190118)	-46.4286	54.7619	8.33333	50	42.8571	71.4286	10	0	15
chr8:145031131-145031131	PLEC (-6088), PARP10 (+29491)	-50.8133	52.5677	1.75439	52.9412	71.4286	33.3333	0	0	5.26316
chr10:1196875-1196875	IDI1 (-101766), ADARB2 (+582795)	-55.5556	95.2381	39.6825	100	100	85.7143	33.3333	28.5714	57.1429
chr11:68084369-68084369	PPP6R3 (-143869), LRP5 (+4293)	-47.619	57.1429	9.52381	50	71.4286	50	0	7.14286	21.4286
chr10:118059572-118059572	PNLIPRP3 (-127807), GFRA1 (-26594)	-55.3128	92.1569	36.8441	100	100	76.4706	46.6667	28.5714	35.2941
chr22:49979466-49979466	BRD1 (+238986)	-53.8095	60.4762	6.66667	50	71.4286	60	0	0	20
chr12:130909554-130909554	PIWIL1 (+87123), RIMBP2 (+92856)	-56.0317	90	33.9683	100	100	70	28.5714	40	33.3333
chr7:32518804-32518804	PDE1C (-179864), LSM5 (+11226)	-47.4343	94.213	46.7787	100	88.8889	93.75	28.5714	52.9412	58.8235
chr3:14802988-14802988	FGD5 (-57481), C3orf20 (+86383)	-56.1508	60.3175	4.16667	71.4286	66.6667	42.8571	0	0	12.5
chr11:84883102-84883102	DLG2 (+455212)	-47.619	80.2198	32.6007	100	71.4286	69.2308	28.5714	38.4615	30.7692
chr7:157085741-157085741	DNAJB6 (-43919), UBE3C (+154135)	-54.9206	60.4762	5.55556	71.4286	60	50	0	0	16.6667
chr7:73183249-73183249	ABHD11 (-30053), CLDN3 (+1351)	-53.9683	100	46.0317	100	100	100	66.6667	28.5714	42.8571
chr20:60931437-60931437	LAMA5 (+10931), ADRM1 (+53377)	-47.4206	100	52.5794	100	100	100	28.5714	62.5	66.6667
chr10:6962843-6962843	PRKCQ (-340581), SFMBT2 (+488460)	-50.4355	89.6296	39.1941	80	88.8889	100	42.8571	28.5714	46.1538
chr7:67741706-67741706	NONE	-50.3754	92.1296	41.7542	88.8889	87.5	100	28.5714	43.75	52.9412
chr16:2086094-2086094	TSC2 (-11372), SLC9A3R2 (+9226)	-54.7619	95.2381	40.4762	85.7143	100	100	42.8571	28.5714	50
chr9:139382713-139382713	SEC16A (-10573), NOTCH1 (+57601)	-53.3586	89.2593	35.9006	90	100	77.7778	28.5714	40	39.1304
chr11:60515957-60515957	MS4A15 (-8524), MS4A18 (+19169)	-53.1746	68.254	15.0794	71.4286	66.6667	66.6667	16.6667	0	28.5714
chr20:61886475-61886475	ARFGAP1 (-17742), NKAIN4 (-584)	-51.0582	89.6825	38.6243	83.3333	100	85.7143	42.8571	44.4444	28.5714
chr1:101109163-101109163	VCAM1 (-76153), GPR88 (+105471)	-52.4899	92.7875	40.2976	89.4737	100	88.8889	43.75	28.5714	48.5714
chr8:145011455-145011455	EPPK1 (-58824), PLEC (+13589)	-54.0309	62.3016	8.27068	58.3333	71.4286	57.1429	0	14.2857	10.5263
chr20:61890034-61890034	ARFGAP1 (-14183), NKAIN4 (-4143)	-57.1429	100	42.8571	100	100	100	42.8571	57.1429	28.5714
chrX:79270042-79270042	ITM2A (-647187), TBX22 (-7699)	-57.209	95.8333	38.6243	100	100	87.5	44.4444	42.8571	28.5714
chr2:78372670-78372670	REG3G (-880157), LRRTM4 (-623177)	-58.7831	92.5926	33.8095	88.8889	100	88.8889	42.8571	28.5714	30
chr20:58688921-58688921	CDH26 (+155440)	-57.376	57.376	0	54.5455	46.1538	71.4286	0	0	0
chr11:84883115-84883115	DLG2 (+455199)	-57.1429	100	42.8571	100	100	100	28.5714	53.8462	46.1538
chr11:60515921-60515921	MS4A15 (-8560), MS4A18 (+19133)	-59.5238	100	40.4762	100	100	100	50	28.5714	42.8571
chr4:147581637-147581637	EDNRA (-820447), POU4F2 (+21593)	-58.658	100	41.342	100	100	100	50	28.5714	45.4545
chr5:167574602-167574602	WWC1 (-144553), TENM2 (+862799)	-60.4762	97.619	37.1429	100	92.8571	100	42.8571	40	28.5714
chr7:50264592-50264592	IKZF1 (-83726), C7orf72 (+128961)	-65.0794	100	34.9206	100	100	100	42.8571	33.3333	28.5714
chr20:61428843-61428843	OGFR (-7344), MRGBP (+1039)	-50.6072	85.2843	34.6771	86.3636	90.3226	79.1667	42.8571	18.75	42.4242
chr5:1282489-1282489	TERT (+12673), SLC6A18 (+57020)	-47.0177	68.9461	21.9284	70.5882	80	56.25	8.33333	23.0769	34.375
chr10:80198045-80198045	ZMIZ1 (-630747), RPS24 (+404528)	-47.7778	85	37.2222	83.3333	91.6667	80	20	41.6667	50
chr7:103546849-103546849	SLC26A5 (-460226), RELN (+83114)	-59.633	80.3429	20.7099	84.2105	75	81.8182	20	12.5	29.6296
chr2:134598518-134598518	MGAT5 (-279235), NCKAP5 (-272488)	-47.7251	82.8571	35.132	85.7143	92.8571	70	45.4545	38.8889	21.0526
chr7:48350275-48350275	ABCA13 (+139219)	-50.4996	84.3519	33.8523	93.3333	87.5	72.2222	41.6667	38.4615	21.4286
chr16:33936062-33936062	TP53TG3B (+674548)	-43.1654	62.1032	18.9377	87.5	41.6667	57.1429	15.3846	20	21.4286
chr10:87364712-87364712	GRID1 (+761523)	-50.1852	54.3519	4.16667	53.3333	72.2222	37.5	0	0	12.5
chr22:20137576-20137576	ZDHHC8 (+18106), RTN4R (+118478)	-50.7912	81.9024	31.1111	75	81.8182	88.8889	50	16.6667	26.6667
chr7:50424654-50424654	IKZF1 (+76337), FIGNL1 (+92768)	-53.955	77.8439	23.8889	87.5	88.8889	57.1429	16.6667	25	30
chr2:21964693-21964693	TDRD15 (+617905)	-44.5899	57.2222	12.6323	41.6667	83.3333	46.6667	14.2857	11.1111	12.5
chr1:18966702-18966702	PAX7 (+9203), TAS1R2 (+219474)	-51.628	60.8873	9.25926	64.2857	72.2222	46.1538	16.6667	11.1111	0
chr7:53179470-53179470	NONE	-52.5265	54.9074	2.38095	72.2222	55	37.5	0	0	7.14286
chr7:54707829-54707829	VSTM2A (+97812), SEC61G (+119838)	-59.0939	63.955	4.86111	62.5	72.2222	57.1429	8.33333	0	6.25
chr21:39344026-39344026	KCNJ6 (-55278), DSCR4 (+149428)	-62.3573	85.77	23.4127	88.8889	84.2105	84.2105	25	16.6667	28.5714
chr5:175977022-175977022	CDHR2 (+7511), GPRIN1 (+60112)	-52.7401	85.8618	33.1217	77.7778	92.3077	87.5	57.1429	20	22.2222
chr15:93969994-93969994	MCTP2 (-871501), RGMA (-352903)	-53.9679	84.7086	30.7407	81.8182	80	92.3077	50	20	22.2222
chr8:136467157-136467157	ZFAT (-741877), KHDRBS3 (-2543)	-53.8796	82.381	28.5014	71.4286	85.7143	90	25	42.8571	17.6471
chr20:62829162-62829162	PCMTD2 (-57959), MYT1 (+33336)	-50.3053	66.1783	15.873	85.7143	46.1538	66.6667	14.2857	20	13.3333
chr11:57250047-57250047	RTN4RL2 (+22026), SLC43A1 (+33212)	-37.5758	50.9091	13.3333	40	72.7273	40	0	20	20
chr11:55433818-55433818	OR5D13 (-107096), OR4C6 (+1205)	-46.3853	78.3333	31.9481	100	75	60	28.5714	40	27.2727
chr2:220109067-220109067	STK16 (-1110), ANKZF1 (+14589)	-49.507	97.2222	47.7152	100	100	91.6667	27.2727	71.4286	44.4444
chr11:20331832-20331832	DBX1 (-149963), HTATIP2 (-53457)	-46.9012	92.5	45.5988	100	87.5	90	42.8571	27.2727	66.6667
chr12:130554960-130554960	TMEM132D (-166750), FZD10 (-92044)	-50.8802	82.8283	31.9481	100	81.8182	66.6667	27.2727	40	28.5714
chr10:117892134-117892134	GFRA1 (+140845)	-48.2239	95.8333	47.6094	100	100	87.5	55.5556	60	27.2727
chr2:7486962-7486962	RNF144A (+429440)	-50.9091	84.4444	33.5354	83.3333	100	70	33.3333	40	27.2727
chr22:22601212-22601212	VPREB1 (+2126), ZNF280B (+262293)	-58.0519	93.3333	35.2814	100	100	80	28.5714	27.2727	50
chr20:61033016-61033016	CABLES2 (-50676), GATA5 (+18010)	-51.6498	88.8889	37.2391	75	91.6667	100	40	27.2727	44.4444
chr6:1083061-1083061	EXOC2 (-389951), FOXQ1 (-229614)	-53.6869	93.3333	39.6465	100	90	90	27.2727	50	41.6667
chr6:19585137-19585137	ID4 (-252480)	-62.3377	97.619	35.2814	100	100	92.8571	50	27.2727	28.5714
chr3:115927854-115927854	LSAMP (+236524), GAP43 (+585498)	-59.3218	90.6349	31.3131	100	78.5714	93.3333	33.3333	33.3333	27.2727
chr20:60951922-60951922	RPS21 (-10250), LAMA5 (-9555)	-60.2273	100	39.7727	100	100	100	54.5455	37.5	27.2727
chr15:96523017-96523017	NR2F2 (-350929)	-57.1515	72.2944	15.1429	72.7273	72.7273	71.4286	21.4286	0	24
chr2:100492101-100492101	REV1 (-385605), AFF3 (+229944)	-65.0499	97.619	32.5692	100	100	92.8571	27.2727	40	30.4348
chr5:179250762-179250762	SQSTM1 (+3004), C5orf45 (+35125)	-55.0634	68.6547	13.5913	82.3529	61.1111	62.5	18.75	12.5	9.52381
chr8:68877185-68877185	PREX2 (+12833)	-55.5026	68.5185	13.0159	77.7778	77.7778	50	14.2857	4.7619	20
chr1:61191348-61191348	C1orf87 (-651907), NFIA (-356186)	-43.8626	86.2968	42.4342	94.1176	87.5	77.2727	50	56.25	21.0526
chr2:66293572-66293572	SPRED2 (-634262), MEIS1 (-368960)	-50.7317	87.8543	37.1225	84.6154	100	78.9474	40	44.4444	26.9231
chr7:31781609-31781609	PPP1R17 (+55281), PDE1C (+557332)	-58.1671	59.4017	1.23457	66.6667	73.0769	38.4615	0	0	3.7037
chr7:99691272-99691272	AP4M1 (-7908), COPS6 (+4696)	-55.18	75.8772	20.6972	84.2105	75	68.4211	11.1111	17.6471	33.3333
chr9:92293516-92293516	GADD45G (+73589)	-42.3677	64.3519	21.9841	50	87.5	55.5556	25	14.2857	26.6667
chr9:71222200-71222200	PIP5K1B (-98416), TMEM252 (-66418)	-47.0022	66.7532	19.7511	85.7143	54.5455	60	12.5	28.5714	18.1818
chr16:87001522-87001522	FOXL1 (+389408), FBXO31 (+415841)	-53.1146	72.381	19.2664	85.7143	71.4286	60	23.0769	12.5	22.2222
chr6:21932480-21932480	SOX4 (+338509), PRL (+365250)	-50.3307	68.5714	18.2407	60	85.7143	60	22.2222	20	12.5
chr10:50933161-50933161	OGDHL (+37208), CHAT (+111079)	-46.8771	87.2475	40.3704	90.9091	100	70.8333	50	44.4444	26.6667
chr7:31024022-31024022	ADCYAP1R1 (-78788), GHRHR (+20385)	-48.254	70	21.746	50	90	70	20	16.6667	28.5714
chr3:137433453-137433453	SOX14 (-50126), IL20RB (+756747)	-49.5641	58.655	9.09091	73.3333	52.6316	50	0	0	27.2727
chr16:4956643-4956643	PPL (+30493), UBN1 (+54428)	-49.9735	74.9735	25	90	57.1429	77.7778	16.6667	33.3333	25
chr9:124402609-124402609	DAB2IP (+73211), TTLL11 (+453276)	-50.6096	80.8929	30.2832	90	81.25	71.4286	35.2941	16.6667	38.8889
chr1:154706139-154706139	ADAR (-125458), KCNN3 (+136617)	-52.381	88.8889	36.5079	100	77.7778	88.8889	40	42.8571	26.6667
chr1:5571144-5571144	NPHP4 (+481387), AJAP1 (+856040)	-52.601	86.1111	33.5101	100	75	83.3333	36.3636	26.6667	37.5
chr2:107459133-107459133	RGPD3 (-374302), ST6GAL2 (+43969)	-57.9518	92.674	34.7222	92.3077	100	85.7143	37.5	40	26.6667
chr10:133880394-133880394	BNIP3 (-84960), JAKMIP3 (-37781)	-61.1111	100	38.8889	100	100	100	40	50	26.6667
chr1:1489999-1489999	TMEM240 (-14263), SSU72 (+20250)	-63.9947	87.4074	23.4127	88.8889	83.3333	90	25	28.5714	16.6667
chr3:10419035-10419035	SEC13 (-56174), ATP2B2 (+128233)	-53.0983	64.6154	11.5171	80	53.8462	60	12.5	6.66667	15.3846
chr15:62510408-62510408	TLN2 (-343156), C2CD4B (-52927)	-45.1125	65.7051	20.5926	62.5	50	84.6154	11.1111	26.6667	24
chr16:6821915-6821915	RBFOX1 (-560836)	-52.4405	82.4405	30	78.5714	93.75	75	30	20	40
chr10:80129781-80129781	ZMIZ1 (-699011), RPS24 (+336264)	-43.9792	73.4792	29.5	74.0741	60	86.3636	40	12.5	36
chr7:37315743-37315743	AOAH (-551591), ELMO1 (+173109)	-58.1448	90.943	32.7982	100	90.4762	82.3529	26.087	30	42.3077
chr5:1608728-1608728	LPCAT1 (-84637), MRPL36 (+191281)	-66.3626	96.9697	30.6071	100	90.9091	100	27.2727	38.4615	26.087
chr19:53427617-53427617	ZNF320 (-26805), ZNF816 (+38497)	-45.8586	84.7475	38.8889	83.3333	90.9091	80	57.1429	42.8571	16.6667
chr21:11106887-11106887	TPTE (-116006)	-57.4435	74.6825	17.2391	85.7143	80	58.3333	27.2727	11.1111	13.3333
chr2:132349086-132349086	GPR39 (-825061), MZT2A (-99092)	-56.7051	80.0117	23.3066	75	92.3077	72.7273	25	27.2727	17.6471
chr15:82311017-82311017	TMC3 (-644464), MEX3B (+27465)	-57.4673	76.3889	18.9216	80	86.6667	62.5	20	11.7647	25
chr15:99446756-99446756	PGPEP1L (+102035), IGF1R (+254557)	-50.2747	66.9414	16.6667	64.2857	75	61.5385	0	10	40
chr6:40880637-40880637	LRFN2 (-325434), UNC5CL (+126291)	-40.9544	47.2222	6.26781	75	33.3333	33.3333	7.69231	0	11.1111
chr2:49083928-49083928	LHCGR (-101097), FSHR (+297748)	-56.51	59.0741	2.5641	75	72.2222	30	0	0	7.69231
chr8:43415704-43415704	HGSNAT (+420107)	-53.1481	96.6667	43.5185	100	100	90	66.6667	25	38.8889
chr8:128867811-128867811	TMEM75 (+92780), MYC (+119482)	-48.8492	86.3492	37.5	73.3333	85.7143	100	25	37.5	50
chr21:37357968-37357968	RUNX1 (-936328), SETD4 (+74591)	-46.6667	93.8889	47.2222	91.6667	90	100	25	66.6667	50
chr1:94159729-94159729	BCAR3 (+152977), FNBP1L (+246042)	-53.961	86.9697	33.0087	90.9091	100	70	28.5714	25	45.4545
chr2:74733361-74733361	LBX2 (-2919), PCGF1 (+2346)	-51.5152	51.5152	0	54.5455	75	25	0	0	0
chr9:135427326-135427326	TTF1 (-145118), BARHL1 (-30246)	-52.619	95.2381	42.619	100	100	85.7143	42.8571	25	60
chr10:104158596-104158596	NFKB2 (+4243), PSD (+20305)	-50.3846	86.3889	36.0043	80	87.5	91.6667	16.6667	37.5	53.8462
chr5:1964438-1964438	IRX4 (-77107), IRX2 (+787338)	-51.0317	71.0317	20	66.6667	71.4286	75	0	40	20
chr2:107459088-107459088	RGPD3 (-374257), ST6GAL2 (+44014)	-49.2125	87.5458	38.3333	76.9231	100	85.7143	25	50	40
chr3:10546022-10546022	SEC13 (-183161), ATP2B2 (+1246)	-47.328	63.5185	16.1905	60	55.5556	75	0	20	28.5714
chr17:21225283-21225283	KCNJ12 (-54226), MAP2K3 (+37300)	-45.8333	64.881	19.0476	62.5	57.1429	75	0	28.5714	28.5714
chr7:37809796-37809796	NME8 (-78403), GPR141 (+86322)	-53.6047	97.4359	43.8312	100	100	92.3077	63.6364	42.8571	25
chr12:130909589-130909589	PIWIL1 (+87158), RIMBP2 (+92821)	-48.9153	52.619	3.7037	42.8571	75	40	0	0	11.1111
chr3:12830038-12830038	TMEM40 (-29001), CAND2 (-8141)	-46.5344	83.5979	37.0635	78.5714	100	72.2222	25	42.8571	43.3333
chr12:53092192-53092192	KRT1 (-18002), KRT77 (+5055)	-59.1026	97.4359	38.3333	100	100	92.3077	30	60	25
chr2:105832782-105832782	GPR45 (-25418), MRPS9 (+178342)	-55.1587	89.6825	34.5238	100	85.7143	83.3333	25	28.5714	50
chr8:55088549-55088549	SOX17 (-281946), MRPL15 (+40780)	-53.8889	90	36.1111	100	83.3333	86.6667	50	33.3333	25
chr2:77164852-77164852	LRRTM4 (+584642)	-59.0809	92.9825	33.9015	100	100	78.9474	45.4545	25	31.25
chr17:72014730-72014730	SDK2 (-374503), RPL38 (-185062)	-50.9993	64.0152	13.0159	54.5455	62.5	75	20	0	19.0476
chr1:20492429-20492429	PLA2G2C (+11488), PLA2G2F (+26611)	-58.3333	65.4762	7.14286	50	71.4286	75	0	7.14286	14.2857
chr3:169417570-169417570	MECOM (-553478), ACTRT3 (+70113)	-53.5714	68.6508	15.0794	66.6667	64.2857	75	28.5714	0	16.6667
chr15:97168620-97168620	NR2F2 (+294675)	-54.021	57.0513	3.0303	75	46.1538	50	0	9.09091	0
chr8:6110967-6110967	MCPH1 (-153146)	-52.3148	52.3148	0	75	37.5	44.4444	0	0	0
chr3:74173860-74173860	PDZRN3 (-499770), CNTN3 (+396431)	-54.7271	98.2456	43.5185	94.7368	100	100	55.5556	50	25
chr9:140181702-140181702	TOR4A (+9502), NRARP (+15001)	-61.1228	69.2424	8.11966	60	72.7273	75	16.6667	0	7.69231
chr7:50424660-50424660	IKZF1 (+76343), FIGNL1 (+92762)	-55.9788	91.5344	35.5556	100	88.8889	85.7143	41.6667	25	40
chr7:53454335-53454335	NONE	-59.2266	88.671	29.4444	100	88.2353	77.7778	30	33.3333	25
chr14:103231091-103231091	TRAF3 (-12722), RCOR1 (+172094)	-55.3968	82.7778	27.381	100	75	73.3333	28.5714	25	28.5714
chr8:65509872-65509872	BHLHE22 (+17059), CYP7B1 (+201446)	-59.6015	94.6394	35.0379	89.4737	94.4444	100	25	36.3636	43.75
chr5:38182564-38182564	GDNF (-346636), EGFLAM (-75947)	-59.2424	71.4646	12.2222	72.7273	75	66.6667	20	0	16.6667
chr2:77164882-77164882	LRRTM4 (+584612)	-65.949	94.7368	28.7879	100	100	84.2105	36.3636	25	25
chr1:38987496-38987496	POU3F1 (-475047), RRAGC (+337999)	-61.8056	92.3611	30.5556	83.3333	93.75	100	33.3333	33.3333	25
chr2:107872629-107872629	RGPD4 (-570764), ST6GAL2 (-369528)	-65.4762	100	34.5238	100	100	100	50	28.5714	25
chr2:14637351-14637351	NONE	-65.1709	100	34.8291	100	100	100	33.3333	25	46.1538
chr10:82709390-82709390	NRG3 (-925680), TSPAN14 (+495469)	-66.2698	100	33.7302	100	100	100	42.8571	33.3333	25
chr20:60951890-60951890	RPS21 (-10282), LAMA5 (-9523)	-70.4545	100	29.5455	100	100	100	27.2727	25	36.3636
chr15:89208053-89208053	ACAN (-138621), ISG20 (+26080)	-45.4571	64.2857	18.8286	50	85.7143	57.1429	18.1818	27.7778	10.5263
chr16:11722304-11722304	LITAF (-40886), SNN (-39966)	-56.3033	82.5549	26.2516	92.3077	62.5	92.8571	36.3636	25	17.3913
chr1:22706112-22706112	WNT4 (-236654), ZBTB40 (-72232)	-52.9526	75.4274	22.4747	84.6154	75	66.6667	33.3333	9.09091	25
chr10:87362143-87362143	GRID1 (+764092)	-45.237	56.2626	11.0256	45.4545	83.3333	40	10	7.69231	15.3846
chr20:39515321-39515321	MAFB (-197442), TOP1 (-142137)	-61.7766	84.8718	23.0952	80	90	84.6154	30	14.2857	25
chr5:91526100-91526100	ARRDC3 (-846925)	-55.3246	91.2281	35.9035	100	100	73.6842	52.9412	30.7692	24
chr3:181254822-181254822	DNAJC19 (-547262), SOX2 (-174900)	-55.7756	86.9949	31.2194	81.8182	100	79.1667	30.7692	38.8889	24
chr6:19327937-19327937	ID4 (-509680), RNF144B (+940357)	-67.8191	91.7735	23.9545	87.5	96.1538	91.6667	20	21.4286	30.4348
chr13:100537931-100537931	ZIC5 (+86232), CLYBL (+279009)	-55.1638	73.2194	18.0556	88.8889	84.6154	46.1538	12.5	16.6667	25
chr20:52059299-52059299	ZNF217 (+151079), TSHZ2 (+470354)	-46.6522	79.1919	32.5397	66.6667	90.9091	80	41.6667	14.2857	41.6667
chr1:219103801-219103801	LYPLAL1 (-243385), TGFB2 (+584225)	-52.5924	79.021	26.4286	76.9231	69.2308	90.9091	40	25	14.2857
chr7:32331444-32331444	PDE1C (+7497), PPP1R17 (+605116)	-60.381	90.1949	29.814	89.4737	86.6667	94.4444	33.3333	38.4615	17.6471
chr8:145031252-145031252	PLEC (-6209), PARP10 (+29370)	-58.6942	60.655	1.96078	76.9231	76.4706	28.5714	0	0	5.88235
chr2:43411687-43411687	HAAO (-391956), ZFP36L2 (+42061)	-49.6545	83.2727	33.6182	81.8182	68	100	33.3333	44.4444	23.0769
chr3:136732697-136732697	SOX14 (-750882), IL20RB (+55991)	-50.8304	56.891	6.06061	76.9231	50	43.75	0	0	18.1818
chr2:76965770-76965770	LRRTM4 (+783724)	-45.9025	47.8632	1.96078	33.3333	76.9231	33.3333	0	0	5.88235
chr3:22899167-22899167	UBE2E2 (-345617)	-50.1865	86.6667	36.4802	80	100	80	23.0769	50	36.3636
chr10:86402597-86402597	CCSER2 (+314179)	-52.3077	78.3333	26.0256	75	60	100	23.0769	25	30
chr16:68778984-68778984	TANGO6 (-98525), CDH1 (+7857)	-56.9542	68.0653	11.1111	63.6364	63.6364	76.9231	0	0	33.3333
chr13:29893148-29893148	SLC7A1 (+276677), MTUS2 (+294401)	-52.268	61.1966	8.92857	60	76.9231	46.6667	14.2857	0	12.5
chr12:97989892-97989892	TMPO (-919516), NEDD1 (+688649)	-63.141	100	36.859	100	100	100	25	62.5	23.0769
chr7:137092657-137092657	PTN (-64047), DGKI (+438952)	-56.8732	91.8803	35.0071	92.3077	100	83.3333	37.5	44.4444	23.0769
chr18:22628095-22628095	ZNF521 (+304021), HRH4 (+587503)	-63.0886	68.2168	5.12821	72.7273	76.9231	55	0	0	15.3846
chr1:239681109-239681109	CHRM3 (-111264)	-64.1378	96.6667	32.5289	100	100	90	41.1765	33.3333	23.0769
chr7:48741373-48741373	ABCA13 (+530317)	-67.2213	94.7368	27.5155	100	100	84.2105	29.1667	23.0769	30.303
chr8:136644836-136644836	KHDRBS3 (+175137)	-65.8839	72.8925	7.00855	76.9231	73.3333	68.4211	13.3333	0	7.69231
chr9:136435938-136435938	FAM163B (+15381), ADAMTSL2 (+38653)	-58.287	89.7685	31.4815	88.8889	93.75	86.6667	33.3333	16.6667	44.4444
chr7:135496117-135496117	FAM180A (-62524), MTPN (+165947)	-47.0299	68.8889	21.859	66.6667	90	50	12.5	30	23.0769
chr12:131133643-131133643	RIMBP2 (-131234), STX2 (+190096)	-55.9632	72.0238	16.0606	87.5	57.1429	71.4286	10	18.1818	20
chr16:7354723-7354723	RBFOX1 (-28028)	-46.8783	46.8783	0	77.7778	42.8571	20	0	0	0
chr17:80175470-80175470	FASN (-119263), SLC16A3 (-16093)	-55.9259	55.9259	0	70	77.7778	20	0	0	0
chr17:77128489-77128489	ENGASE (+57463), RBFOX3 (+350074)	-44.9663	54.4108	9.44444	40	77.7778	45.4545	20	0	8.33333
chr2:104532305-104532305	POU3F3 (-939664)	-49.1427	68.2336	19.0909	50	76.9231	77.7778	30	27.2727	0
chr3:118377385-118377385	IGSF11 (+376350)	-51.5697	92.094	40.5243	91.6667	100	84.6154	63.6364	22.2222	35.7143
chr2:104532284-104532284	POU3F3 (-939685)	-48.6377	73.7892	25.1515	66.6667	76.9231	77.7778	30	45.4545	0
chr5:3519095-3519095	IRX1 (-77073), C5orf38 (+766834)	-52.5341	70.3704	17.8363	75	58.3333	77.7778	0	16.6667	36.8421
chr17:80292081-80292081	TEX19 (-25042), SECTM1 (-208)	-51.0001	80.5128	29.5127	80	100	61.5385	40	22.2222	26.3158
chr19:39037240-39037240	MAP4K1 (+71324), RYR1 (+112771)	-50	66.6667	16.6667	77.7778	55.5556	66.6667	0	33.3333	16.6667
chr1:41922923-41922923	EDN2 (+27419), FOXO6 (+95330)	-44.6296	60.3704	15.7407	50	53.3333	77.7778	0	22.2222	25
chr14:92800745-92800745	RIN3 (-179373), SLC24A4 (+10797)	-49.2282	63.8746	14.6465	77.7778	53.8462	60	16.6667	0	27.2727
chr2:34366716-34366716	RASGRP3 (+665422)	-51.8519	89.2593	37.4074	77.7778	90	100	40	50	22.2222
chr15:95400028-95400028	MCTP2 (+558534)	-46.1823	73.8462	27.6638	61.5385	60	100	30.7692	22.2222	30
chr7:37250727-37250727	AOAH (-486575), ELMO1 (+238125)	-52.5285	55.0926	2.5641	77.7778	50	37.5	0	0	7.69231
chr2:97533635-97533635	ANKRD39 (-9804), SEMA4C (+2073)	-52.7593	63.4259	10.6667	62.5	50	77.7778	0	12	20
chr22:23243960-23243960	GNAZ (-168580), IGLL5 (+14001)	-48.9057	68.3502	19.4444	63.6364	63.6364	77.7778	33.3333	25	0
chr10:134840219-134840219	NKX6-2 (-240664), GPR123 (-61190)	-62.037	67.5926	5.55556	75	77.7778	50	16.6667	0	0
chr2:10169660-10169660	KLF11 (-14022), GRHL1 (+77834)	-59.6158	90.9091	31.2933	100	100	72.7273	22.2222	36.3636	35.2941
chr11:92069366-92069366	FAT3 (-15896)	-56.427	98.0392	41.6122	100	94.1176	100	55.5556	22.2222	47.0588
chr8:145725853-145725853	GPT (-3612), PPP1R16A (+10441)	-58.064	76.8519	18.7879	77.7778	75	77.7778	36.3636	0	20
chr10:112589147-112589147	PDCD4 (-42418), RBM20 (+184993)	-61.1111	96.2963	35.1852	100	88.8889	100	33.3333	50	22.2222
chr10:118289091-118289091	PNLIP (-16352), PNLIPRP3 (+101713)	-59.2593	59.2593	0	60	40	77.7778	0	0	0
chr2:127536795-127536795	GYPC (+123287), BIN1 (+328136)	-59.2593	59.2593	0	60	40	77.7778	0	0	0
chr2:124726107-124726107	CNTNAP5 (-56757)	-60.5229	64.4444	3.92157	60	77.7778	55.5556	0	0	11.7647
chr5:116333432-116333432	SEMA6A (-422803)	-63.8047	100	36.1953	100	100	100	22.2222	50	36.3636
chr9:131156931-131156931	CERCAM (-25828), URM1 (+23334)	-66.2037	95.8333	29.6296	87.5	100	100	33.3333	33.3333	22.2222
chr2:14637388-14637388	NONE	-68.661	100	31.339	100	100	100	22.2222	33.3333	38.4615
chr4:2803513-2803513	TNIP2 (-45411), SH3BP2 (-16399)	-53.6415	82.7561	29.1147	90.9091	95.4545	61.9048	17.6471	33.3333	36.3636
chr11:78565422-78565422	NARS2 (-279514), TENM4 (+586273)	-58.5502	87.0469	28.4967	82.3529	95.4545	83.3333	26.6667	41.1765	17.6471
chr10:82371363-82371363	TSPAN14 (+157442)	-56.5546	80.1199	23.5653	90.9091	92.3077	57.1429	23.0769	14.2857	33.3333
chr8:143152952-143152952	TSNARE1 (+331591), PTP4A3 (+750860)	-49.9331	92.2222	42.2891	100	90	86.6667	38.4615	66.6667	21.7391
chr3:9955480-9955480	IL17RC (-3302), IL17RE (+11178)	-61.1297	63.6938	2.5641	66.6667	78.2609	46.1538	0	0	7.69231
chr6:86839036-86839036	HTR1E (-807988), SYNCRIP (-486034)	-62.2883	92.5505	30.2622	100	95.8333	81.8182	35.7143	33.3333	21.7391
chr22:22711303-22711303	VPREB1 (+112217), ZNF280B (+152202)	-62.1364	78.1942	16.0578	88.8889	77.2727	68.4211	10.5263	17.6471	20
chr8:139196297-139196297	COL22A1 (+729939)	-49.8528	63.5891	13.7363	47.8261	52.9412	90	14.2857	15.3846	11.5385
chr2:105125107-105125107	POU3F3 (-346862)	-56.86	71.6484	14.7884	85.7143	69.2308	60	7.14286	15	22.2222
chr2:31001726-31001726	CAPN13 (+28586), LCLAT1 (+331604)	-57.5397	95.2381	37.6984	100	100	85.7143	41.6667	50	21.4286
chr2:27939867-27939867	MRPL33 (-54717), SUPT7L (-53192)	-60.9909	92.2078	31.2169	90.9091	85.7143	100	22.2222	21.4286	50
chr10:50053111-50053111	LRRC18 (+69166), WDFY4 (+135361)	-51.7788	75.8333	24.0546	62.5	75	90	40	11.1111	21.0526
chr16:86070061-86070061	FOXF1 (-474072), IRF8 (+137653)	-49.7595	64.2857	14.5262	60	42.8571	90	14.2857	11.1111	18.1818
chr4:55561831-55561831	KIT (+37747), KDR (+429925)	-61.823	76.3492	14.5262	85.7143	90	53.3333	11.1111	14.2857	18.1818
chr5:31013871-31013871	CDH6 (-179986)	-55.7602	61.8713	6.11111	66.6667	78.9474	40	10	0	8.33333
chr3:137433439-137433439	SOX14 (-50140), IL20RB (+756733)	-49.2577	56.4547	7.19697	46.6667	78.9474	43.75	12.5	0	9.09091
chr2:100281585-100281585	REV1 (-175089), AFF3 (+440460)	-64.6094	95.2381	30.6287	100	100	85.7143	33.3333	21.0526	37.5
chr3:181472900-181472900	SOX2 (+43179)	-66.3191	85.9025	19.5833	86.6667	94.1176	76.9231	18.75	25	15
chr2:134022615-134022615	LYPD1 (-594838), NCKAP5 (+303416)	-64.6196	78.8745	14.2549	85.7143	90.9091	60	15	11.7647	16
chr19:10683713-10683713	CDKN2D (-4060), AP1M2 (+14277)	-51.8651	70.8333	18.9683	58.3333	87.5	66.6667	28.5714	20	8.33333
chr7:127269583-127269583	SND1 (-22651), PAX4 (-13804)	-61.132	77.4444	16.3124	84	91.6667	56.6667	15.3846	12.5	21.0526
chr3:181437712-181437712	SOX2 (+7991)	-48.0513	75.303	27.2517	60	75	90.9091	11.1111	31.25	39.3939
chr2:10423170-10423170	HPCAL1 (-20656), RRM2 (+160716)	-61.1364	84.7475	23.6111	90.9091	83.3333	80	11.1111	22.2222	37.5
chr6:18601965-18601965	RNF144B (+214385)	-57.0788	79.6429	22.5641	87.5	80	71.4286	7.69231	10	50
chr4:12547176-12547176	RAB28 (+938813)	-51.5152	51.5152	0	54.5455	80	20	0	0	0
chr12:103898512-103898512	STAB2 (-82539), ASCL1 (+547049)	-51.2821	93.3333	42.0513	80	100	100	60	20	46.1538
chr14:105091218-105091218	INF2 (-64756), TMEM179 (-19235)	-56.7669	69.0476	12.2807	57.1429	70	80	0	0	36.8421
chr7:63924480-63924480	ZNF680 (+99004), ZNF736 (+151295)	-40.5556	88.8889	48.3333	83.3333	83.3333	100	62.5	20	62.5
chr5:179758461-179758461	MAPK9 (-39363), GFPT2 (+21926)	-54.2502	65.3613	11.1111	61.5385	54.5455	80	0	0	33.3333
chr1:226806727-226806727	C1orf95 (+70227), ITPKB (+120137)	-58.8034	92.3077	33.5043	100	76.9231	100	20	53.8462	26.6667
chr2:41508756-41508756	SLC8A1 (-769256), PKDCC (-766404)	-53.6111	63.3333	9.72222	80	70	40	16.6667	0	12.5
chr3:134787741-134787741	PPP2R3A (-896774), EPHB1 (+273638)	-49.596	52.9293	3.33333	80	33.3333	45.4545	0	0	10
chr2:122987138-122987138	TSN (+474030)	-50.0529	54.8148	4.7619	40	44.4444	80	0	0	14.2857
chr1:19969702-19969702	NBL1 (-24), MINOS1 (+46219)	-57.7778	68.8889	11.1111	80	66.6667	60	0	0	33.3333
chr21:39949497-39949497	ERG (+84121), KCNJ15 (+305153)	-56.4636	65.3922	8.92857	80	75	41.1765	12.5	0	14.2857
chr10:3387781-3387781	PITRM1 (-172779), KLF6 (+439686)	-62.6573	93.9394	31.2821	81.8182	100	100	20	20	53.8462
chr18:14748471-14748471	ANKRD30B (+233)	-54.1239	83.0128	28.8889	100	87.5	61.5385	33.3333	20	33.3333
chr11:78428811-78428811	NARS2 (-142903), TENM4 (+722884)	-49.425	57.2028	7.77778	46.1538	45.4545	80	16.6667	0	6.66667
chr1:4192308-4192308	AJAP1 (-522797), C1orf174 (-375460)	-56.1111	62.7778	6.66667	50	80	58.3333	0	0	20
chr1:238780943-238780943	ZP4 (-726850)	-60.4762	93.3333	32.8571	100	100	80	20	50	28.5714
chr11:79042610-79042610	NARS2 (-756702), TENM4 (+109085)	-57.9121	90.7692	32.8571	92.3077	80	100	28.5714	50	20
chr19:54934999-54934999	LENG8 (-25066), TTYH1 (+8300)	-56.4286	64.7619	8.33333	71.4286	80	42.8571	0	12.5	12.5
chr8:86499494-86499494	REXO1L1 (+76232), CA2 (+123414)	-53.9153	57.619	3.7037	50	42.8571	80	0	0	11.1111
chr2:121100727-121100727	INHBB (-2992), RALB (+90394)	-52.5	77.5	25	100	70	62.5	20	25	30
chr12:131260473-131260473	RIMBP2 (-258064), STX2 (+63266)	-51.9048	55.2381	3.33333	42.8571	80	42.8571	0	0	10
chr11:114489951-114489951	NXPE2 (-59157), NXPE4 (-23468)	-58.6111	90.2778	31.6667	87.5	100	83.3333	20	50	25
chr2:56420205-56420205	EFEMP1 (-268932)	-53.901	90.2778	36.3768	87.5	83.3333	100	50	20	39.1304
chr5:124424360-124424360	ZNF608 (-343243)	-60	94.4444	34.4444	83.3333	100	100	33.3333	20	50
chr10:79395265-79395265	KCNMA1 (+2135)	-54.9236	92.5926	37.669	88.8889	100	88.8889	54.5455	20	38.4615
chr7:54707813-54707813	VSTM2A (+97796), SEC61G (+119854)	-61.7196	86.2434	24.5238	100	94.4444	64.2857	20	28.5714	25
chr3:59487428-59487428	FAM3D (-834854)	-56.9872	94.1026	37.1154	90	92.3077	100	20	37.5	53.8462
chr10:71602690-71602690	H2AFY2 (-209862), COL13A1 (+41003)	-51.3889	89.1667	37.7778	87.5	86.6667	93.3333	50	50	13.3333
chr6:100575524-100575524	MCHR2 (-133426), SIM1 (+337281)	-56.6667	92.5	35.8333	90	100	87.5	20	50	37.5
chr9:139748684-139748684	MAMDC4 (+1866), EDF1 (+12054)	-57.5783	96.2963	38.7179	100	88.8889	100	20	46.1538	50
chr5:148039936-148039936	ADRB2 (-166220), HTR4 (-6221)	-61.1111	65.2778	4.16667	80	53.3333	62.5	0	0	12.5
chr2:112898419-112898419	FBLN7 (+2458), ZC3H8 (+114269)	-54.8413	100	45.1587	100	100	100	20	57.1429	58.3333
chr7:49174432-49174432	VWC2 (-638825), ABCA13 (+963376)	-62.381	100	37.619	100	100	100	35.7143	57.1429	20
chr12:130852288-130852288	PIWIL1 (+29857), RIMBP2 (+150122)	-63.3333	94.4444	31.1111	100	100	83.3333	20	33.3333	40
chr19:4042357-4042357	ENSG00000205147 (+797), PIAS4 (+34714)	-61.4815	100	38.5185	100	100	100	55.5556	20	40
chr7:37733619-37733619	NME8 (-154580), GPR141 (+10145)	-60.9921	95.8333	34.8413	100	87.5	100	42.8571	20	41.6667
chr15:81746771-81746771	TMC3 (-80218), MEX3B (+591711)	-62.1645	92.0635	29.899	83.3333	100	92.8571	36.3636	20	33.3333
chr3:180042447-180042447	PEX5L (-287730), TTC14 (-277471)	-61.7316	91.4141	29.6825	100	90.9091	83.3333	35.7143	20	33.3333
chr18:45883524-45883524	ZBTB7C (-191588), CTIF (-182005)	-65.3391	95.2381	29.899	100	100	85.7143	33.3333	20	36.3636
chr15:77981366-77981366	LINGO1 (-56535), TBC1D2B (+388628)	-64.1667	64.1667	0	62.5	80	50	0	0	0
chr1:240193880-240193880	FMN2 (-61300), CHRM3 (+401508)	-62.381	100	37.619	100	100	100	20	42.8571	50
chr3:22412578-22412578	UBE2E2 (-832206), ZNF385D (-619652)	-68.8462	96.6667	27.8205	100	100	90	20	38.4615	25
chr2:107677374-107677374	RGPD4 (-766019), ST6GAL2 (-174273)	-66.9444	92.3611	25.4167	93.75	100	83.3333	31.25	25	20
chr1:226324845-226324845	ACBD3 (+49586), H3F3A (+73168)	-63.4921	100	36.5079	100	100	100	20	46.6667	42.8571
chr1:205396093-205396093	CDK18 (-77633), LEMD1 (-4912)	-68.658	100	31.342	100	100	100	20	28.5714	45.4545
chr2:41911331-41911331	PKDCC (-363829)	-65.1587	100	34.8413	100	100	100	41.6667	20	42.8571
chr5:41005232-41005232	C7 (+95879), C6 (+256308)	-76.5217	100	23.4783	100	100	100	20	20	30.4348
chr7:70302039-70302039	WBSCR17 (-295116)	-46.6468	71.25	24.6032	87.5	70	56.25	33.3333	33.3333	7.14286
chr12:38547046-38547046	ALG10B (-163334)	-59.0873	79.3651	20.2778	77.7778	88.8889	71.4286	8.33333	12.5	40
chr2:98973564-98973564	INPP4A (-87757), CNGA3 (+10947)	-76.5551	92.7059	16.1508	94.1176	92	92	13.3333	14.2857	20.8333
chr9:124044927-124044927	RAB14 (-80781), GSN (-17144)	-57.7104	71.1111	13.4007	83.3333	40	90	20	11.1111	9.09091
chr7:73130554-73130554	STX1A (+3434), WBSCR22 (+32599)	-51.9697	68.8889	16.9192	50	90	66.6667	16.6667	9.09091	25
chr19:13858306-13858306	MRI1 (-17057), CCDC130 (+15733)	-72.2203	85.7809	13.5606	90.9091	84.6154	81.8182	10	12.5	18.1818
chr7:48741354-48741354	ABCA13 (+530298)	-65.1232	87.6125	22.4893	92.8571	96.2963	73.6842	20.8333	15.3846	31.25
chr11:58726510-58726510	FAM111B (-148200), GLYATL1 (+15789)	-50.2165	100	49.7835	100	100	100	66.6667	63.6364	19.0476
chr6:19909354-19909354	ID4 (+71738), MBOAT1 (+303276)	-52.5642	79.9253	27.3611	80.9524	100	58.8235	30	33.3333	18.75
chr2:74965810-74965810	HK2 (-95298), SEMA4F (+84456)	-55.7158	88.8889	33.1731	86.6667	80	100	30.7692	18.75	50
chr8:66367305-66367305	CYP7B1 (-655988), ARMC1 (+179137)	-58.0909	76.4484	18.3575	71.4286	81.25	76.6667	0	21.7391	33.3333
chr7:50252311-50252311	IKZF1 (-96007), C7orf72 (+116680)	-64.6086	88.6364	24.0278	100	90.9091	75	20	33.3333	18.75
chr3:130170081-130170081	COL6A6 (-109097), COL6A5 (+105723)	-59.3178	97.619	38.3013	100	100	92.8571	50	46.1538	18.75
chr11:78440409-78440409	NARS2 (-154501), TENM4 (+711286)	-59.9206	81.5873	21.6667	71.4286	83.3333	90	16.6667	8.33333	40
chr6:33141152-33141152	HLA-DPA1 (-92666), COL11A2 (+19124)	-56.5251	83.9325	27.4074	91.6667	77.7778	82.3529	33.3333	10	38.8889
chr17:43906102-43906102	SPPL2C (-16154), CRHR1 (+44192)	-48.8611	65.6177	16.7566	54.5455	50	92.3077	10.5263	16.6667	23.0769
chr15:100432734-100432734	LYSMD4 (-159109), ADAMTS17 (+449476)	-52.4579	91.8519	39.3939	100	88.8889	86.6667	66.6667	18.1818	33.3333
chr2:121100744-121100744	INHBB (-2975), RALB (+90411)	-48.4286	64.7727	16.3441	81.8182	50	62.5	0	20	29.0323
chr7:71810916-71810916	CALN1 (+66442)	-52.4711	64.7727	12.3016	62.5	81.8182	50	28.5714	8.33333	0
chr15:41840679-41840679	TYRO3 (-10553), RPAP1 (-4223)	-52.5758	88.6364	36.0606	100	90.9091	75	50	18.1818	40
chr2:108161205-108161205	ST6GAL2 (-658104), RGPD4 (-282188)	-62.8283	88.8889	26.0606	95.2381	100	71.4286	18.1818	40	20
chr19:49652017-49652017	HRC (+6664), PPFIA3 (+29372)	-61.1704	66.4336	5.26316	81.8182	63.6364	53.8462	0	0	15.7895
chr8:73551800-73551800	TERF1 (-369299), KCNB2 (+102175)	-59.8575	87.4459	27.5884	100	71.4286	90.9091	18.1818	31.25	33.3333
chr2:112898503-112898503	FBLN7 (+2542), ZC3H8 (+114185)	-63.3766	98.4848	35.1082	100	100	95.4545	18.1818	30	57.1429
chr2:133518743-133518743	LYPD1 (-90966), NCKAP5 (+807288)	-60.5984	67.4437	6.84524	53.8462	66.6667	81.8182	0	6.25	14.2857
chr9:116945716-116945716	ORM1 (-139620), COL27A1 (+27877)	-60.8309	92.1296	31.2987	87.5	100	88.8889	18.1818	40	35.7143
chr8:41735766-41735766	NKX6-3 (-230889), ANK1 (+18514)	-66.1616	95.8333	29.6717	100	100	87.5	37.5	33.3333	18.1818
chr19:18497005-18497005	GDF15 (+4026), LRRC25 (+11422)	-63.4632	74.8918	11.4286	71.4286	81.8182	71.4286	14.2857	0	20
chr2:122785632-122785632	TSN (+272524)	-65.506	71.7172	6.21118	66.6667	81.8182	66.6667	0	14.2857	4.34783
chr2:100253198-100253198	REV1 (-146702), AFF3 (+468847)	-68.569	74.4949	5.92593	81.8182	75	66.6667	0	11.1111	6.66667
chr3:187036080-187036080	RTP4 (-50040), MASP1 (-26435)	-66.0714	84.6032	18.5317	80	95.2381	78.5714	21.4286	20.8333	13.3333
chr8:68733556-68733556	PREX2 (-130797), CPA6 (-74977)	-47.1269	88.4259	41.299	87.5	100	77.7778	50	17.6471	56.25
chr11:56893678-56893678	LRRC55 (-55543), OR5AK2 (+137332)	-71.578	95.2381	23.6601	100	100	85.7143	33.3333	20	17.6471
chr16:2956585-2956585	FLYWCH1 (-5415), FLYWCH2 (+23399)	-56.9573	77.374	20.4167	64.2857	78.9474	88.8889	25	30	6.25
chr2:15002108-15002108	NBAS (+699346)	-53.7057	81.3248	27.619	91.6667	92.3077	60	33.3333	40	9.52381
chr9:74052508-74052508	TRPM3 (-315995), TMEM2 (+331292)	-51.847	70.6349	18.7879	83.3333	71.4286	57.1429	36.3636	20	0
chr17:70681061-70681061	SLC39A11 (+407766), SOX9 (+563901)	-44.1919	51.3889	7.19697	33.3333	83.3333	37.5	12.5	9.09091	0
chr1:50888131-50888131	DMRTA2 (+1041), ELAVL4 (+316168)	-54.7222	62.2222	7.5	83.3333	33.3333	70	0	10	12.5
chr7:149942571-149942571	ACTR3C (+78187), ATP6V0E2 (+372515)	-53.8184	58.9466	5.12821	36.3636	57.1429	83.3333	0	0	15.3846
chr22:17083742-17083742	CCT8L2 (-10043), XKR3 (+218847)	-59.4276	63.1313	3.7037	72.7273	83.3333	33.3333	0	0	11.1111
chr20:58030286-58030286	PHACTR3 (-149317), EDN3 (+154805)	-53.3333	70	16.6667	66.6667	60	83.3333	37.5	0	12.5
chrX:101357729-101357729	ZMAT1 (-170993), TCEAL2 (-22931)	-52.8571	88.5714	35.7143	100	85.7143	80	57.1429	33.3333	16.6667
chr12:124701826-124701826	ZNF664 (+244157), NCOR2 (+277972)	-52.2222	57.7778	5.55556	50	83.3333	40	16.6667	0	0
chr12:125119234-125119234	NCOR2 (-139437), SCARB1 (+229159)	-46.7677	70	23.2323	66.6667	60	83.3333	0	33.3333	36.3636
chr6:136929632-136929632	MAP7 (-82023), MAP3K5 (+184024)	-50	76.1905	26.1905	71.4286	100	57.1429	28.5714	16.6667	33.3333
chrX:144332061-144332061	SLITRK2 (-567628)	-54.5014	94.8718	40.3704	100	100	84.6154	44.4444	16.6667	60
chr7:67191412-67191412	TYW1 (+729611)	-51.8083	82.1759	30.3676	100	77.7778	68.75	31.5789	16.6667	42.8571
chr8:47529132-47529132	SPIDR (-644035)	-58.8889	86.6667	27.7778	100	100	60	33.3333	33.3333	16.6667
chr3:14382884-14382884	XPC (-162602), SLC6A6 (-61192)	-49.8016	100	50.1984	100	100	100	16.6667	62.5	71.4286
chr3:180963176-180963176	SOX2 (-466546), DNAJC19 (-255616)	-58.7459	67.7203	8.97436	83.3333	75	44.8276	15.3846	0	11.5385
chr4:3763593-3763593	LRPAP1 (-229308), ADRA2C (-4532)	-63.5522	78.7037	15.1515	83.3333	77.7778	75	0	0	45.4545
chr1:245127564-245127564	HNRNPU (-99792), EFCAB2 (-5607)	-47.7778	61.1111	13.3333	50	83.3333	50	0	20	20
chr10:44359947-44359947	ZNF32 (-215796), CXCL12 (+520550)	-50.9091	80.9091	30	72.7273	70	100	33.3333	40	16.6667
chr11:78788994-78788994	NARS2 (-503086), TENM4 (+362701)	-55.8908	65.873	9.98217	64.2857	50	83.3333	0	18.1818	11.7647
chr3:181527697-181527697	ATP11B (-983591), SOX2 (+97976)	-55.3688	95.2381	39.8693	100	100	85.7143	52.9412	16.6667	50
chr10:130010147-130010147	MKI67 (-85499)	-50.7937	100	49.2063	100	100	100	66.6667	64.2857	16.6667
chr16:87924008-87924008	SLC7A5 (-20915), CA5A (+46114)	-62.2222	100	37.7778	100	100	100	30	16.6667	66.6667
chr7:73183241-73183241	ABHD11 (-30045), CLDN3 (+1359)	-56.8771	82.0094	25.1323	82.3529	94.4444	69.2308	11.1111	28.5714	35.7143
chr8:102570909-102570909	GRHL2 (+66250), NCALD (+566226)	-58.1579	88.1579	30	100	89.4737	75	33.3333	16.6667	40
chr5:179250884-179250884	SQSTM1 (+3126), C5orf45 (+35003)	-61.9048	95.2381	33.3333	85.7143	100	100	50	33.3333	16.6667
chrX:144713094-144713094	SLITRK2 (-186595)	-59.8148	85.9259	26.1111	80	100	77.7778	16.6667	20	41.6667
chr6:42104829-42104829	GUCA1A (-18355), TAF8 (+86568)	-57.5132	83.0688	25.5556	71.4286	100	77.7778	16.6667	25	35
chr12:121881572-121881572	RNF34 (+43651), KDM2B (+137317)	-62.2222	66.6667	4.44444	66.6667	83.3333	50	0	0	13.3333
chr21:39867541-39867541	ERG (+166077), KCNJ15 (+223197)	-61.1111	61.1111	0	62.5	83.3333	37.5	0	0	0
chr2:18074598-18074598	KCNS3 (+15485), RDH14 (+667348)	-67.9293	91.6667	23.7374	100	100	75	36.3636	18.1818	16.6667
chr20:62034024-62034024	CHRNA4 (-41286), KCNQ2 (+69967)	-60.9946	72.8535	11.859	62.5	72.7273	83.3333	0	23.0769	12.5
chr12:121881579-121881579	RNF34 (+43658), KDM2B (+137310)	-57.6068	59.8291	2.22222	50	46.1538	83.3333	0	0	6.66667
chr5:124623786-124623786	ZNF608 (-542669)	-65.0214	93.3333	28.312	100	100	80	37.5	30.7692	16.6667
chr3:169417552-169417552	MECOM (-553460), ACTRT3 (+70131)	-68.0556	93.4524	25.3968	100	92.8571	87.5	42.8571	16.6667	16.6667
chr2:27939894-27939894	MRPL33 (-54690), SUPT7L (-53219)	-61.9769	61.9769	0	45.4545	57.1429	83.3333	0	0	0
chr2:107872344-107872344	RGPD4 (-571049), ST6GAL2 (-369243)	-66.7388	100	33.2612	100	100	100	54.5455	16.6667	28.5714
chr2:123998110-123998110	CNTNAP5 (-784754)	-64.2677	69.8232	5.55556	63.6364	62.5	83.3333	16.6667	0	0
chr2:23250901-23250901	ATAD2B (+899083)	-67.3882	76.4791	9.09091	64.2857	83.3333	81.8182	0	9.09091	18.1818
chr2:76106291-76106291	GCFC2 (-168177)	-66.6667	97.7778	31.1111	100	93.3333	100	16.6667	46.6667	30
chr11:49455878-49455878	OR4C13 (-518065), FOLH1 (-225657)	-61.5385	73.3333	11.7949	66.6667	83.3333	70	0	20	15.3846
chr2:29788213-29788213	C2orf71 (-491087), ALK (+356219)	-70.6061	81.7172	11.1111	83.3333	80	81.8182	0	33.3333	0
chr10:74082056-74082056	DNAJB12 (+32851), DDIT4 (+48379)	-67.1651	92.2078	25.0427	100	85.7143	90.9091	16.6667	20	38.4615
chr7:32290597-32290597	PDE1C (+48344), PPP1R17 (+564269)	-66.6498	79.4444	12.7946	75	80	83.3333	11.1111	27.2727	0
chr2:98487920-98487920	TMEM131 (+124434), ZAP70 (+157898)	-70.7449	91.8561	21.1111	81.8182	100	93.75	16.6667	20	26.6667
chr10:82709407-82709407	NRG3 (-925663), TSPAN14 (+495486)	-71.8254	92.4603	20.6349	100	91.6667	85.7143	28.5714	16.6667	16.6667
chr12:121881588-121881588	RNF34 (+43667), KDM2B (+137301)	-69.4444	97.2222	27.7778	91.6667	100	100	33.3333	16.6667	33.3333
chr14:77723002-77723002	NGB (+14653), TMEM63C (+74833)	-75.6566	75.6566	0	80	63.6364	83.3333	0	0	0
chr5:172204416-172204416	ERGIC1 (-56862), DUSP1 (-6219)	-75.6566	100	24.3434	100	100	100	20	36.3636	16.6667
chr11:20698127-20698127	NELL1 (+7010)	-73.1734	92.803	19.6296	100	90.9091	87.5	20	16.6667	22.2222
chr9:74052558-74052558	TRPM3 (-316045), TMEM2 (+331242)	-77.7778	77.7778	0	66.6667	83.3333	83.3333	0	0	0
chr2:60495175-60495175	BCL11A (+285458)	-77.7778	77.7778	0	70	80	83.3333	0	0	0
chr6:1083075-1083075	EXOC2 (-389965), FOXQ1 (-229600)	-58.6628	87.619	28.9562	92.8571	90	80	9.09091	44.4444	33.3333
chr2:75540257-75540257	TACR1 (-113432), EVA1A (+256591)	-68.6094	78.9912	10.3818	87.5	89.4737	60	20	5.88235	5.26316
chr10:87407104-87407104	GRID1 (+719131)	-61.044	76.5996	15.5556	84.2105	75	70.5882	30	0	16.6667
chr21:39862516-39862516	ERG (+171102), KCNJ15 (+218172)	-60.4021	95.8333	35.4312	100	100	87.5	27.2727	63.6364	15.3846
chr1:60688255-60688255	NFIA (-859279), C1orf87 (-148814)	-47.9274	93.3333	45.406	93.3333	100	86.6667	58.3333	62.5	15.3846
chr5:63236905-63236905	HTR1A (+20875)	-53.8184	97.619	43.8006	100	100	92.8571	63.6364	52.381	15.3846
chr11:121436476-121436476	SORL1 (+113565), BLID (+550447)	-61.8437	94.4444	32.6007	100	83.3333	100	53.8462	28.5714	15.3846
chr18:44975451-44975451	SKOR2 (-199898), SMAD2 (+482061)	-61.0755	65.2422	4.16667	66.6667	84.6154	44.4444	0	12.5	0
chr1:3826338-3826338	AJAP1 (-888767), C1orf174 (-9490)	-58.8462	85	26.1538	100	75	80	23.0769	15.3846	40
chr10:100494978-100494978	HPS1 (-288296), HPSE2 (+500641)	-52.7817	91.6388	38.8571	92.3077	100	82.6087	48	15	53.5714
chr12:13530048-13530048	EMP1 (+180399), GRIN2B (+603005)	-56.0185	92.5	36.4815	90	100	87.5	44.4444	50	15
chr5:206387-206387	SDHA (-11969), PLEKHG4B (+66015)	-71.8498	85.7421	13.8923	84.2105	95.2381	77.7778	10	17.3913	14.2857
chr2:75566875-75566875	TACR1 (-140050), EVA1A (+229973)	-53.6675	85.9907	32.3232	94.7368	88.2353	75	9.09091	54.5455	33.3333
chr12:116935095-116935095	MED13L (-219953), MAP1LC3B2 (-62091)	-58.1548	58.1548	0	68.75	85.7143	20	0	0	0
chr11:2125298-2125298	IGF2 (+37170), MRPL23 (+156791)	-46.9048	73.3333	26.4286	60	60	100	40	14.2857	25
chr11:129482281-129482281	TMEM45B (-203433), BARX2 (+236447)	-63.4921	83.3333	19.8413	100	100	50	16.6667	14.2857	28.5714
chr8:142451439-142451439	PTP4A3 (+49347)	-48.2143	61.9048	13.6905	50	50	85.7143	28.5714	0	12.5
chr5:135913015-135913015	TRPC7 (-211791), SPOCK1 (+922022)	-56.5176	85.3535	28.836	83.3333	100	72.7273	50	22.2222	14.2857
chr8:144482147-144482147	MAFA (+30429), RHPN1 (+31091)	-56.0967	67.4603	11.3636	85.7143	66.6667	50	9.09091	0	25
chr18:22551377-22551377	ZNF521 (+380739), HRH4 (+510785)	-52.1405	93.9394	41.7989	100	100	81.8182	55.5556	14.2857	55.5556
chr9:117755416-117755416	TNFSF8 (-62720), TNC (+125120)	-48.7698	74.6032	25.8333	71.4286	85.7143	66.6667	40	0	37.5
chr11:79221240-79221240	TENM4 (-69546)	-56.5934	92.3077	35.7143	100	76.9231	100	50	42.8571	14.2857
chr11:12020576-12020576	DKK3 (+10053), USP47 (+157607)	-50.9158	100	49.0842	100	100	100	71.4286	14.2857	61.5385
chr22:19950298-19950298	TXNRD2 (-20966), ARVCF (+54033)	-52.404	80.5521	28.1481	82.6087	85.7143	73.3333	0	40	44.4444
chr2:65928462-65928462	MEIS1 (-734070), SPRED2 (-269152)	-54.9603	95.8333	40.873	100	100	87.5	14.2857	50	58.3333
chr8:144821529-144821529	FAM83H (-5559), SCRIB (+76020)	-62.4949	87.037	24.5421	100	61.1111	100	14.2857	28.5714	30.7692
chr3:64795030-64795030	ADAMTS9 (-121355)	-67.2619	71.4286	4.16667	85.7143	85.7143	42.8571	0	12.5	0
chr1:45173890-45173890	TMEM53 (-33664), KIF2C (-31602)	-61.0693	85.7143	24.6449	100	92.8571	64.2857	33.3333	14.2857	26.3158
chr5:30935659-30935659	CDH6 (-258198)	-59.4313	90.4558	31.0245	94.4444	100	76.9231	14.2857	45.4545	33.3333
chr9:138221433-138221433	PPP1R26 (-150215), OLFM1 (+254068)	-58.2251	89.1775	30.9524	81.8182	100	85.7143	14.2857	50	28.5714
chr2:134158596-134158596	LYPD1 (-730819), NCKAP5 (+167435)	-57.7381	88.4259	30.6878	87.5	77.7778	100	44.4444	33.3333	14.2857
chr7:54759339-54759339	SEC61G (+68328), VSTM2A (+149322)	-61.6883	95.2381	33.5498	100	100	85.7143	36.3636	50	14.2857
chr2:177003590-177003590	HOXD3 (-11532), HOXD8 (+9123)	-67.672	69.5238	1.85185	42.8571	85.7143	80	5.55556	0	0
chr2:8672605-8672605	ID2 (-146370)	-62.7839	74.2125	11.4286	60	85.7143	76.9231	20	0	14.2857
chr7:31046692-31046692	ADCYAP1R1 (-56118), GHRHR (+43055)	-59.7794	66.7313	6.95187	85.7143	52.9412	61.5385	0	9.09091	11.7647
chr10:8378599-8378599	GATA3 (+281944)	-66.5079	95.5556	29.0476	86.6667	100	100	14.2857	42.8571	30
chr1:6419010-6419010	GPR153 (-97976), ACOT7 (+26863)	-70.1058	76.1905	6.08466	85.7143	85.7143	57.1429	7.14286	11.1111	0
chr20:4729649-4729649	PRNT (-8336), RASSF2 (+74642)	-62.1825	73.0159	10.8333	85.7143	66.6667	66.6667	20	12.5	0
chr17:29999282-29999282	COPRS (+187074), RAB11FIP4 (+280641)	-66.3492	77.4603	11.1111	85.7143	66.6667	80	16.6667	0	16.6667
chr9:76094880-76094880	ANXA1 (+322311)	-72.8896	95.8333	22.9437	100	100	87.5	36.3636	14.2857	18.1818
chr16:57925585-57925585	KIFC3 (-89086), CNGB1 (+79431)	-72.3321	94.8718	22.5397	100	100	84.6154	33.3333	14.2857	20
chr10:48437796-48437796	GDF2 (-20944), GDF10 (+1180)	-67.3761	92.5926	25.2165	88.8889	100	88.8889	14.2857	36.3636	25
chr11:60693658-60693658	TMEM132A (+1706), SLC15A3 (+25599)	-72.7106	87.3626	14.652	100	92.8571	69.2308	14.2857	14.2857	15.3846
chr1:213946008-213946008	PROX1 (-215278), RPS6KC1 (+721412)	-71.9669	77.5613	5.59441	85.7143	63.6364	83.3333	0	9.09091	7.69231
chr12:111484756-111484756	CUX2 (+12929), FAM109A (+322169)	-72.7513	94.4444	21.6931	100	100	83.3333	28.5714	14.2857	22.2222
chr8:96328253-96328253	C8orf37 (-46825), GDF6 (+844767)	-71.4881	98.3333	26.8452	100	100	95	14.2857	31.25	35
chr19:18109316-18109316	ARRDC2 (-9661), CCDC124 (+63412)	-72.6847	81.2958	8.61111	76.9231	81.25	85.7143	12.5	0	13.3333
chr19:18109271-18109271	ARRDC2 (-9706), CCDC124 (+63367)	-78.7463	81.7766	3.0303	84.6154	75	85.7143	0	9.09091	0
chr10:121733838-121733838	PPAPDC1A (-482628), SEC23IP (+81616)	-80.3456	84.0493	3.7037	81.8182	85.7143	84.6154	0	11.1111	0
chr3:168838989-168838989	MECOM (+25104)	-66.6263	72.3374	5.71108	86.7925	89.7436	40.4762	5.88235	3.7037	7.54717
chr8:65776626-65776626	CYP7B1 (-65309), ARMC1 (+769816)	-75.3397	87.9426	12.603	95.2381	91.6667	76.9231	9.09091	15.3846	13.3333
chr5:176139086-176139086	UNC5A (-98392), TSPAN17 (+64699)	-57.27	78.0392	20.7692	94.1176	70	70	7.69231	20	34.6154
chr11:60552785-60552785	MS4A10 (-36), MS4A15 (+28305)	-53.2937	65.8333	12.5397	66.6667	93.3333	37.5	14.2857	16.6667	6.66667
chr10:133880440-133880440	BNIP3 (-85006), JAKMIP3 (-37735)	-52.1032	73.2143	21.1111	62.5	57.1429	100	16.6667	33.3333	13.3333
chr21:39631669-39631669	KCNJ15 (-12676), DSCR8 (+138103)	-65.0871	89.6296	24.5425	80	100	88.8889	35.2941	13.3333	25
chr5:30935693-30935693	CDH6 (-258164)	-72.9911	93.0199	20.0289	94.4444	100	84.6154	28.5714	18.1818	13.3333
chr2:78473037-78473037	REG3G (-779790), LRRTM4 (-723544)	-67.1947	87.0968	19.9021	100	100	61.2903	29.4118	17.3913	12.9032
chr2:134083495-134083495	LYPD1 (-655718), NCKAP5 (+242536)	-49.1667	49.1667	0	40	87.5	20	0	0	0
chr11:128613638-128613638	FLI1 (+49749), KCNJ1 (+98791)	-54.881	58.2143	3.33333	87.5	57.1429	30	0	0	10
chr20:49749126-49749126	KCNG1 (-109461), NFATC2 (+410132)	-50.119	88.5714	38.4524	80	100	85.7143	12.5	42.8571	60
chr5:170044941-170044941	GABRP (-164745), KCNIP1 (+113365)	-53.9021	71.7593	17.8571	77.7778	87.5	50	25	0	28.5714
chr14:20519728-20519728	OR4K13 (-16810), OR4L1 (-8476)	-53.3911	93.0556	39.6645	100	91.6667	87.5	63.6364	42.8571	12.5
chrX:150696851-150696851	PASD1 (-35243), VMA21 (+131176)	-54.1667	100	45.8333	100	100	100	50	75	12.5
chr16:88614934-88614934	ZC3H18 (-21855), ZFPM1 (+95210)	-62.5	100	37.5	100	100	100	12.5	25	75
chr19:54779562-54779562	LILRB5 (-18436), LILRB2 (+5477)	-63.3791	68.141	4.7619	87.5	76.9231	40	14.2857	0	0
chr2:127593027-127593027	GYPC (+179519), BIN1 (+271904)	-54.9314	59.6814	4.75	87.5	56.25	35.2941	0	6.25	8
chr2:29751202-29751202	C2orf71 (-454076), ALK (+393230)	-58.3333	95.8333	37.5	100	87.5	100	40	60	12.5
chr9:135298695-135298695	BARHL1 (-158877), TTF1 (-16487)	-62.8704	71.7593	8.88889	83.3333	87.5	44.4444	16.6667	0	10
chr2:100863669-100863669	AFF3 (-141625), LONRF2 (+75526)	-62.6425	83.4758	20.8333	61.5385	100	88.8889	33.3333	12.5	16.6667
chr16:86785970-86785970	FOXL1 (+173856), FBXO31 (+631393)	-58.1481	81.4815	23.3333	77.7778	100	66.6667	20	12.5	37.5
chr17:71818824-71818824	RPL38 (-380968), SDK2 (-178597)	-52.6984	75.1984	22.5	66.6667	87.5	71.4286	37.5	0	30
chr2:21945283-21945283	TDRD15 (+598495)	-58.3333	97.2222	38.8889	100	100	91.6667	62.5	41.6667	12.5
chr20:58030250-58030250	PHACTR3 (-149353), EDN3 (+154769)	-54.2857	80.4762	26.1905	71.4286	70	100	37.5	28.5714	12.5
chr14:65289935-65289935	CHURC1 (-91144), SPTB (-70)	-58.986	86.7424	27.7564	72.7273	87.5	100	40	12.5	30.7692
chr8:55419203-55419203	RP1 (-109424), SOX17 (+48709)	-64.0404	70.9848	6.94444	80	87.5	45.4545	0	8.33333	12.5
chr7:37250742-37250742	AOAH (-486590), ELMO1 (+238110)	-55.0926	55.0926	0	44.4444	33.3333	87.5	0	0	0
chr10:54725616-54725616	MBL2 (-194157)	-65.5688	67.791	2.22222	71.4286	87.5	44.4444	0	0	6.66667
chr16:8862326-8862326	TMEM186 (+29179), ABAT (+55501)	-57.6515	100	42.3485	100	100	100	12.5	60	54.5455
chr19:39738090-39738090	IFNL2 (-21064), IFNL3 (-2445)	-56.9949	88.3838	31.3889	83.3333	100	81.8182	12.5	40	41.6667
chr7:50424631-50424631	IKZF1 (+76314), FIGNL1 (+92791)	-57.8704	100	42.1296	100	100	100	58.3333	12.5	55.5556
chr3:10898408-10898408	SLC6A1 (-136002), SLC6A11 (+40524)	-71.4744	74.0385	2.5641	84.6154	87.5	50	7.69231	0	0
chr6:87680077-87680077	HTR1E (+33054), CGA (+124747)	-72.5	78.0556	5.55556	80	87.5	66.6667	0	0	16.6667
chr8:55285962-55285962	SOX17 (-84533), MRPL15 (+238193)	-74.1667	89.4444	15.2778	100	93.3333	75	16.6667	12.5	16.6667
chr14:94408108-94408108	PRIMA1 (-153282), ASB2 (+35029)	-74.8634	81.3797	6.51629	92.8571	84.6154	66.6667	7.14286	7.14286	5.26316
chr3:10902736-10902736	SLC6A1 (-131674), SLC6A11 (+44852)	-57.4154	84.2593	26.8438	77.7778	100	75	23.0769	45.4545	12
chr19:16169859-16169859	TPM4 (-8489), OR10H4 (+110042)	-58.3512	75	16.6488	50	100	75	20	11.7647	18.1818
chr2:100617512-100617512	REV1 (-511016), AFF3 (+104533)	-62.1102	84.9206	22.8105	83.3333	100	71.4286	40	11.7647	16.6667
chr12:38778952-38778952	ALG10B (+68573)	-72.8641	90.4762	17.612	100	100	71.4286	12.5	28.5714	11.7647
chr7:157378359-157378359	DNAJB6 (+248700)	-77.2265	79.7906	2.5641	63.6364	88.2353	87.5	0	0	7.69231
chr4:40322661-40322661	CHRNA9 (-14685), RHOH (+124135)	-47.5783	79.6296	32.0513	88.8889	70	80	50	0	46.1538
chr18:73844892-73844892	SMIM21 (-705235), ZNF516 (+362254)	-65.7584	94.7368	28.9784	100	84.2105	100	14.2857	11.1111	61.5385
chr17:38195234-38195234	MED24 (+15424), CSF3 (+23538)	-50.7407	66.6667	15.9259	57.1429	100	42.8571	20	16.6667	11.1111
chr2:177400087-177400087	HNRNPA3 (-677204), MTX2 (+265941)	-52.9154	81.3468	28.4314	81.8182	88.8889	73.3333	50	0	35.2941
chr11:64115137-64115137	RPS6KA4 (-11506), PRDX5 (+29578)	-52.4929	81.1966	28.7037	66.6667	100	76.9231	33.3333	11.1111	41.6667
chr16:4682310-4682310	NUDT16L1 (-61385), MGRN1 (+7520)	-61.87	93.266	31.396	90.9091	100	88.8889	11.1111	60	23.0769
chr14:88239399-88239399	GALC (+220216)	-62.9095	67.7707	4.86111	88.8889	76.9231	37.5	6.25	0	8.33333
chr11:64111636-64111636	RPS6KA4 (-15007), PRDX5 (+26077)	-68.9153	73.082	4.16667	88.8889	87.5	42.8571	12.5	0	0
chr2:60056430-60056430	BCL11A (+724203)	-65.1563	88.254	23.0976	100	93.3333	71.4286	11.1111	40	18.1818
chr8:55087629-55087629	SOX17 (-282866), MRPL15 (+39860)	-66.0582	82.1296	16.0714	87.5	88.8889	70	12.5	35.7143	0
chr11:120381319-120381319	GRIK4 (-1149), ARHGEF12 (+173533)	-63.0786	71.6751	8.59649	62.5	63.6364	88.8889	10	0	15.7895
chr9:101079629-101079629	TBC1D2 (-61715), GABBR2 (+391850)	-74.0741	90	15.9259	70	100	100	16.6667	11.1111	20
chr5:158821681-158821681	ADRA1B (-522109), IL12B (-63787)	-68.1494	82.5434	14.3939	76.9231	88.8889	81.8182	18.1818	0	25
chr7:73586163-73586163	EIF4H (-2412), LIMK1 (+87894)	-73.1481	96.2963	23.1481	100	100	88.8889	33.3333	25	11.1111
chr2:30250937-30250937	LBH (-203460), ALK (-106506)	-69.1142	89.3162	20.202	84.6154	100	83.3333	22.2222	11.1111	27.2727
chr20:53265201-53265201	DOK5 (+173066)	-68.266	94.1919	25.9259	91.6667	100	90.9091	33.3333	11.1111	33.3333
chr12:101419218-101419218	SLC5A8 (+184967), ANO4 (+230634)	-76.532	80.2357	3.7037	81.8182	88.8889	70	0	11.1111	0
chr14:21410657-21410657	RNASE2 (-12954), RNASE3 (+51100)	-74.8677	85.9788	11.1111	83.3333	88.8889	85.7143	20	0	13.3333
chr8:1840902-1840902	MYOM2 (-152253), ARHGEF10 (+68761)	-81.5344	100	18.4656	100	100	100	30	11.1111	14.2857
chr10:79019654-79019654	KCNMA1 (+377746)	-65.2983	77.2727	11.9744	81.8182	100	50	11.1111	14.2857	10.5263
chr2:60740385-60740385	BCL11A (+40248)	-70.0797	90.7602	20.6805	100	93.3333	78.9474	33.3333	18.1818	10.5263
chr1:201176886-201176886	PKP1 (-75694), IGFN1 (+16934)	-71.0944	75.8563	4.7619	89.4737	66.6667	71.4286	0	0	14.2857
chr7:31456854-31456854	PPP1R17 (-269475), NEUROD6 (-76347)	-56.4141	67.7778	11.3636	90	66.6667	46.6667	25	0	9.09091
chr4:40322631-40322631	CHRNA9 (-14715), RHOH (+124105)	-61.5385	79.1667	17.6282	87.5	90	60	37.5	0	15.3846
chr15:68551316-68551316	CLN6 (-29237), FEM1B (-18825)	-54.6032	87.4074	32.8042	83.3333	90	88.8889	0	42.8571	55.5556
chr15:89284729-89284729	ACAN (-61945), ISG20 (+102756)	-59.7222	77.5	17.7778	90	62.5	80	20	33.3333	0
chr2:105121122-105121122	POU3F3 (-350847)	-54.5363	65.9649	11.4286	50	90	57.8947	20	14.2857	0
chr2:77420872-77420872	LRRTM4 (+328622)	-63.7753	96.9697	33.1944	90.9091	100	100	58.3333	10	31.25
chr19:38423497-38423497	SIPA1L3 (+25630), DPF1 (+291393)	-67.8618	73.4174	5.55556	90	71.4286	58.8235	0	11.1111	5.55556
chr6:17212939-17212939	RBM24 (-68638), STMND1 (+110451)	-65.1648	87.5458	22.381	76.9231	100	85.7143	28.5714	10	28.5714
chr6:120309690-120309690	MAN1A1 (-638765)	-72.3077	95.8333	23.5256	100	100	87.5	10	37.5	23.0769
chr1:111060871-111060871	KCNA10 (+926), PROK1 (+67050)	-71.0317	97.2222	26.1905	100	91.6667	100	10	40	28.5714
chr10:8847879-8847879	GATA3 (+751224)	-72.6984	96.6667	23.9683	100	100	90	33.3333	28.5714	10
chr2:29788187-29788187	C2orf71 (-491061), ALK (+356245)	-74.43	93.6364	19.2063	100	90	90.9091	14.2857	33.3333	10
chr11:80173952-80173952	NONE	-78.8112	94.8718	16.0606	100	100	84.6154	10	18.1818	20
chr19:38423507-38423507	SIPA1L3 (+25640), DPF1 (+291383)	-62.6489	86.5546	23.9057	90.4762	80.9524	88.2353	27.2727	0	44.4444
chr2:108732998-108732998	SULT1C3 (-130653), SLC5A7 (+130004)	-62.1813	92.5926	30.4113	100	100	77.7778	9.09091	25	57.1429
chr1:154793750-154793750	ADAR (-213069), KCNN3 (+49006)	-58.153	87.4459	29.2929	100	90.9091	71.4286	45.4545	9.09091	33.3333
chr2:16168821-16168821	MYCN (+88136), FAM49A (+678281)	-53.5345	66.4336	12.8991	54.5455	90.9091	53.8462	11.1111	0	27.5862
chr2:112898534-112898534	FBLN7 (+2573), ZC3H8 (+114154)	-57.5414	96.5241	38.9827	100	94.1176	95.4545	9.09091	40	67.8571
chr21:39269110-39269110	KCNJ6 (+19639), DYRK1A (+476509)	-58.9355	76.3889	17.4534	62.5	100	66.6667	30.7692	12.5	9.09091
chr17:45927893-45927893	SCRN2 (-9195), SP6 (+666)	-60.6205	88.8889	28.2684	83.3333	83.3333	100	9.09091	50	25.7143
chr17:71708325-71708325	RPL38 (-491467), SDK2 (-68098)	-64.1492	93.3333	29.1841	100	100	80	40	38.4615	9.09091
chr5:1608757-1608757	LPCAT1 (-84666), MRPL36 (+191252)	-71.6854	93.3333	21.6479	100	100	80	9.09091	38.4615	17.3913
chr10:7356411-7356411	PRKCQ (-734149), SFMBT2 (+94892)	-73.6893	73.6893	0	85.7143	90.9091	44.4444	0	0	0
chr2:29788190-29788190	C2orf71 (-491064), ALK (+356242)	-71.7027	90.6061	18.9033	100	90	81.8182	14.2857	33.3333	9.09091
chr12:2324236-2324236	FKBP4 (-579883), CACNA1C (+161508)	-66.1959	80.0595	13.8636	100	68.75	71.4286	20	9.09091	12.5
chr12:50277361-50277361	BCDIN3D (-40450), FAIM2 (+20309)	-70.3956	84.2593	13.8636	77.7778	100	75	12.5	20	9.09091
chr2:79293034-79293034	REG1B (+22085), REG3G (+40208)	-89.1775	89.1775	0	90.9091	90.9091	85.7143	0	0	0
chr1:61135351-61135351	C1orf87 (-595910), NFIA (-412183)	-58.0302	91.0074	32.9772	96.5517	100	76.4706	44.4444	8.33333	46.1538
chr8:136919011-136919011	KHDRBS3 (+449312)	-49.3651	51.746	2.38095	28.5714	35	91.6667	0	0	7.14286
chr2:79598948-79598948	CTNNA2 (+186592), LRRTM1 (+932926)	-70.2778	74.4444	4.16667	90	91.6667	41.6667	0	12.5	0
chr3:11072690-11072690	HRH1 (-221695), SLC6A1 (+38281)	-66.5344	71.2963	4.7619	77.7778	44.4444	91.6667	14.2857	0	0
chr19:42430863-42430863	RABAC1 (+32679), ARHGEF1 (+42349)	-63.0291	75.5291	12.5	91.6667	77.7778	57.1429	0	12.5	25
chr7:53661302-53661302	VSTM2A (-948716)	-71.5201	76.2821	4.7619	83.3333	91.6667	53.8462	14.2857	0	0
chr1:157248997-157248997	ETV3 (-140839), FCRL5 (+273313)	-79.8329	87.5253	7.69231	90.9091	91.6667	80	0	0	23.0769
chr2:75381311-75381311	TACR1 (+45515), POLE4 (+195693)	-60.0285	72.5926	12.5641	77.7778	100	40	10	7.69231	20
chr16:68778950-68778950	TANGO6 (-98559), CDH1 (+7823)	-70.6682	76.2238	5.55556	63.6364	72.7273	92.3077	0	0	16.6667
chr17:80292702-80292702	TEX19 (-24421), SECTM1 (-829)	-73.5302	73.5302	0	92.3077	72.7273	55.5556	0	0	0
chr14:94408121-94408121	PRIMA1 (-153295), ASB2 (+35016)	-79.1819	79.1819	0	78.5714	92.3077	66.6667	0	0	0
chr10:5590106-5590106	CALML3 (+23183), ASB13 (+118435)	-65.3571	76.7857	11.4286	75	92.8571	62.5	14.2857	0	20
chr19:55464098-55464098	NLRP2 (-12522), NCR1 (+46591)	-74.0873	84.9206	10.8333	92.8571	83.3333	78.5714	12.5	0	20
chr7:73256267-73256267	WBSCR28 (-19222), CLDN4 (+14194)	-54.1005	60.2116	6.11111	93.3333	44.4444	42.8571	0	8.33333	10
chr4:55450857-55450857	KIT (-73228), PDGFRA (+355594)	-73.6075	90.4762	16.8687	100	100	71.4286	16.6667	27.2727	6.66667
chr21:39500169-39500169	KCNJ15 (-144176), DSCR8 (+6603)	-79.855	88.8112	8.95623	100	81.8182	84.6154	11.1111	9.09091	6.66667
chr17:80279789-80279789	CD7 (-4312), SECTM1 (+12085)	-65.0027	72.6468	7.64411	48	76.1905	93.75	7.14286	0	15.7895
chr2:100617486-100617486	REV1 (-510990), AFF3 (+104559)	-69.1865	80.1587	10.9722	100	83.3333	57.1429	10	6.25	16.6667
chr11:4698205-4698205	OR51C1P (+15189), OR51E1 (+33556)	-74.6362	100	25.3638	100	100	100	14.2857	55.5556	6.25
chr2:49222362-49222362	LHCGR (-239531), FSHR (+159314)	-71.8348	91.1111	19.2763	90	100	83.3333	20	6.25	31.5789
chrX:111867779-111867779	LHFPL1 (+55503), ZCCHC16 (+170053)	-79.0278	81.25	2.22222	83.3333	93.75	66.6667	0	0	6.66667
chr19:18109291-18109291	ARRDC2 (-9686), CCDC124 (+63387)	-80.5762	85.8288	5.25253	92.3077	93.75	71.4286	0	9.09091	6.66667
chr12:14108489-14108489	GRIN2B (+24564), EMP1 (+758840)	-82.3413	87.5	5.15873	93.75	93.75	75	8.33333	0	7.14286
chr11:79259675-79259675	TENM4 (-107981)	-61.3468	75.9259	14.5791	50	100	77.7778	5.55556	20	18.1818
chr11:49455135-49455135	OR4C13 (-518808), FOLH1 (-224914)	-72.286	73.8012	1.51515	94.7368	93.3333	33.3333	0	0	4.54545
chr11:79406767-79406767	TENM4 (-255073)	-67.8698	83.8012	15.9314	90	94.7368	66.6667	35.2941	0	12.5
chr1:2836278-2836278	MMEL1 (-271850), ACTRT2 (-101768)	-59.6922	75.7576	16.0654	100	50	77.2727	22.2222	4.7619	21.2121
chr7:48329970-48329970	ABCA13 (+118914)	-70.8182	84	13.1818	100	100	52	4.54545	10	25
chr3:180905804-180905804	SOX2 (-523918), DNAJC19 (-198244)	-80.0895	85.7864	5.69697	95.4545	95.2381	66.6667	9.09091	0	8
chr12:33139261-33139261	PKP2 (-89572), SYT10 (+453493)	-70.2778	94.4444	24.1667	100	100	83.3333	62.5	10	0
chr1:213781371-213781371	PROX1 (-379915), RPS6KC1 (+556775)	-54.1667	95.8333	41.6667	100	87.5	100	66.6667	0	58.3333
chr11:48456478-48456478	OR4C5 (-68462), OR4A47 (-53791)	-57.5758	76.1905	18.6147	100	78.5714	50	27.2727	28.5714	0
chr10:74082048-74082048	DNAJB12 (+32859), DDIT4 (+48371)	-65.2603	83.6364	18.3761	60	100	90.9091	16.6667	0	38.4615
chr2:41921017-41921017	PKDCC (-354143)	-60.7937	73.8889	13.0952	75	100	46.6667	25	0	14.2857
chr3:57577487-57577487	ARF4 (+5648), PDE12 (+35484)	-73.975	81.8182	7.84314	100	100	45.4545	0	0	23.5294
chr5:61410566-61410566	KIF2A (-191713), C5orf64 (+476931)	-66.9167	81.25	14.3333	93.75	100	50	28	0	15
chr7:143717684-143717684	OR2A5 (-29777), OR6B1 (+16663)	-64.9832	68.6869	3.7037	72.7273	100	33.3333	0	0	11.1111
chr3:10955673-10955673	SLC6A1 (-78737), SLC6A11 (+97789)	-56.3492	79.7619	23.4127	100	75	64.2857	28.5714	0	41.6667
chr2:112898449-112898449	FBLN7 (+2488), ZC3H8 (+114239)	-69.8413	85.7143	15.873	100	100	57.1429	0	14.2857	33.3333
chr17:48165158-48165158	PDK2 (-7481), ITGA3 (+31355)	-57.2652	59.0196	1.75439	30	47.0588	100	5.26316	0	0
chr7:97978154-97978154	BAIAP2L1 (+52226), BRI3 (+67168)	-55	55	0	100	40	25	0	0	0
chr3:46496599-46496599	LTF (+10054), ACKR5 (+47551)	-61.7521	80.5556	18.8034	100	58.3333	83.3333	33.3333	0	23.0769
chr1:209945868-209945868	TRAF3IP3 (+14026), IRF6 (+33521)	-75.2381	78.5714	3.33333	100	100	35.7143	0	0	10
chr5:144655034-144655034	PRELID2 (+559833)	-72.2265	75.496	3.26954	95.2381	100	31.25	5.26316	0	4.54545
chr7:77973170-77973170	PHTF2 (+503724)	-71.3889	73.6111	2.22222	87.5	100	33.3333	0	0	6.66667
chr19:24357954-24357954	ZNF254 (+87960)	-59.5238	100	40.4762	100	100	100	50	0	71.4286
chr9:135462573-135462573	GTF3C4 (-82849), BARHL1 (+5002)	-61.9353	80.9829	19.0476	84.6154	100	58.3333	0	28.5714	28.5714
chr2:112898400-112898400	FBLN7 (+2439), ZC3H8 (+114288)	-71.8254	90.4762	18.6508	100	100	71.4286	0	14.2857	41.6667
chr2:207563068-207563068	DYTN (+20052), ADAM23 (+254806)	-75.2174	83.3333	8.11594	100	100	50	0	20	4.34783
chr10:82712731-82712731	NRG3 (-922339), TSPAN14 (+498810)	-67.7778	91.1111	23.3333	93.3333	100	80	20	0	50
chr5:1139855-1139855	SLC6A19 (-61855), SLC12A7 (-27706)	-71.7196	95.2381	23.5185	100	85.7143	100	0	15	55.5556
chr2:23250951-23250951	ATAD2B (+899033)	-64.8019	83.683	18.8811	69.2308	100	81.8182	38.4615	18.1818	0
chr15:74060222-74060222	TBC1D21 (-105746), CD276 (+83669)	-68.7908	88.8889	20.098	100	66.6667	100	0	25	35.2941
chr7:32189739-32189739	PDE1C (+149202), PPP1R17 (+463411)	-69.9074	74.0741	4.16667	44.4444	100	77.7778	0	12.5	0
chr2:111489628-111489628	BUB1 (-53938), ACOXL (-522)	-68.4524	86.9048	18.4524	85.7143	75	100	42.8571	12.5	0
chr2:77212664-77212664	LRRTM4 (+536830)	-77.6353	79.4872	1.85185	100	100	38.4615	0	0	5.55556
chr7:73183266-73183266	ABHD11 (-30070), CLDN3 (+1334)	-67.3382	81.6239	14.2857	83.3333	100	61.5385	0	14.2857	28.5714
chr10:116163160-116163160	AFAP1L2 (+1084), VWA2 (+164143)	-66.6667	72.2222	5.55556	66.6667	100	50	0	0	16.6667
chr17:55939921-55939921	MRPS23 (-12505), VEZF1 (+125592)	-66.3492	76.6667	10.3175	80	100	50	0	16.6667	14.2857
chr11:83651792-83651792	CCDC90B (-654343)	-74.4444	83.3333	8.88889	100	100	50	16.6667	0	10
chr5:66035550-66035550	MAST4 (+143362), CD180 (+457077)	-69.4444	94.4444	25	100	100	83.3333	50	0	25
chr11:60515947-60515947	MS4A15 (-8534), MS4A18 (+19159)	-57.1429	77.7778	20.6349	100	66.6667	66.6667	33.3333	0	28.5714
chr15:69954037-69954037	RPLP1 (+208915), TLE3 (+436478)	-66.2037	81.4815	15.2778	77.7778	66.6667	100	33.3333	0	12.5
chr5:72661459-72661459	FOXD1 (+82893), TMEM174 (+192438)	-70.4274	83.7607	13.3333	66.6667	84.6154	100	0	33.3333	6.66667
chr20:14983291-14983291	FLRT3 (-665038)	-78.1481	81.4815	3.33333	100	100	44.4444	0	0	10
chr22:44893130-44893130	KIAA1644 (-184400), PRR5 (-179835)	-67.094	72.2222	5.12821	50	100	66.6667	0	0	15.3846
chr10:14539710-14539710	FRMD4A (-166828), CDNF (+340361)	-67.4735	88.4259	20.9524	100	77.7778	87.5	0	20	42.8571
chr17:77816570-77816570	CBX4 (-3343), TBC1D16 (+193077)	-65	75.5556	10.5556	100	66.6667	60	25	6.66667	0
chr3:128572244-128572244	ACAD9 (-26210), RAB7A (+127280)	-68.1481	81.4815	13.3333	55.5556	88.8889	100	20	20	0
chr10:127695006-127695006	FANK1 (+109899), ADAM12 (+382018)	-59.5899	91.0714	31.4815	100	85.7143	87.5	50	0	44.4444
chr9:124987725-124987725	NDUFA8 (-65628), LHX6 (+3399)	-70.4518	92.674	22.2222	85.7143	92.3077	100	16.6667	0	50
chr5:144654993-144654993	PRELID2 (+559874)	-78.5714	83.3333	4.7619	100	100	50	0	14.2857	0
chr8:42248925-42248925	DKK4 (-14176), VDAC3 (-496)	-61.9048	66.6667	4.7619	50	50	100	0	14.2857	0
chr8:42248927-42248927	DKK4 (-14178), VDAC3 (-494)	-66.0714	70.8333	4.7619	50	62.5	100	0	14.2857	0
chr2:3699605-3699605	ALLC (-6180), COLEC11 (+50110)	-63.1944	75.4167	12.2222	70	100	56.25	0	16.6667	20
chr2:241359939-241359939	OTOS (-275961), GPC1 (-15149)	-73.2323	100	26.7677	100	100	100	0	16.6667	63.6364
chr5:1139865-1139865	SLC6A19 (-61845), SLC12A7 (-27716)	-66.9129	77.8388	10.9259	69.2308	64.2857	100	0	5	27.7778
chr4:155297121-155297121	SFRP2 (-586850), DCHS2 (+15328)	-72.2222	88.8889	16.6667	100	100	66.6667	30	20	0
chr7:156741305-156741305	LMBR1 (-55382), NOM1 (-1112)	-61.3709	73.5931	12.2222	63.6364	100	57.1429	20	0	16.6667
chr12:13505997-13505997	EMP1 (+156348), GRIN2B (+627056)	-69.6429	82.7381	13.0952	85.7143	100	62.5	14.2857	25	0
chr7:128473849-128473849	ATP6V1F (-29109), FLNC (+3419)	-66.6667	100	33.3333	100	100	100	37.5	0	62.5
chr5:63444772-63444772	HTR1A (-186993), RNF180 (-16937)	-73.7037	92.5926	18.8889	100	100	77.7778	0	40	16.6667
chr5:37952447-37952447	EGFLAM (-306064), GDNF (-116519)	-64.2746	89.6825	25.4079	83.3333	85.7143	100	0	45.4545	30.7692
chr18:14940743-14940743	ANKRD30B (+192505)	-65.4714	81.2121	15.7407	80	100	63.6364	25	22.2222	0
chr8:93441535-93441535	RUNX1T1 (-333830), TRIQK (+536838)	-70.7011	89.6825	18.9815	83.3333	100	85.7143	0	44.4444	12.5
chr2:78904948-78904948	REG3G (-347879)	-75.487	81.5476	6.06061	87.5	100	57.1429	0	0	18.1818
chr2:60740410-60740410	BCL11A (+40223)	-77.5439	81.9883	4.44444	100	93.3333	52.6316	13.3333	0	0
chr7:51714416-51714416	COBL (-329921)	-77.0468	83.3333	6.28655	100	100	50	8.33333	0	10.5263
chr2:135530977-135530977	ACMSD (-65140), TMEM163 (-54408)	-60.5353	91.0714	30.5361	100	85.7143	87.5	0	45.4545	46.1538
chr13:94622790-94622790	DCT (+509146), GPC6 (+743696)	-71.9697	83.6364	11.6667	90.9091	100	60	0	20	15
chr3:21447586-21447586	ZNF385D (+345341)	-66.6667	93.3333	26.6667	100	100	80	40	40	0
chr5:133092368-133092368	FSTL4 (-144114), C5orf15 (+212110)	-73.3333	80	6.66667	60	80	100	0	0	20
chr14:83242653-83242653	NONE	-71.5476	86.3095	14.7619	100	87.5	71.4286	14.2857	30	0
[truncated: 52 more rows]
