# Supplementary material for: DNA methylation and Transcriptome Changes Associated with Cisplatin Resistance in Ovarian Cancer
Source: Sci Rep. 2017 May 4;7:1469. doi: 10.1038/s41598-017-01624-4 (PMC5431431; doi:10.1038/s41598-017-01624-4)
Supplement: Supplementary file 3 — Table S2 [file 41598_2017_1624_MOESM3_ESM.xls]

## Sheet: A. meDiff_CanPath
Supplementary Table S2A. Canonical pathway enrichments of the genes closest to differentially methylated sites (Ingenuity Pathway Analysis, Qiagen)
Comparison Groups	Canonical Pathways Enrichments	-log(p-value)	Ratio	Molecules
Sens0vsRes0	Cellular Effects of Sildenafil (Viagra)	6.52	0.223	MYH10,MYH6,CACNA1S,MYL6,CACNG4,PPP1CB,MYLK,NOS3,PLCH2,PRKAG1,CACNA1E,PABPC4,PDE4D,CACNG6,ADCY2,PDE2A,GNAS,MYH14,CACNA1C,PDE1C,KCNQ2,PLCG2,PDE1B,ADCY1,PRKACG,CACNG5,GUCY1A2,NPPA,ACTG1
Sens0vsRes0	cAMP-mediated signaling	3.15	0.145	HTR4,HTR5A,LHCGR,CHRM3,HRH3,CHRM2,HTR1E,FSHR,CREB1,PDE4D,PDE6B,ADRB2,HRH2,PDE2A,ADCY2,GNAS,APLNR,PDE10A,GRM4,CRHR1,CNGA3,PDE1C,ADRA2A,CCR4,NPR3,ADCY1,PDE1B,PRKACG,HTR1A,ADRA2C,ADORA2A,AKAP1
Sens0vsRes0	Netrin Signaling	3.13	0.256	NCK2,UNC5A,RYR2,UNC5B,PRKACG,NFATC2,RYR1,PRKAG1,NFATC1,ENAH
Sens0vsRes0	G-Protein Coupled Receptor Signaling	3.08	0.137	HTR4,HTR5A,LHCGR,CHRM3,HRH3,PRKAG1,FGFR3,HRH1,CHRM2,FGFR4,FSHR,HTR1E,PIK3C3,CREB1,PDE4D,NFKBIB,PDE6B,ADRB2,HRH2,PDE2A,ADCY2,APLNR,GNAS,PDE10A,FGFR1,GRM4,CRHR1,PDE1C,NPR3,ADRA2A,CCR4,ADCY1,PDE1B,PRKACG,HTR1A,ADRA2C,ADORA2A
Sens0vsRes0	Sperm Motility	3.07	0.168	CACNA1G,PDE2A,GNAS,CACNA1H,PLA2G1B,PLCH2,PRKAG1,PRKCZ,CNGA3,PLA2G2C,PDE1C,NPPB,PLA2G2F,PLCG2,PLB1,NPR1,PDE1B,PRKACG,GUCY1A2,PDE4D,NPPA
Sens0vsRes0	Maturity Onset Diabetes of Young (MODY) Signaling	3.07	0.333	CACNA1S,CACNA1E,FOXA2,SLC2A2,INS,CACNA1C,GAPDH
Sens0vsRes0	Melanocyte Development and Pigmentation Signaling	2.9	0.179	ADCY2,GNAS,MITF,FGFR1,CRK,PRKAG1,KITLG,FGFR3,FGFR4,PLCG2,PIK3C3,CREB1,ADCY1,PRKACG,KIT,RPS6KA4,DCT
Sens0vsRes0	Hepatic Fibrosis / Hepatic Stellate Cell Activation	2.87	0.148	MYH10,MYH6,LEP,MYL6,KLF6,COL9A3,CCL5,COL6A6,COL6A1,CYP2E1,PDGFRA,IGF1R,COL22A1,TNFRSF1B,COL18A1,COL27A1,TIMP2,PDGFRB,SMAD2,FGFR1,MYH14,IGF2,COL13A1,EDNRA,COL6A5,KDR,MMP9
Sens0vsRes0	Nitric Oxide Signaling in the Cardiovascular System	2.84	0.168	CACNA1S,PDE2A,FGFR1,RYR2,SLC7A1,CACNA1C,NOS3,ATP2A2,PRKAG1,PRKCZ,PDE1C,FGFR3,CACNA1E,PIK3C3,FGFR4,PDE1B,PRKACG,GUCY1A2,KDR
Sens0vsRes0	Wnt/beta-catenin Signaling	2.72	0.148	SOX4,LRP5,SOX1,WNT9A,CSNK1D,TCF7L1,SOX11,SOX13,MYC,SOX2,SOX17,CDH1,PPP2R2B,RARB,TLE3,SOX14,WNT4,SOX9,SOX8,MAP4K1,DKK1,PIN1,SOX18,CTNNB1,WNT11
Sens0vsRes0	Human Embryonic Stem Cell Pluripotency	2.68	0.154	SMAD2,NODAL,GNAS,WNT9A,FGFR1,SMAD6,TCF7L1,LEFTY2,NOG,INHBA,SOX2,FGFR3,FGF4,NTRK3,FGFR4,PIK3C3,PDGFRA,WNT4,BMP7,CTNNB1,WNT11,PDGFRB
Sens0vsRes0	AMPK Signaling	2.66	0.143	LEP,DPF1,NOS3,MAPK11,PRKAG1,FGFR3,FASN,PIK3C3,FGFR4,FOXO3,INS,CREB1,PRKAA2,RPTOR,SMARCC2,ADRB2,CHRNA4,GNAS,SLC2A1,FGFR1,CHRNA9,SMARCD3,ADRA2A,PPP2R2B,CDKN1A,PRKACG,ADRA2C
Sens0vsRes0	Galphas Signaling	2.63	0.165	HRH2,ADCY2,GNAS,HTR4,HTR5A,RYR2,LHCGR,CRHR1,CHRM3,PRKAG1,CNGA3,FSHR,CREB1,ADCY1,PRKACG,RYR1,ADORA2A,ADRB2
Sens0vsRes0	Relaxin Signaling	2.41	0.147	PDE2A,ADCY2,GNAS,PDE10A,FGFR1,NOS3,PRKAG1,PRKCZ,PDE1C,FGFR3,NPR1,PIK3C3,FGFR4,CREB1,ADCY1,PDE1B,PRKACG,GUCY1A2,PDE4D,NFKBIB,MMP9,PDE6B
Sens0vsRes0	GPCR-Mediated Integration of Enteroendocrine Signaling Exemplified by an L Cell	2.38	0.181	CHRM2,ADCY2,GNAS,PLCG2,ADCY1,SSTR5,PRKACG,SST,GALR1,CCK,PLCH2,PRKAG1,ADRB2
Sens0vsRes0	STAT3 Pathway	2.33	0.178	FGFR3,MYC,SOCS1,NTRK3,FGFR4,FGFR1,CDKN1A,IGF1R,PDGFRA,KDR,MAPK11,DDR1,PDGFRB
Sens0vsRes0	Dopamine-DARPP32 Feedback in cAMP Signaling	2.32	0.142	KCNJ12,GRIN1,GRIN2B,CACNA1S,ADCY2,GNAS,KCNJ15,CSNK1D,PPP1CB,CACNA1C,PLCH2,ATP2A2,PRKCZ,PRKAG1,KCNJ11,CACNA1E,PLCG2,CREB1,PPP2R2B,ADCY1,PRKACG,GUCY1A2,KCNJ6
Sens0vsRes0	Cardiac Î²-adrenergic Signaling	2.29	0.148	CACNA1S,PDE2A,ADCY2,GNAS,PDE10A,PPP1R1A,RYR2,PPP1CB,CACNA1C,ATP2A2,PRKAG1,PDE1C,CACNA1E,PPP2R2B,ADCY1,PDE1B,PRKACG,PDE4D,PDE6B,AKAP1
Sens0vsRes0	Type II Diabetes Mellitus Signaling	2.25	0.15	SOCS1,FGFR1,MAP3K5,CEBPB,ACSBG2,PRKAG1,PRKCZ,KCNJ11,FGFR3,SLC2A2,FGFR4,PIK3C3,INS,PRKAA2,ABCC8,MAFA,TNFRSF1B,NFKBIB,ENPP7
Sens0vsRes0	GABA Receptor Signaling	2.21	0.179	SLC6A11,GABRG3,ADCY2,GAD2,GABRB3,GNAS,KCNQ2,ADCY1,SLC6A1,GABRD,ALDH5A1,GABRP
Sens0vsRes0	Axonal Guidance Signaling	2.21	0.114	SLIT3,GLI2,MYL6,UNC5B,CXCL12,PLCH2,FGFR3,NCK2,ITGA3,FGFR4,ADAM23,WNT4,PLXNB2,RTN4R,GDF7,PAPPA,KALRN,WNT9A,EPHA1,FGFR1,DPYSL5,ADAMTS9,DOCK1,SRGAP3,PLCG2,PRKACG,EPHA2,LRRC4C,UNC5A,SEMA6A,CRK,EPHA4,PRKCZ,SEMA4C,PRKAG1,NFATC1,PIK3C3,TUBA3C/TUBA3D,SHANK2,PLXNA1,PXN,GNAS,CXCR4,TUBB4B,ADAM15,NTRK3,LINGO1,NFATC2,BMP7,WNT11,MMP9
Sens0vsRes0	NF-kappaB Signaling	2.06	0.133	FGFR1,IL36A,PRKCZ,DDR1,IL36B,FADD,FGFR3,RIPK1,NTRK3,CARD11,IL1RN,PIK3C3,PLCG2,FGFR4,INS,ZAP70,UBE2V1,PRKACG,PDGFRA,IGF1R,TNFRSF1B,NFKBIB,KDR,PDGFRB
Sens0vsRes0	eNOS Signaling	1.94	0.135	ADCY2,GNAS,CHRNA4,FGFR1,CHRNA9,SLC7A1,NOS3,PRKAG1,CNGA3,PRKCZ,HSPA8,FGFR3,PLCG2,FGFR4,PIK3C3,ADCY1,PRKACG,GUCY1A2,PRKAA2,KDR,AQP6
Sens0vsRes0	Synaptic Long Term Depression	1.92	0.137	GNAS,GRID1,GRIA1,RYR2,PLA2G1B,PPP1R17,GRM4,CRHR1,NOS3,PLCH2,PRKCZ,PLA2G2C,PLA2G2F,PLB1,PLCG2,NPR1,PPP2R2B,GUCY1A2,IGF1R,RYR1
Sens0vsRes0	Factors Promoting Cardiogenesis in Vertebrates	1.86	0.152	SMAD2,LRP5,NODAL,TCF7L1,PRKCZ,NOG,NPPB,NKX2-5,CCNE1,BMP7,NPPA,DKK1,CTNNB1,WNT11
Sens0vsRes0	Leptin Signaling in Obesity	1.78	0.153	ADCY2,LEP,FGFR1,GHSR,PLCH2,PRKAG1,FGFR3,FGFR4,PLCG2,PIK3C3,ADCY1,PRKACG,INS
Sens0vsRes0	Cardiomyocyte Differentiation via BMP Receptors	1.75	0.25	NPPB,NKX2-5,SMAD6,BMP7,NPPA
Sens0vsRes0	Neuropathic Pain Signaling In Dorsal Horn Neurons	1.73	0.14	GRIN1,GRIN2B,GRIA1,FGFR1,GRM4,PLCH2,PRKAG1,PRKCZ,TACR1,FGFR3,KCNQ2,PIK3C3,PLCG2,FGFR4,CREB1,PRKACG
Sens0vsRes0	Protein Kinase A Signaling	1.73	0.11	MYH10,MYL6,DUSP22,PPP1CB,MYLK,NOS3,PLCH2,PRKAG1,PRKCZ,NFATC1,DUSP5,PTPN1,CREB1,PDE4D,RYR1,CTNNB1,NFKBIB,EYA2,PDE6B,PXN,PDE2A,ADCY2,GNAS,YWHAE,PDE10A,RYR2,TCF7L1,ANAPC7,ANAPC13,CNGA3,PDE1C,PTPRH,H3F3A/H3F3B,FLNC,PLCG2,ADCY1,PDE1B,PRKACG,IHH,NFATC2,KDELR2,SIRPA,AKAP1
Sens0vsRes0	TGF-beta Signaling	1.7	0.149	SMAD2,NKX2-5,NODAL,GSC,SKI,SMAD6,MAP4K1,BMP7,HOXC9,MAPK11,INHBB,INHBA,SMURF1
Sens0vsRes0	Epithelial Adherens Junction Signaling	1.64	0.13	RAPGEF1,MYH10,MYH6,DLL1,MYL6,TUBB4B,MYH14,FGFR1,SNAI1,CRK,TCF7L1,CTNNA2,CDH1,MAGI1,TUBA3C/TUBA3D,ZYX,CTNNB1,NOTCH1,ACTG1
Sens0vsRes0	p38 MAPK Signaling	1.64	0.137	IL36A,PLA2G1B,MAP3K5,MAPK11,IL36B,MYC,FADD,H3F3A/H3F3B,PLA2G2F,IL1RN,MAPT,CREB1,RPS6KA4,MAP4K1,TNFRSF1B,IRAK2
Sens0vsRes0	Calcium Signaling	1.58	0.124	GRIN1,GRIN2B,MYH10,MYH6,LETM1,CHRNA4,MYL6,MYH14,GRIA1,CHRNA9,RYR2,ATP2A2,PRKAG1,NFATC1,ATP2B2,RCAN1,CREB1,PRKACG,NFATC2,RYR1,TPM4,CASQ2
Sens0vsRes0	ERK/MAPK Signaling	1.57	0.121	MYCN,RAPGEF1,PXN,FGFR1,PLA2G1B,PPP1CB,CRK,NFATC1,PRKAG1,MYC,FGFR3,DOCK1,ITGA3,H3F3A/H3F3B,PLA2G2F,ETS2,MOS,PLCG2,FGFR4,PIK3C3,CREB1,PPP2R2B,PRKACG,RPS6KA4
Sens0vsRes0	GÎ±i Signaling	1.54	0.133	ADCY2,APLNR,GNAS,RALB,GRM4,HRH3,PRKAG1,CHRM2,CCR4,NPR3,ADRA2A,HTR1E,ADCY1,PRKACG,HTR1A,ADRA2C
Sens0vsRes0	Amyotrophic Lateral Sclerosis Signaling	1.52	0.135	GRIN1,GRIN2B,CACNA1S,GDNF,GRID1,GRIA1,FGFR1,CACNA1C,SOD1,FGFR3,CACNA1E,GRIK4,PIK3C3,FGFR4,BIRC2
Sens0vsRes0	Corticotropin Releasing Hormone Signaling	1.52	0.135	CRHR2,ADCY2,GNAS,GLI2,NOS3,CRHR1,MAPK11,PRKCZ,PRKAG1,PLCG2,NPR1,CREB1,ADCY1,PRKACG,GUCY1A2
Sens0vsRes0	Role of Osteoblasts, Osteoclasts and Chondrocytes in Rheumatoid Arthritis	1.52	0.116	LRP5,WNT9A,FGFR1,IL36A,SMAD6,SP7,TCF7L1,MAP3K5,GSN,CSF1R,NFATC1,IL36B,SMURF1,FGFR3,ITGA3,IL1RN,PIK3C3,FGFR4,NFATC2,WNT4,BMP7,DKK1,TNFRSF1B,NFKBIB,CTNNB1,WNT11,BIRC2
Sens0vsRes0	Prolactin Signaling	1.51	0.145	FGFR3,MYC,SOCS1,PRL,FGFR4,PLCG2,PIK3C3,FGFR1,CEBPB,TCF7,NR3C1,PRKCZ
Sens0vsRes0	Glucocorticoid Receptor Signaling	1.48	0.111	DPF1,PRL,PBX1,CCL5,TAF13,MAPK11,NR3C1,NFATC1,PRKAG1,FGFR3,PIK3C3,FGFR4,FOXO3,CREB1,PRKAA2,SMARCC2,NFKBIB,ADRB2,SMAD2,FGFR1,CEBPB,PCK1,SMARCD3,NCOA3,HSPA8,IL1RN,CDKN1A,PRKACG,FKBP4,NFATC2,NPPA,TAF15
Sens0vsRes0	Neuroprotective Role of THOP1 in Alzheimer's Disease	1.44	0.175	YWHAE,MAPT,CREB1,PRKACG,SST,MMP9,PRKAG1
Sens0vsRes0	CDP-diacylglycerol Biosynthesis I	1.42	0.208	TAMM41,LCLAT1,LPCAT1,MBOAT1,AGPAT3
Sens0vsRes0	Circadian Rhythm Signaling	1.36	0.182	PER3,GRIN2B,GRIN1,ADCYAP1R1,CREB1,CSNK1D
Sens0vsRes0	Superpathway of D-myo-inositol (1,4,5)-trisphosphate Metabolism	1.35	0.2	IMPAD1,ITPKB,SEC16A,ITPKA,INPP5A
Sens0vsRes0	Leukocyte Extravasation Signaling	1.33	0.114	CLDN11,PXN,MYL6,NOX3,CXCR4,FGFR1,CXCL12,CRK,MAPK11,MMP24,PRKCZ,FGFR3,TIMP4,CTNNA2,ITGA3,PLCG2,FGFR4,PIK3C3,CLDN14,CTNNB1,ACTG1,MMP9,CLDN3,TIMP2
Sens0vsSens0.6	Synaptic Long Term Depression	4.14	0.0411	GRM8,GNA12,GRIA1,IGF1R,GRM6,PLCH2
Sens0vsSens0.6	CREB Signaling in Neurons	2.72	0.0272	GRM8,GNA12,GRIA1,GRM6,PLCH2
Res0vsRes0.6	Wnt/beta-catenin Signaling	2.42	0.0296	SOX2,CSNK1D,NR5A2,SFRP1,SOX11
Res0vsRes7	Wnt/beta-catenin Signaling	3.46	0.0355	SOX2,DVL1,CSNK1D,SOX11,CCND1,WNT11

## Sheet: B. meDIff_UpsReg
Supplementary Table S2B. Putative upstream regulators of the genes closest to differentially methylated sites (Ingenuity Pathway Analysis, Qiagen)
Comparison groups	Upstream Regulator	Molecule Type	p-value of overlap	Target molecules in dataset	Mechanistic network
Sens0vsRes0	POU5F1	transcription regulator	2.21e-10	B3GNT7,BIRC2,BMPER,BNIP3,CASP14,CDH1,CDKN1A,CHST15,CTNNB1,DLX4,DUSP5,EFEMP1,EN1,EPHA2,FADD,FGF4,FOXA1,FOXA2,FOXE1,FOXF1,GOLGA6A (includes others),GREB1,GSC,HAND1,HOXB3,IGF1R,INHBA,IRF6,KIF16B,LBX1,LEFTY2,LHX5,LOXL1,MEIS1,MMP9,MYC,MYCN,NKX2-3,NODAL,NR2F2,ORAI1,OTX1,OVOL1,PCSK6,PDGFRA,PODXL,POLE4,POU4F1,SIRPA,SNAI1,SOX17,SOX2,TBX3,TNFRSF25,TNFSF10,TNFSF8,TRAF4	369 (11)
Sens0vsRes0	Histone h3	group	8.14e-10	ADGRA2,ADGRB1,CA4,CACNA1G,CCND2,CCNE1,CDH1,CDKN1A,CIITA,CSF1R,CTNNB1,DAB2IP,DKK1,FAM49A,FASN,FGF3,FGF4,FGFR1,FMR1,FOXA1,FOXA2,GABRG3,GAPDH,HAND1,HIVEP3,IGF1R,INS,KDR,LHX5,LRRC55,MAD1L1,MEIS1,MEIS2,MGLL,MGMT,MMP9,MRPS9,NODAL,NOG,NOS3,PAX5,PAX7,POU2F3,PPP2R2B,RAB38,RARB,RCAN1,RELN,RSPO1,RUNX1T1,SLC12A5,SLC2A2,SNAI1,SOD2,SOX17,SPATS2L,TBX21,TBX3,TERT,TNFSF10,TRIB1,TSHZ3,TYRO3,ZBTB18,ZMAT4,ZNF790	499 (18)
Sens0vsRes0	tretinoin	chemical - endogenous mammalian	1.1e-09	ADCYAP1R1,AICDA,ALK,APBA2,APBB1IP,APLNR,ASB2,ATP2A2,BCL3,BIRC2,BNIP3,BPI,CA2,CA8,CACNA1C,CACNA1S,CACNG5,CALML3,CCK,CCND2,CCNE1,CD300C,CDH1,CDH6,CDKN1A,CEBPB,CHRM2,CLDN11,CSF1R,CTNNB1,CXCR4,CYP4F2,CYP4F3,DAD1,DBI,DLEU1,DLL1,DPYSL3,DPYSL5,EHD1,EIF4EBP2,ELN,EN1,EPHA1,ERCC1,EYA2,FGF3,FGF4,FGFR1,FGFR4,FLRT1,FOSL1,FOXA1,FOXO3,GAD2,GARS,GFRA1,GHRHR,GLI2,GNAS,GPR158,GRIA1,GRIN1,HIVEP3,HOXB3,HOXB4,HOXC9,H…	572 (19)
Sens0vsRes0	CTNNB1	transcription regulator	1.42e-09	ABCD4,ADRA2C,ADSS,ALCAM,ARFGAP3,ARHGDIA,BMP7,CACNA1G,CBLN1,CCND2,CCNE1,CDH1,CDKN1A,COL27A1,CTNNA2,CTNNB1,CXCL12,CYP2E1,CYP7B1,DCT,DKK1,DPEP1,ECM1,EHD1,ELMO1,EYA2,F13A1,FGF18,FOSL1,FOXA2,FOXQ1,FSHB,FSHR,GDNF,GLI2,GPR137B,HOXB4,ID4,IGF2,IHH,INHBB,IRF4,IRF8,KIT,LHCGR,LHX1,LHX6,LY6E,MAP3K5,MECOM,MITF,MMP9,MSX1,MSX2,MYC,MYCN,MYLK,NFATC1,NODAL,NOTCH1,OAT,OLIG1,PAX1,PAX7,PCSK6,PDE1C,PMP22,PSAP,SCN5A,SEC…	471 (20)
Sens0vsRes0	ESR1	ligand-dependent nuclear receptor	2.85e-09	AASS,AATF,ABCC3,ADCY1,AKAP1,ALCAM,ALK,AP4M1,BCR,BUB3,C8orf4,CA2,CALML4,CASQ2,CCNE1,CDC42BPB,CDH1,CDKN1A,CEBPB,CELSR2,CENPA,CHRM2,CLIC6,COBL,COL13A1,CPLX1,CREB1,CRK,CTNNB1,CXCL12,CYP7B1,DHCR7,DLG2,DUSP5,EFEMP1,EML1,ENAH,FADD,FAM64A,FASN,FGD5,FGFR1,FIS1,FKBP4,FMR1,FOSB,FOSL1,FOXA1,FSHB,FSHR,GAD2,GLI2,GNAS,GPR158,GREB1,GSN,HPS1,HSD17B3,HSD3B2,HTR1A,IER3,IGF1R,IGF2,INHBB,IRAK2,IRF4,ISG20,JUNB,KCNE2,K…	525 (18)
Sens0vsRes0	SOX2	transcription regulator	3.05e-09	ABCC3,BMPER,CDKN1A,CHST15,CSF1R,CTNNB1,CXCR4,DKK1,DLX4,DUSP5,EFEMP1,EN1,EPHA2,ETS2,FGF3,FGF4,FGFR4,FOXA2,FOXE1,FOXF1,GLI2,GOLGA6A (includes others),GREB1,GSC,HAND1,HOXB3,INHBA,IRF6,KDR,KIF16B,KITLG,KLF6,LBX1,LHX1,LHX5,LRRC4,MEIS1,MSX2,MYCN,NKX2-3,NODAL,NOG,NOTCH1,OTX1,OVOL1,PDGFRA,POLE4,POU4F1,SNAI1,SOX13,SOX17,SOX2,TBX3,TBX6	300 (13)
Sens0vsRes0	TGFB1	growth factor	1.21e-08	AASS,ACAN,ADGRA1,ADGRB1,ADRA2A,ALDH5A1,AMOTL2,APLNR,APOB,ATG7,BCL3,BMP7,CALML3,CALML4,CAMK2N1,CAND2,CASP14,CCL5,CCND2,CCNE1,CCR4,CD300A,CDH1,CDHR1,CDKN1A,CEBPB,CELF2,CELSR2,CENPA,CHST8,CIITA,CMTM5,COL18A1,COL6A1,CRHR2,CRYGS,CSF1R,CTNNB1,CTSH,CXCL12,CXCR4,DAD1,DNAJB6,DPYSL3,ECM1,EDNRA,ELMO1,ELN,EPHA2,F13A1,FAM53B,FGFR1,FLRT1,FNDC3B,FOSB,FOXO3,GABRD,GARS,GDF6,GDNF,GFPT2,GLI2,GNAS,GNPAT,GPR158,GRIA1…	509 (18)
Sens0vsRes0	ID3	transcription regulator	2.04e-08	ADGRG1,ADSS,BCL3,BMP7,CCND2,CCNE1,CDKN1A,CEBPB,CXCR4,DUSP22,ETS2,FOXO3,FSHB,IGLL1/IGLL5,IL20RB,IRF4,IRF5,IRF6,IRF8,KLF6,KLF7,MAF,MMP9,MYC,NEUROD6,NFATC1,NOTCH1,NPPA,RORA,SOX13,SOX4,TNFRSF25,TNFSF10,TNFSF8,TRAF4,VPREB1	312 (10)
Sens0vsRes0	INHBA	growth factor	3.21e-08	ADRB2,CCND2,CDH1,CDKN1A,CHD7,CXCR4,ETS2,F13A1,FOXA2,FSHB,FSHR,HSD3B2,INHBA,INHBB,IRX1,JUNB,KLF13,LEFTY2,LHCGR,LHX1,MAD1L1,MAF,MAFB,NODAL,PAX4,PCSK5,PCSK6,PRL,SLC2A2,SLC5A8,SMAD6,SOCS1,SOX17,SOX2,SOX4,TAL1	492 (23)
Sens0vsRes0	SUZ12	enzyme	3.73e-08	ATP2A2,CDH1,CHRM3,DAB2IP,DNAJB6,FGF3,FGF4,FOXA1,FOXD2,GAD2,HAND1,INSIG1,KCNA1,KIF2C,LHX5,LITAF,MYC,NKX2-3,PAX7,POU2F3,PPP2R2B,RARB,SOX1,SOX17,SRP9,TBX3,TNFAIP2,TNFRSF1B	250 (12)
Sens0vsRes0	beta-estradiol	chemical - endogenous mammalian	3.88e-08	A4GALT,ADCY1,ADORA2A,ADRB2,ALCAM,ALK,ARC,ASB2,ATP2B2,ATP5I,ATP6V1F,BCAS1,BUB3,C8orf4,CA2,CACNA1G,CAPN13,CCL5,CCND2,CCNE1,CCR4,CD276,CDH1,CDK18,CDKN1A,CEBPB,CHRDL2,CHRM3,CLSTN2,COL13A1,COL6A6,COX6A2,CREB1,CRHR1,CRHR2,CRK,CTNNA2,CTNNB1,CTSH,CXCL12,CXCR4,CYP2E1,DDR1,DHCR7,DKK1,DLG2,DSCAM,EMP1,EPAS1,EPHA1,FADD,FASN,FGFR3,FHL2,FMR1,FOLH1,FOSB,FOSL1,FOXA1,FOXO3,FSHB,FSTL1,GABRP,GAD2,GALR1,GARS,GDNF,GHR…	587 (20)
Sens0vsRes0	dexamethasone	chemical drug	7.5e-08	ABCC3,ABCC8,ACADS,ACTG1,ADAM15,ADAMTS15,ADGRG3,ADRA2A,ADRB2,AGPAT3,AICDA,AKIRIN1,ALCAM,ANO1,ANO4,ARHGDIA,ATP2A2,BIRC2,BNIP3,C8A,C8orf4,CA2,CA8,CCL5,CCND2,CCNE1,CDKN1A,CEBPB,CELF2,CMPK2,COL6A1,CRHR1,CRHR2,CSF1R,CTNNB1,CXCL12,CXCR4,CYP2E1,DCT,DEC1,DLK1,DUSP5,EDN2,EDNRA,ELN,EPAS1,EPHA1,ETNK2,EYA2,FASN,FKBP4,FOSB,FOSL1,FOXD1,FOXO3,FOXQ1,FSTL1,GAPDH,GCGR,GHRHR,GNPAT,GOT1,GPR153,HLA-DPB1,HNRNPAB,HPCAL1…	507 (17)
Sens0vsRes0	FGF2	growth factor	8.28e-08	ACAN,ANG,ARC,CCK,CCND2,CDH1,CDKN1A,CHRM3,CTNNB1,CXCL12,CXCR4,DAD1,DLL1,ELN,EPAS1,FGF3,FGFR1,FGFR3,FGFR4,FOSL1,FOXO3,FSHR,GDNF,GRIA1,GRIK4,IGF1R,IGF2,INHBA,ITGA3,JUNB,KDR,MAPT,MBP,MGMT,MITF,MMP9,MSX1,MYC,NOG,NOS3,NOTCH1,NR3C1,ODC1,OLIG2,PDGFRA,PDGFRB,PENK,PRL,RUNX1,SLC2A1,SNAI1,SOX9,SP7,TNFSF10,YY1	508 (20)
Sens0vsRes0	FGFR2	kinase	9.38e-08	AMN,BMPER,CA2,CA4,CCND2,CDH1,CDKN1A,CLIC6,CTSH,DKK1,DLL1,EN1,FOXA2,FOXQ1,IGF2,IHH,INHBB,LEFTY2,MBP,MSX2,MYC,NOG,NOTCH1,PDGFRA,PLXNB2,SNAI1,SOX17,SOX2	459 (17)
Sens0vsRes0	ESR2	ligand-dependent nuclear receptor	1.14e-07	A4GALT,AKAP1,AP4M1,ARRDC4,ASB2,CA2,CASP14,CDH1,CDKN1A,CHST15,CLDN11,COL13A1,CTNNB1,CXCL12,DHCR7,DKK1,ELAVL2,FADD,FASN,FGFR1,FMR1,FOXA1,FOXO3,FOXQ1,GAD2,GREB1,HAND1,HSD17B3,HTR1A,IGF1R,JUNB,KCNQ5,KDR,LEP,LHCGR,LILRB5,MAPK4,MYC,MYH6,NEDD9,PAX7,PCBD1,PLEC,PRL,PTPRH,RELN,RPS6KA4,SCUBE1,SLC2A4RG,SLC5A7,SLC9A3R1,SNN,SOX11,SOX4,TENM4,TERT,TGM2,TIMP2,TMEM182,TMEM2,TRIB1,ZBTB18	528 (19)
Sens0vsRes0	HTT	transcription regulator	1.15e-07	ADAM23,ADORA2A,ARPP21,ATP2A2,ATP2B2,BCL11B,BCL3,BIRC2,CA4,CALML4,CBLN1,CCK,CCL5,CDKN1A,CEBPB,CLIC6,COL18A1,COL6A1,CORO2B,COX6A2,CPLX2,CPNE5,CREB1,CSF1R,CTNNB1,DHCR7,DLL1,DUSP5,EN1,EVL,FASN,FGFR1,FKBP4,FOSL1,FOXO3,GABRD,GAPDH,GPC1,GRIA1,GRIN1,GRIN2B,GSC,GSN,HPCAL1,HSPA8,IGF2,JUNB,KCNA1,KCNC3,KCNC4,KCNJ12,KCNK3,KCNQ2,KCTD17,MAN1A1,MEIS2,MYT1L,NDUFB4,NODAL,NRF1,PABPC4,PCP4,PCTP,PDE10A,PDE1B,PENK,POR…	461 (19)
Sens0vsRes0	PDX1	transcription regulator	1.39e-07	ACTG1,ARRDC4,ATP2A2,CAMK2N1,CXCR4,DLK1,DUSP5,FGF4,FGFR1,GNAS,GOT1,IER3,IGF1R,INS,INSIG1,JUNB,KIAA1324,KLF6,MAFA,MAN1A1,MAPT,MITF,MYC,NPTX2,PAX4,PDZK1IP1,PPP1R1A,SDHA,SEZ6L,SLC2A1,SLC2A2,SLC6A6,SLIT3,SST	393 (17)
Sens0vsRes0	Hedgehog	group	2.85e-07	ABCC8,CCND2,FOXA2,FOXE1,FOXF1,FOXL1,GATA5,IGF2,KCNJ11,KIT,MAFA,MYC,MYCN,SLC2A2,SOX2,SOX9	152 (6)
Sens0vsRes0	POU4F1	transcription regulator	2.85e-07	AJAP1,CACNG5,CDKN1A,CLIC6,DLG2,GNAS,GPR151,HOXC9,IRX1,IRX2,IRX6,KCNIP1,KCNMA1,LHX1,MSI2,NEUROD4,NTRK3,OLIG1,PLCH2,POU4F1,POU4F2,RGMA,RUNX1,TFAP2B,VSTM2A
Sens0vsRes0	SP1	transcription regulator	2.86e-07	ABCC8,ATP2A2,BMP7,CCL5,CCND2,CDC42BPG,CDH1,CDKN1A,CEBPB,CETP,CIITA,CPLX1,CXCL12,CYP7B1,FASN,FGFR1,FGFR4,FOSL1,FOXF2,GNAS,GRIA1,GRIN1,HAS1,HSD3B1,ID4,IGF1R,IGF2,IRF4,ITGAD,KCNQ2,KDR,KIT,KLF6,LHCGR,LTBP3,MAT2B,MMP9,MYC,MYCN,MYLK,NCOA3,NOS3,NPPA,NPR1,OLIG2,PADI4,PCK1,PDE6B,PDGFRA,PDGFRB,PENK,PROCR,PTN,PTPN1,SLC19A1,SLC2A1,SLC7A1,SLC9A3,SNRPN,SOCS1,SOD1,SOD2,SOX9,SPTB,TERT,THRB,TIMP2,TIMP4,TNC,TNFSF1…	467 (20)
Sens0vsRes0	CREB1	transcription regulator	3.08e-07	ADGRA1,ADORA2A,AKAP1,ARC,ATP5I,BHLHE22,BNIP3,BRD9,CA10,CACNA1C,CACNA2D1,CALN1,CCK,CDKN1A,CEBPB,CIITA,CLMP,CREB1,CTNNA2,CXCR4,ECM1,ETV3,FAM19A1,FASN,FOSB,FOXE1,GAD2,GALR1,GFRA1,GHSR,GRIA1,HPCAL1,IDI1,IER3,INHBA,JUNB,KCNC4,KLF7,LEP,LITAF,MDGA1,MYC,MYH10,NDUFA4,NEUROD6,NKX6-2,NPTX2,NRSN1,NTSR1,OSTF1,PCDH19,PCK1,PDE1C,PDGFRA,PENK,PIM3,POLE4,PRL,RASGRF1,RNFT1,RUNX1T1,SFTPB,SLC19A1,SLC6A1,SLC6A11,SMAD6…	412 (18)
Sens0vsRes0	TNF	cytokine	3.8e-07	A4GALT,ABCC3,ACADS,ADORA2A,ADRB2,AICDA,ALCAM,ARC,ATP2A2,BCL3,BIRC2,BIRC7,BMPER,CA2,CASP14,CCK,CCL5,CCND2,CCR4,CDH1,CDKN1A,CEBPB,CHRNA4,CIITA,CLDN11,CREB1,CRHR1,CSF1R,CST7,CTNNB1,CXCL12,CXCR4,CYP2E1,CYP7B1,DBI,DKK1,DLEU1,DUSP5,EHD1,EMP1,EPHA2,ERCC1,ERG,FADD,FASN,FGF18,FGFR1,FOSB,FOSL1,FOXE1,FOXF1,FOXF2,GDNF,GFPT2,GP1BA,GRIA1,HAS1,HID1,HSD3B2,HSPA8,ICOS,IER3,IGF1R,IGF2,IL16,IL1RN,IL36A,IL36B,INHBA,…	403 (14)
Sens0vsRes0	KLF4	transcription regulator	6.03e-07	ADRB2,ALCAM,ATP2A2,BMPER,CCND2,CDH1,CDKN1A,CHST15,CSF1R,CTNNB1,DLL1,DUSP5,EFEMP1,EPHA2,FOXE1,FOXF1,GREB1,HAND1,INHBA,IRF6,ITGAD,KDR,KIF16B,LHX5,MSX2,MYC,MYH6,NOS3,NOTCH1,NPPA,ODC1,OVOL1,PDGFRA,POLE4,POU4F1,SOCS1,SOD2,SOX17,SOX2,TBX3,TNC	536 (23)
Sens0vsRes0	TP53	transcription regulator	6.42e-07	ADAMTSL4,ADGRB1,ADRB2,AMOTL2,API5,ASTN2,ATG7,BCL3,BIRC2,BNIP3,CAMK2N1,CARD11,CCND2,CCNE1,CDH1,CDKN1A,CEBPB,COL18A1,CSF1R,CSNK1D,CTNNB1,CTSH,CXCL12,DBI,DDR1,DHCR7,DICER1,DKK1,DMRT1,DPEP1,DUSP5,DYRK1A,EPHA2,ERCC1,FASN,FGFR1,FHL2,FIGNL1,FKBP4,FOSL1,FOXO3,FSTL1,GAPDH,GSN,H2AFY2,HIC1,HSPA8,IDH3G,IER3,IFFO1,IGF1R,IGF2,IL16,ING3,INHBA,INPP4A,IRF5,IRF8,JUNB,KCNG1,KCNMA1,KDR,KIT,KITLG,KPNA2,LAMA5,LHX1,LOC…	516 (19)
Sens0vsRes0	ID2	transcription regulator	7.69e-07	AICDA,BCL3,BMP7,CCND2,CCNE1,CDKN1A,CEBPB,CTNNB1,CXCR4,DUSP22,ETS2,FGFR3,FOXO3,FSHB,IL20RB,IRF4,IRF5,IRF6,IRF8,KLF6,KLF7,MAF,MYC,NFATC1,NOTCH1,RORA,SOX13,SOX4,TNFRSF25,TNFSF10,TNFSF8,TRAF4	330 (15)
Sens0vsRes0	TCF3	transcription regulator	1.68e-06	AATF,ABCC8,CA2,CCND2,CCNE1,CDH1,CDKN1A,DAB2IP,DOCK1,EPB42,ETS2,FGFR3,GRIA1,HAND1,ICOS,IGLL1/IGLL5,INS,KIF2C,KIT,LHCGR,MAL,MYC,MYCN,NOTCH1,NPPA,PAX5,PLCG2,POLE4,PRDX2,PSAP,RACGAP1,RORA,SOCS1,SOX1,TOX,VPREB1,ZP4	230 (9)
Sens0vsRes0	ERG	transcription regulator	1.9e-06	ADGRG1,ADRB2,ARHGAP20,ARHGAP28,BCR,CDC42BPB,CDH1,CFAP65,COLGALT1,CTNNB1,CUX2,CXCR4,DOCK1,EGFL7,ELMO1,ERG,FAM174B,FLNC,FOSB,GAK,HPCAL1,LAMA5,MAGI1,MAP3K5,MMP9,MYCN,NOS3,PREX2,PXN,RAPGEF1,RPA1,SOX4,TACC1,WNT11
Sens0vsRes0	KMT2A	transcription regulator	2.43e-06	CDKN1A,HOXB3,HOXB4,HOXC9,HOXD3,KLF6,LRRC55,MECOM,MEIS1,MEIS2,MGLL,MSX2,MYC,PBX1,PRDM16,RSPO1,TRIB1,ZBTB18,ZFAND2A,ZMAT4	311 (10)
Sens0vsRes0	forskolin	chemical toxicant	2.64e-06	ADGRA1,ADGRG1,ADORA2A,ARC,ATP9A,BCL3,CASP14,CCK,CCL5,CCND2,CD200,CDKN1A,CEBPB,CMTM5,COL18A1,CREB1,CRHR1,CXCR4,DCT,DHCR7,ECM1,FLNC,FOSB,FOSL1,FOXE1,FSHB,FSHR,GCGR,GFRA1,GHRHR,GNAS,GPRC5C,GRIA1,H3F3A/H3F3B,HSD3B1,HSD3B2,IER3,IGF1R,IGF2,INHBA,INHBB,ITGA3,JUNB,KITLG,LEP,LHCGR,LITAF,MAP3K5,MITF,MMP9,MYC,NPPA,NPPB,NPTX2,NRSN1,OCA2,ODC1,ORM1,OSTF1,PCK1,PDE4D,PENK,PIM3,POU3F1,PRDX2,PRL,PRLHR,PTPN1,RARB,R…	475 (22)
Sens0vsRes0	EOMES	transcription regulator	2.91e-06	APLNR,BHLHE22,CCK,CXCR4,FAT3,FOXA2,LHX1,NHLH2,PCDH19,PDGFRA,PLXNA4,SOX17,SOX2,SV2B,TMEM2,TNFSF10,ZNF521
Sens0vsRes0	MED1	transcription regulator	2.95e-06	APOB,BCL11A,BCL3,CCND2,CCNE1,CDKN1A,CENPA,FASN,GREB1,IGLL1/IGLL5,IKZF1,IRF4,KLF13,MAD1L1,MYC,MYCN,NCL,NR3C1,ODC1,PODXL,POLE4,RARB,SOX2,STC2,TBX21,TBX3,TERT,TOP1	520 (20)
Sens0vsRes0	PI3K (complex)	complex	3.34e-06	ADRB2,CCND2,CCNE1,CDH1,CDKN1A,CEBPB,CREB1,CXCR4,FOSL1,FSHB,GLI2,HAS1,IGF1R,IGF2,IL1RN,INS,KDR,LEFTY2,LEP,LHCGR,MAFA,MAP3K5,MITF,MMP9,MYC,NCL,NFATC1,NOS3,NOTCH1,NPPA,OSTF1,PIN1,PLB1,PRDX2,PRKCZ,SLC12A7,SLC6A3,SNAI1,SOX9,SST,TGM2,TNFSF10,TREM1	492 (20)
Sens0vsRes0	EZH2	transcription regulator	3.56e-06	ADRB2,BMP7,CACNA1E,CACNG4,CCL5,CCND2,CDH1,CDKN1A,CHRM3,CTNNB1,DAB2IP,DKK1,EPAS1,FGF3,FGF4,FOXA1,FOXF2,FOXO3,GATA5,GPR26,HOXC9,HOXD10,HOXD3,HOXD8,IKZF1,KCNA1,KCNK1,MMP9,MSX1,MYC,MYL6,NKD2,PAX7,PDGFRA,POU2F3,PPP2R2B,PRL,PTN,RUNX1,SOCS1,SOX17,TBX1,TBX21,TBX3	387 (18)
Sens0vsRes0	HRAS	enzyme	3.76e-06	ACTG1,ADARB1,ADRA2A,ADRA2C,AMOTL2,ATP2A2,BNIP3,CCL5,CCND2,CCNE1,CDH1,CDKN1A,CEBPB,COL18A1,COPB2,CTNNB1,CXCL12,DLL1,EFEMP1,ELN,ERCC1,FASN,FOSB,FOSL1,FOXD1,FSTL1,GSN,H2AFY2,HSPA8,IGF1R,IGF2,IGLL1/IGLL5,IQGAP2,JUNB,KLF6,MMP9,MYC,MYCN,MYH10,MYO1C,NID1,NOTCH1,NPPA,NPPB,NPTN,P4HB,PCK1,PDGFRA,PDGFRB,PIN1,PKP1,PPP6R3,PRL,PXN,RARB,RPLP1,RRM2,SDHA,SESN1,SIM2,SIRPA,SIVA1,SLC2A2,SNAI1,SOD1,SOX4,TACC3,TBX3,TE…	391 (18)
Sens0vsRes0	APP	other	3.92e-06	ACTG1,ARC,ATP2B2,CALML3,CALML4,CCL5,CCND2,CCNE1,CDH1,CLIC6,CMPK2,COL13A1,COL18A1,CPLX1,CPLX2,CRK,CSF1R,CTNNB1,CXCL12,CXCR4,DBI,DKK1,DNAJC5,DYRK1A,ELN,EN1,EPAS1,ETS2,EVL,FAM49A,FGFR1,FOSB,FOXO3,GAPDH,GDNF,GPC1,GRIA1,GRIN1,GRIN2B,HIVEP3,HSPA8,IGF1R,IGF2,INHBA,IRF4,IRF5,ISG20,ITGA3,JUNB,KCNC4,KIF2A,LRP5,MAF,MAFB,MAGI1,MAPT,MBP,MMP9,MSR1,MYC,NARS2,NCOA3,NDUFA8,NDUFS6,NOG,NOS3,PAX5,PCP4,PDGFRA,PDGFRB,…	462 (18)
Sens0vsRes0	lithium chloride	chemical drug	5.12e-06	BCL3,BMP7,CACNA1G,CDKN1A,CTNNB1,DCT,DKK1,GDNF,GRIN2B,HEYL,MAPT,MYC,NKD2,NKX2-5,NOTCH1,PXN,RSPO1,SNAI1,SOX9,TERT,TMEM2,TNFSF10	416 (19)
Sens0vsRes0	NRG1	other	5.45e-06	BNIP3,CCND2,CCNE1,CDH1,CDKN1A,CXCR4,DAD1,EPHA2,FOSB,FSTL1,HOXD3,IDI1,IER3,IGF2,JUNB,LIFR,MBP,MGLL,MMP9,MSR1,MYC,MYH6,NKX2-5,NOTCH1,NPPA,NRG3,POU3F1,PRL,PXN,RUNX1,SDHA,SLC2A1,SNAI1,SOX4,TNFRSF25,ZFP36L2	493 (20)
Sens0vsRes0	lipopolysaccharide	chemical drug	7.17e-06	ABCC3,ADORA2A,ADRA2A,ADRB2,AICDA,ALCAM,API5,APLNR,APOB,ARC,ARVCF,ATG7,ATP2A2,BCL3,BIRC2,BPI,CCL5,CCND2,CCNE1,CCR4,CD200,CD276,CD300LF,CDKN1A,CEBPB,CETP,CIITA,CMPK2,COL6A1,COL9A3,COX6A2,CRHR1,CRHR2,CRYBA4,CSF1R,CTNNB1,CUX2,CXCL12,CXCR4,CYP2E1,CYP4F2,CYP7B1,DUSP5,EHD1,ERCC1,ETS2,ETV3,ETV7,FASN,FOSB,FOXA1,FOXA2,FOXL1,GALP,GHRHR,GRM4,GSN,HSPA8,HTR1A,IER3,IFNL3,IL16,IL1RN,IL20RB,IL36A,IL36B,INHBA,INHB…	402 (13)
Sens0vsRes0	EDN1	cytokine	7.29e-06	ATP2A2,CDH1,CTNNB1,CXCR4,DCT,EDNRA,FOSB,FOSL1,HAND1,HSPA8,INHBA,JUNB,LEP,MAS1,MBP,MITF,MMP9,MYC,MYL6,MYO9B,NPPA,NPPB,ODC1,PRL,PXN,RAMP3,SLC2A1,SOCS1,SOD1,TGM2,TNC,TPM4,YWHAE	617 (22)
Sens0vsRes0	GATA1	transcription regulator	7.43e-06	CA2,CCL5,CCND2,DICER1,EPB42,FOSB,GNAS,GP1BA,GP1BB,HNRNPAB,IKZF1,INHBB,JUNB,KDR,KIT,LYL1,MAP3K5,MBP,MECOM,MITF,MS4A2,MSX2,MYC,MYCN,NCL,NHP2,NPPA,PLXNA1,RNASE2,SKI,SLC19A1,SPTB,TAL1,TFF3,TGM2,UMPS	369 (12)
Sens0vsRes0	SHH	peptidase	7.43e-06	CCND2,CCNE1,FGF3,FOXA1,FOXA2,FOXD1,FOXF1,GDNF,GLI2,GPC1,IGF2,LMX1A,MAGI1,MSX1,MYC,MYCN,NKX2-5,NODAL,NOS3,NR2F2,OLIG1,OLIG2,OTX1,PAX1,PDGFRA,PMP22,SOX9,SP7,TBX1,TJP1	493 (20)
Sens0vsRes0	HSPA9	other	7.73e-06	CDKN1A,HOXD10,MYC,MYCN,NEDD9,PBX1,PRDM16,RARB,SOD2	143 (5)
Sens0vsRes0	PITX2	transcription regulator	8.43e-06	CACNA1G,CCND2,CDH1,FOXA2,FSHB,IRF6,KCNJ11,LHX6,MYC,NPPA,PRL,SNAI1,SOX2,SP7,TBX1,TBX3,TBX6,WNT9A	323 (13)
Sens0vsRes0	IGF1	growth factor	8.97e-06	CACNA1S,CCL5,CCND2,CCNE1,CDH1,CDKN1A,CEBPB,CREB1,CTNNB1,EDN2,ELN,EPAS1,FASN,FGFR1,FOSB,FOXA1,FOXE1,FSHR,GAPDH,GDNF,GHRHR,GHSR,HSD17B3,HSD3B1,IER3,IGF1R,IGF2,IL16,JUNB,LEP,LHCGR,MAPT,MBP,MUC8,MYC,MYCN,MYH6,NOG,NPPA,NR3C1,ODC1,OSBPL7,PDGFRA,PDGFRB,PENK,PRL,RARB,SLC12A7,SLC2A1,SOX2,SP7,SST,TJP1,WNT4	512 (19)
Sens0vsRes0	Fgf	group	9.56e-06	CDH1,IGF1R,JUNB,KDR,LPCAT1,MITF,MMP9,NKX2-5,NPPB,ODC1,PRL	469 (21)
Sens0vsRes0	IL1B	cytokine	9.91e-06	A4GALT,ABCC3,ACAN,ADRB2,APOB,ARC,ATP2A2,BCL3,BIRC2,CCL5,CDKN1A,CEBPB,CIITA,CMPK2,CRHR1,CTNNB1,CXCL12,CXCR4,CYP2E1,DBI,DUSP5,ELN,EPAS1,ETS2,F13A1,FGF18,FGFR3,FMR1,FOSB,FOSL1,GAD2,GNAS,GRIA1,HAS1,IER3,IL16,IL1RN,IL36A,IL36B,INHBA,INS,IRAK2,IRF4,ISG20,ITPKB,JUNB,KDR,LEP,LIFR,MAFA,MAPT,MMP9,MYC,MYLK,NFATC2,NFKBIB,NOS3,NPPA,ODC1,ORM1,P4HB,PAPPA,PCSK6,PDGFRA,PENK,PIM3,PLB1,RARB,RCAN1,RNASE1,RORA,SCUBE1…	415 (14)
Sens0vsRes0	U0126	chemical - kinase inhibitor	1.04e-05	APLNR,AQP6,ARC,CCL5,CCND2,CCNE1,CD200,CDH1,CDK18,CDKN1A,CEBPB,CELSR2,CIITA,CSF1R,CTDP1,CTNNB1,CYP2E1,CYP4F2,CYP4F3,DUSP5,EEF1E1,EMP1,EPHA2,ERCC1,ETV3,FAM53B,FMO3,FOSB,FOSL1,GDNF,GFPT2,GP1BA,GSN,IER3,IHH,INHBA,INPP4A,ITGA3,JUNB,KDR,LEP,LIFR,MMP9,MYC,NAT9,NFATC1,NPPA,PRKACG,PRL,RUNX1,SIRPA,SNAI1,SOCS1,SOX2,SOX9,SP7,STC2,TERT,TGM2,TIMP2,TRIB1,TSC22D4	519 (19)
Sens0vsRes0	acyclic retinoid	chemical drug	1.08e-05	CDKN1A,CTNNB1,KDR,MYC,PDGFRA,PDGFRB,RARB,TIMP2	346 (13)
Sens0vsRes0	TP63	transcription regulator	1.09e-05	ADRM1,ARL14EP,ATG7,BMP7,CA4,CCND2,CCNE1,CDH1,CDK18,CDKN1A,CLDN3,CTNNB1,CXCR4,DICER1,DKK1,DLL1,EMP1,EPHA2,FASN,FGFR3,FOXA2,FOXO3,GAPDH,HSPA8,IER3,IHH,INHBA,IRF5,ITGA3,JUNB,KCNG1,KCNK1,KLF6,MUC8,MYC,NOTCH1,PRKCZ,RACGAP1,RPA1,RUNX1,SMAD2,SNAI1,SOX1,STX1A,TERT,TFF2,TNC,TP53AIP1,TRAF4,WNT4	413 (19)
Sens0vsRes0	Hdac	group	1.15e-05	ARC,CDKN1A,CSF1R,CTNNB1,CXCR4,DLL1,EDNRA,FOSL1,FOXA1,FOXD1,GDNF,GLI2,HNRNPAB,KLF6,LHX1,MGAT5B,MYC,MYCN,PBX1,PKHD1,RARB,RNASE1,SIM2,SMARCD3,TBX3,TFAP2B,WNT4	544 (20)
Sens0vsRes0	PRDM5	transcription regulator	1.23e-05	ADARB2,CACNA1C,EDNRA,ETS2,EVL,GOLGA6A (includes others),ISLR,ISLR2,MYC,MYOM2,NLRC5,NOTCH1,OVOL1,PAX5,POU2F3,RUNX1,SOX2,STK32C
Sens0vsRes0	tacrolimus	chemical drug	1.24e-05	CCL5,CD200,CXCR4,DAB2IP,DPYSL3,DPYSL5,FOSB,GABRD,IL16,INS,IRF4,JUNB,KCNA1,KCNK3,MAF,MYC,MYH10,NFATC1,NOS3,NPPA,NR3C1,ODC1,ORM1,SLC12A5,SOD2,TIAM1,TJP1,TLE3,TMEM100,TNC,TNFSF10,UNC119	473 (15)
Sens0vsRes0	cyclic AMP	chemical - endogenous mammalian	1.25e-05	ADRA2A,AFAP1L2,ARC,CA2,CACNA1H,CCND2,CDKN1A,CEBPB,CREB1,DCT,FMR1,FSHR,GABRB3,GOT1,IGF2,IL1RN,INHBA,JUNB,KCNA1,KDR,LEP,LGALS3BP,LHCGR,MITF,MMP9,MYC,MYLK,NFATC1,OAT,ODC1,PCK1,PDE4D,PENK,PRL,RARB,SOD2,SOX9,SST,TNFSF10	521 (23)
Sens0vsRes0	bucladesine	chemical toxicant	1.43e-05	CACNA1G,CDKN1A,CEBPB,CREB1,CXCR4,DCLK3,FGF3,FGFR1,HSD3B1,HSD3B2,ID4,IGF1R,IGF2,INHBB,IRAK2,JUNB,KCNAB2,KIT,KITLG,LEP,LPCAT1,MAP3K5,MMP9,MOS,MYC,NPHP4,NPPB,ODC1,PADI4,PCDH1,PCK1,PDE10A,PDE4D,PDGFRA,PRL,QSOX1,RARB,SFTPB,SLC2A1,SLC9A3R1,SOX17,TIMP2,TOP1,TYRO3	538 (23)
Sens0vsRes0	4-hydroxytamoxifen	chemical drug	1.78e-05	AKAP1,AP4M1,CA2,CDH1,CDKN1A,CEBPB,EFEMP1,EPHA1,FADD,FGFR1,FOXA1,HTR1A,IER3,IGF1R,JUNB,MYC,NCOA3,NEDD9,NRF1,PRL,PTPRH,RPS6KA4,SLC2A1,TFF2,THRB,UNC119	528 (21)
Sens0vsRes0	GMNN	transcription regulator	1.78e-05	BMPER,CDH1,CDKN1A,CHST15,CTNNB1,DUSP5,DYRK1A,EFEMP1,EPHA2,FOXF1,GREB1,HAND1,INHBA,KIF16B,PDGFRA,POU4F1,SOX17,SOX2	388 (15)
Sens0vsRes0	GLI1	transcription regulator	2.33e-05	ARC,CCND2,CDH1,CDKN1A,CMPK2,CRHR1,DKK1,ELAVL2,FOXA2,FOXL1,GALNT2,GATA5,GLI2,GREM2,IGF2,INSIG1,MAPK11,MMP9,MYCN,NOG,NQO2,NR2F2,PDGFRA,PDZRN3,SDHA,SNAI1,SOX18,SOX2,SOX9,SP7,TMEM100,TNC	411 (19)
Sens0vsRes0	REST	transcription regulator	2.33e-05	B3GAT1,CACNA1H,CBLN1,GRIK4,GRIN1,GRIN2B,KCNAB2,KCNJ6,KCNQ2,KCNQ5,LHX5,LRRTM4,NPPA,NTRK3,OAT,PAX4,PCLO,PENK,POU4F1,SLC7A14,SNN,STX1A,TSPAN14
Sens0vsRes0	NFkB (complex)	complex	2.34e-05	ADAMTS9,ADRA2A,ADRA2C,AICDA,ATP2A2,BCL11A,BCL3,BIRC2,CCK,CCL5,CCND2,CD7,CDH1,CDKN1A,CEBPB,CETP,CIITA,COL18A1,CRHR1,CST7,CTNNB1,CXCL12,CXCR4,DAD1,DUSP5,FOXF1,GAD2,GDNF,GFPT2,GLI2,GNAS,GRIN1,HTR1A,ICOS,IER3,IGLL1/IGLL5,IL1RN,IRF4,ITPKB,JUNB,KDR,KIT,LITAF,MMP9,MSX2,MYC,MYLK,NLRP12,NOTCH1,NPPA,NPPB,ODC1,PAX7,PIM3,PKP1,PXN,RUNX1,SLC12A7,SLC16A3,SLC2A1,SLC2A2,SLC7A1,SOCS1,SOD2,TACR1,TERT,TGM2,TIMP2,TNF…	470 (14)
Sens0vsRes0	SST	other	2.43e-05	CCNE1,CUX2,GCGR,GHRHR,GHSR,IGF1R,INS,NR3C1,PRL,SST,SSTR5,TOX	381 (16)
Sens0vsRes0	Ins1	other	2.51e-05	CCK,CCL5,CCNE1,CDKN1A,CEBPB,CETP,COL18A1,CREB1,CYP2E1,DLK1,ERCC1,FASN,FOXA1,FOXA2,FOXE1,GAPDH,GNPAT,GREB1,GRIN2B,IGF1R,IGF2,INS,JUNB,LEP,LGALS3BP,LIFR,MAPT,MBP,MYC,NOS3,NPPA,ODC1,PCK1,PRKCZ,PRL,RRM2,SFTPB,SLC2A1,SLC2A2,SLC6A3,SOD2,TBX21,TIMP2,UMPS	493 (20)
Sens0vsRes0	FOS	transcription regulator	2.54e-05	ACTG1,CA2,CCNE1,CDH1,CELF2,COL18A1,COL6A1,CTSH,DOCK1,ENAH,ERCC1,FAM19A1,FASN,FOSB,FOSL1,FOXA1,FSHB,FSTL1,GAK,GREB1,HAS1,HSD3B1,HSD3B2,JUNB,KIF2A,KIRREL3,KITLG,KLF6,LGALS3BP,LTBP3,MAFK,MMP9,MYC,MYH6,NBPF15 (includes others),NFATC1,NPPA,NPPB,NPTX2,NR3C1,ODC1,PCDH19,PDE6B,PENK,PIAS1,PIP5K1B,PRL,RALB,RGMA,RIPK1,RPLP0,RPS24,RUNX1,SDK1,SIRPA,SLC19A1,SMURF1,SNAI1,SNN,STK3,SULF2,TACR1,TAL1,TREM1,WNT11,WN…	504 (19)
Sens0vsRes0	EGR1	transcription regulator	2.84e-05	ARC,ATP2A2,CACNA1H,CCND2,CDH1,CDKN1A,FOSL1,GDNF,GNAS,GRIA1,IGF1R,IGF2,JUNB,KCNT1,LHCGR,MMP9,MYC,PRL,PTPN1,RRAD,SLC12A5,SNAI1,SOCS1,SOD1,SOD2,SV2C,TIAM1,TNFSF10,WNT4	507 (18)
Sens0vsRes0	PLAG1	transcription regulator	3.01e-05	CD300C,COL9A3,FLNC,IGF2,MAPK11,MYRF,NFATC1,PLAG1,PLEC,PTP4A3,QSOX1,SMARCD3,STX1A,TGM2
Sens0vsRes0	TSH	complex	3.74e-05	AKAP1,CCNE1,CDKN1A,FOXE1,GAPDH,IL1RN,JUNB,KDR,LRP5,MYC,NOS3,SLC2A1,SOCS1,SOD2	435 (21)
Sens0vsRes0	BDNF	growth factor	3.88e-05	ADRB2,ARC,ARPP21,ARVCF,BMP7,CCND2,CDKN1A,CELF4,CPLX2,CXCR4,DPYSL3,FAM49A,FOSB,GAD2,GRIA1,GRIN1,GRIN2B,INHBB,KIF21B,LEP,LYPD1,MAPT,MBP,MYCN,MYO6,NPR1,NRXN1,PAX7,PENK,PLXNB2,PRKCZ,RAB14,RELN,RYR2,SLC12A5,SOD2,SORL1,SPRED2,SST,TIAM1,TRIM32,VSNL1	475 (21)
Sens0vsRes0	SOX3	transcription regulator	3.93e-05	BMPER,CHST15,CTNNB1,DLL1,DUSP5,EFEMP1,EPHA2,FOXF1,GREB1,HAND1,INHBA,KIF16B,PDGFRA,POU4F1,SOX17,SOX2,SOX9
Sens0vsRes0	HOXB4	transcription regulator	4.23e-05	CCND2,CCNE1,FOSL1,HOXB4,JUNB,MYC,RARB
Sens0vsRes0	Growth hormone	group	4.52e-05	ADRB2,BMP7,CCND2,CDH1,CEBPB,CRHR1,CRHR2,DDR1,DLK1,FASN,FGFR3,FOXA2,GHRHR,IER3,IGF1R,IGF2,MMP9,MYC,NEDD9,PCK1,SOCS1,TNFSF10,WNT9A	497 (21)
Sens0vsRes0	LOX	enzyme	4.59e-05	CDH1,ELN,IGF1R,LRP5,MYC,PDGFRA,PDGFRB,SNAI1	349 (16)
Sens0vsRes0	NANOG	transcription regulator	4.74e-05	CCND2,DLX4,EN1,FOSB,FOXA2,GOLGA6A (includes others),GSC,HOXB3,IGF1R,KDR,LBX1,LHX5,MEIS1,MYCN,NKX2-3,OTX1,POLE4,SOX17,SOX2,TBX3,VSTM2A,YWHAE	252 (7)
Sens0vsRes0	NFKBIA	transcription regulator	4.86e-05	BCL11A,BCL3,BIRC2,BNIP3,CCL5,CCND2,CDH1,CDKN1A,CEBPB,CTNNB1,CXCL12,CXCR4,CYP7B1,FGFR4,FHL2,FOXF2,GRIN1,HAS1,HOXD3,HSPA8,IER3,IGF2,IL1RN,ITGA3,JUNB,LAMA5,LIFR,LITAF,LY6E,MGMT,MMP9,MR1,MYC,NCAN,NFKBIB,NID1,NLRP12,NPPA,PRL,RCAN1,RIPK1,SOD1,SOD2,SORL1,SOX9,SYCP2,TACR1,TFCP2L1,TIMP2,TMPO,TNC,TNFAIP2,TNFRSF1B,TNFSF10,UBE3A	383 (14)
Sens0vsRes0	P38 MAPK	group	5.03e-05	ATG7,BNIP3,CCK,CCL5,CCND2,CCNE1,CDKN1A,CEBPB,CRHR1,CXCL12,CXCR4,CYP4F3,FADD,IER3,IL1RN,INHBA,IRF6,IRX1,JUNB,KLF13,LBX1,LEP,MAL,MITF,MMP9,MYC,NFATC1,NFATC2,NKX2-5,NOS3,NPPA,NPPB,NPR1,PCK1,RCAN1,RRAD,RUNX1,RYR1,SMAD2,SNAI1,SP7,TBX21,TERT,TIMP2,TNFSF10,TREM1,TRIB1	488 (17)
Sens0vsRes0	WNT3A	cytokine	5.82e-05	ACAN,ARRDC4,CACNA1G,CCND2,CD300A,CEBPB,CTNNB1,CXCL12,DKK1,EN1,EPAS1,FHL2,GDNF,KDR,KIT,KITLG,MITF,MMD,MSX2,MYC,MYH6,NKX2-5,OLIG1,PDGFRA,PMP22,SLC7A1,SOX17,SOX9,SP7,TBX3,TERT,TFCP2L1,TMEM2,TNC,WNT11,WNT9A	510 (21)
Sens0vsRes0	BMPR1A	kinase	5.93e-05	ACAN,CDKN1A,EN1,FGF4,HAND1,HSD17B3,HSD3B1,MSX2,NKX2-5,NOG,SOX9	476 (19)
Sens0vsRes0	PP1	chemical - kinase inhibitor	5.93e-05	CCND2,CDH1,CXCR4,GRIA1,IL1RN,MYC,NPPA,NPPB,ODC1,SIRPA,TJP1	500 (17)
Sens0vsRes0	POU4F2	transcription regulator	5.93e-05	BHLHE22,EBF3,IRX4,LHX1,NEUROD4,POU4F1,POU4F2,PROX1,PTF1A,SLC6A1,THRB
Sens0vsRes0	L-dopa	chemical - endogenous mammalian	6e-05	ADORA2A,ADRA2C,AJAP1,AMZ2,APBA2,ARC,ARPP21,ATP2A2,CACNA1H,CD200,CHRM2,CHRNA4,CHST8,CLIC6,CLN6,CORO2B,CRTC1,CXCL12,DCAKD,DGKI,DLG2,DLK1,EGFL7,EIF4EBP2,ETS2,FADD,FOSB,FOSL1,GABRB3,GAPDH,GDF1,GDNF,GNAS,GNE,GPR158,GRIN1,HAPLN4,IER3,ITPKA,JUNB,KCNA6,KCNC4,KCNK1,KLF6,LYPD1,MAPK11,MBP,MEIS2,MITF,MYO9B,NDUFA8,NPHP4,NPTX2,NTRK3,PENK,PINX1,PLCG2,PPP2R2D,PRL,PSAP,RARB,RELN,RIMS1,RIT2,SEC14L1,SIPA1L3,SLC2A1,…	357 (9)
Sens0vsRes0	GATA3	transcription regulator	6.21e-05	BCL11A,BCL11B,CCL5,CCR4,CDH1,CDKN1A,CSF1R,CXCR4,ERG,FGF3,FOXA1,FOXE1,GREB1,ICOS,IRF6,KIT,KMT2E,LHX5,LOC102724788/PRODH,MAF,MYC,NCOA3,NOTCH1,NPPA,OVOL1,PAX5,RCAN1,TAL1,TBX21,TJP1,WNT11,ZNF217	475 (21)
Sens0vsRes0	Mek	group	6.5e-05	CCND2,CD200,CDH1,CDKN1A,CSF1R,CTNNB1,DCT,DDR1,DUSP5,EPHA2,FASN,FGFR1,FOSL1,HRH1,IER3,KDR,LEP,MMP9,MYC,NPPB,PDGFRA,PDGFRB,PRL,RUNX1,SEMA4C,SEMA6A,SORL1,SP7,SPRED2,TFAP2C	426 (22)
Sens0vsRes0	ERBB2	kinase	6.52e-05	ANG,BCL3,BMP7,BNIP3,CCL5,CCND2,CCNE1,CDH1,CDKN1A,CEBPB,CENPA,CLDN3,COL18A1,COL6A1,CSF1R,CTNNB1,CXCL12,DLL1,DNAJB6,DPEP1,EDN2,EMP1,FASN,FOXA1,FSTL1,GPC1,IGF1R,IGF2,IRF6,JUNB,KDR,KIT,LITAF,LPCAT1,LTBP3,MAN1A1,MAPK4,MGAT5,MITF,MMP9,MYC,MYCN,NEDD9,NID1,NOTCH1,NPTX2,PBX1,PENK,PIN1,PPP2R2B,PRDX2,PRL,PTPN1,RALB,RARB,RRAD,RRM2,SEC61A1,SIRPA,SKP1,SLC2A1,SMAD2,SNAI1,SOX4,TERT,TFAP2C,TJP1,TNC,TOP1,UCK1,USP1…	507 (23)
Sens0vsRes0	topotecan	chemical drug	6.59e-05	ASTN2,ATRNL1,BCL3,CACNA1C,CCNE1,CD200,CDKN1A,CNTNAP2,DUSP5,FGFR3,FOSB,GPC6,GRID1,HSPA8,JUNB,KALRN,KCNMA1,MYC,MYCN,NCKAP5,NFIA,NRXN1,PARD3B,RELN,SIVA1,SLC2A1,SOX4,TLX1,UBE3A	258 (7)
Sens0vsRes0	DGCR8	enzyme	6.73e-05	CDH1,GDNF,ID4,MBP,MITF,MYC,NFATC1,NOTCH1,OLIG1,PMP22,SOX2,TNC	270 (7)
Sens0vsRes0	LRP5	transmembrane receptor	6.95e-05	ADRB2,FOXA1,FOXA2,IGF1R,IGF2,NKD2,NODAL,SLC2A2	179 (7)
Sens0vsRes0	ZFPM2	transcription regulator	7.05e-05	ATP2A2,HAND1,KDR,MYH6,NPPA,SOX9,WNT4	313 (9)
Sens0vsRes0	tamoxifen	chemical drug	7.12e-05	ANG,CA2,CDH1,CDKN1A,CXCL12,CXCR4,CYP2E1,DLK1,EPHA4,F13A1,FADD,FASN,FHL2,FSHB,GAPDH,GREB1,IER3,IGF2,IL1RN,ISG20,JUNB,MYC,NOS3,ORM1,PCP4,PRL,RAMP3,SDS,SLC5A3,SLC9A3,SLC9A3R1,SNAI1,SOD2,SOX9,TACC1,TERT,YPEL3	518 (22)
Sens0vsRes0	BMP2	growth factor	7.16e-05	ACAN,ATP2C2,CDKN1A,CXCL12,DKK1,FGFR1,FOSB,FSHB,GFRA1,ID4,IHH,JUNB,LHCGR,LRP5,MMP9,MSX2,MYC,NKX2-5,NOG,NOS3,NOTCH1,NPPA,NTRK3,PCSK6,SMAD6,SOX2,SOX9,SP7,TGM2,WNT4	515 (23)
Sens0vsRes0	PDGF BB	complex	7.2e-05	ADARB1,ADRB2,ATP2A2,BCL3,CCNE1,CCR4,CDKN1A,CEBPB,CREB1,CSF1R,DUSP5,ETS2,FASN,FGFR1,FHL2,FOSB,FOSL1,GDNF,GFPT2,IER3,IGF1R,IGF2,INHBA,JUNB,KLF6,MAFK,MMP9,MYC,NPR3,ODC1,OSBPL2,PDGFRB,PLCG2,SLC6A6,SLC7A1,SNAI1,SNURF,SOD2,TGM2,TNC,TRIB1,UCK1,UNC5B	487 (20)
Sens0vsRes0	DICER1	enzyme	7.28e-05	CACNA1C,CCND2,CDH1,CDKN1A,CHD7,COL18A1,CPEB2,CXCR4,FSHB,GAD2,GHSR,IGF2,KDR,MAF,MITF,MMP9,MOS,MYC,NFATC1,NOS3,NOTCH1,PANK3,PBX3,PMP22,PROCR,PTPRN2,RUNX1,SCN10A,SOX2	515 (20)
Sens0vsRes0	BMP7	growth factor	7.95e-05	BMP7,CDH1,CDKN1A,CEBPB,CRHR1,DKK1,DLK1,EDN2,FASN,IGF1R,IGF2,MAP3K5,MSX2,MYO1C,NOG,PCSK6,PENK,PRDM16,SMAD2,SMAD6,SP7,SULF1	369 (17)
Sens0vsRes0	Cg	complex	8.24e-05	ADCYAP1R1,APLNR,CCND2,CDH1,CDKN1A,CEBPB,CLDN11,CXCR4,DBI,DHCR7,EDN2,EFEMP1,ELAVL2,EMP1,EPAS1,FAM3D,GPC1,HSD17B3,HSD3B1,HSD3B2,IER3,IGF1R,INHBA,INHBB,KCNQ5,LGALS3BP,LHCGR,MAF,MMP9,MTPN,NFKBIB,NOS3,NPR1,NPR3,PAPPA,PDE4D,PODXL,RORA,RUNX1,SCUBE1,SLC5A7,SMAD2,SMAD6,TENM4,TIMP4,WNT4	556 (21)
Sens0vsRes0	estrogen receptor	group	8.26e-05	BMP7,CCND2,CDH1,CLDN3,COL13A1,COL6A1,CXCL12,CXCR4,DICER1,FGFR1,FGFR3,FGFR4,FLNC,GREB1,HOXC10,ITGA3,LY6E,MAN1A1,MAPT,MMP24,MMP9,MYC,NEDD9,PCDH1,PCDH19,POR,SLC9A3R1,SMAD6,SNAI1,TERT,TFF3,TIMP2,TIMP4,TNC	542 (18)
Sens0vsRes0	SMAD4	transcription regulator	8.96e-05	APOB,BMP7,CCND2,CCNE1,CDH1,CDKN1A,CELF2,CTNNB1,FSHB,HRH2,IER3,LHX1,LOC102724788/PRODH,MSX2,MYC,MYCN,NKX2-5,OVOL1,PDGFRB,POR,RUNX1,SFTPB,SLC6A1,SMAD2,SMAD6,SNAI1,SP7,TBX21,TBX3,TBX6,TNC,UNC119	429 (23)
Sens0vsRes0	NKX2-1	transcription regulator	9e-05	CA4,CA8,CTNNB1,FAM3D,FGFR4,FOXF2,FOXQ1,FSHR,IER3,KITLG,MAPT,NAPSA,OLIG2,PDGFRA,PLA2G1B,QSOX1,REG3G,ROS1,RRM2,SFTPB,SNAI1,SOX17,SOX2,TFF2,TFF3,TOX,WNT11,WNT4
Sens0vsRes0	ASCL1	transcription regulator	9.13e-05	CDKN1A,CIITA,DLL1,EPHA2,INS,LHX1,LHX5,NEUROD6,PCSK6,PDGFRA,POU4F2,PROX1,RELN,SOX2,THRB,TLX1,UNCX,ZMAT4
Sens0vsRes0	eflornithine	chemical drug	9.94e-05	APOB,CDH1,CDKN1A,CTNNB1,LGALS3BP,MYCN,ODC1,PRKAG1,PSAP,SOD2,TGM2	433 (22)
Sens0vsRes0	SKI	transcription regulator	0.000102	BCL11B,CDH1,CDKN1A,FSHB,MBP,MITF,ODC1,PMP22	222 (7)
Sens0vsRes0	trichostatin A	chemical drug	0.000103	ACAN,ADCY1,ARC,ATG9B,ATP5I,CCND2,CDC42BPG,CDH1,CDKN1A,CIITA,CXCR4,DLX4,FASN,FGFR3,FGFR4,FOLH1,FOXF2,GREB1,GRIN1,GSN,IKZF1,IRF4,IRF8,KDR,KIT,LHCGR,LMX1A,MAD1L1,MAF,MGMT,MMP9,MYC,MYCN,MYH14,MYO9B,NFATC1,NKX2-5,NOS3,NOTCH1,NPPA,NR2C2,OAT,PAX5,PBX1,PENK,PINX1,PRL,RARB,RELN,SEZ6L,SLC12A5,SLC2A1,SLC6A3,SLC9A3,SNRPN,SOCS1,SSBP2,TERT,TGM2,THSD4,TIMP2,TMPO,TNFAIP2,TNFSF10,TRIM32,WHSC1,ZMYND8	470 (18)
Sens0vsRes0	CREBBP	transcription regulator	0.000103	ADORA2A,BMP7,CA2,CCL5,CCND2,CDH1,CDKN1A,CORO2B,CST7,CXCL12,CXCR4,DUSP22,ERCC1,EVL,EYA2,FGFR3,FNDC3B,FOSB,FRMD4B,GFRA1,GNAS,GRIN1,HSD3B2,IGF1R,IRF6,LGALS3BP,MAF,MGMT,MMP9,MSX1,MYC,NOTCH1,NPPA,NR3C1,NTRK3,PCK1,PDE10A,PDGFRB,PIP5K1B,PKHD1,PRL,RTP4,SFTPB,SLC6A19,SST,TANC2,TNC,TNFSF10,ZFP36L2	497 (20)
Sens0vsRes0	Akt	group	0.000107	ATG7,BIRC2,CCND2,CDH1,CDKN1A,CEBPB,COPS6,CTNNB1,CXCL12,CXCR4,EPAS1,FOSL1,FOXO3,GLI2,IER3,IGF1R,IGF2,LEP,LHCGR,MMP9,MYC,NOTCH1,NPPA,NRF1,OSTF1,PCK1,PRDM16,PTN,RRM2,SNAI1,SOD2,SOX2,TERT,TJP1	515 (20)
Sens0vsRes0	ATN1	transcription regulator	0.000107	CA4,CBLN1,CCNDBP1,CSNK1D,DPYSL3,EVL,GABRD,GSN,HPCAL1,KCNA1,KCNAB2,KCNC3,KCNK3,PABPC4,PCTP,PDE1B,PENK,PPP1CB,SOX11,SOX4,TIAM1,TYRO3,VSNL1
Sens0vsRes0	IGF1R	transmembrane receptor	0.000112	ACADS,CCL5,CD300A,CD300C,CDH1,CDKN1A,CEBPB,COL18A1,COX6A2,CTNNB1,DLK1,FASN,FLNC,IGF1R,IGF2,IL16,LHCGR,MYC,MYCN,MYOM2,NDUFA4,NDUFB4,NOS3,RACGAP1,RPS21,RPS24,RRAGC,RTL1,SLC2A2,SNAI1,TJP1,UBE2V2,ZFP36L2	440 (19)
Sens0vsRes0	PRKAA2	kinase	0.000115	CA2,CDH1,CDKN1A,CXCL12,DLGAP2,FASN,FOXO3,INS,KCNQ2,LEP,MMP9,MYLK,OAT,P4HB,PDGFRA,PRDM16,SNAI1,SORL1,TGM2,ZYX	461 (19)
Sens0vsRes0	kainic acid	chemical toxicant	0.000123	CACNA1C,CACNA2D1,CCL5,CCNE1,CD200,CEBPB,CSF1R,FOSB,FOSL1,GDNF,GFRA1,GRIA1,GRIK4,GRM4,JUNB,KCNQ2,KDR,MMP9,NR3C1,ODC1,PENK,PIM3,RELN,TJP1	524 (23)
Sens0vsRes0	FADD	other	0.000123	ASB13,CCND2,CCNE1,CDKN1A,CTNNB1,CXCR4,ELAVL2,IRF5,JUNB,KLF6,LY6E,MMP9,MYC,PARP11,PAX7,RIPK1,SOCS1	308 (14)
Sens0vsRes0	IFNG	cytokine	0.000129	ADGRA1,ADGRG1,ADORA2A,ADRA2A,ARC,ARFGAP3,ATP2A2,AUTS2,BCL3,BIRC2,CCL5,CCND2,CD200,CD276,CDH1,CDKN1A,CEBPB,CELSR2,CHST8,CIITA,CMPK2,CSF1R,CTNNB1,CTSH,CXCL12,CXCR4,CYP2E1,DCT,DKK1,DLL1,DUSP5,EDNRA,ELAVL2,ELN,ETS2,FASN,FHL2,FOSB,FOXE1,GAD2,GDNF,GLIPR2,GNAS,GPR158,GRIA1,HAAO,HLA-DOA,HRH4,HSPA8,IDI1,IER3,IGF1R,IL1RN,INHBA,INS,IRAK2,IRF4,IRF5,IRF8,ISG20,ITPKB,JUNB,KCNMA1,KDR,KITLG,KLF6,LCP2,LEP,LGALS3B…	452 (17)
Sens0vsRes0	ionomycin	chemical reagent	0.000136	ACAN,ATP2A2,B3GAT1,CCND2,CD276,EIF4EBP2,ETS2,FGF18,FOSB,HTR1A,ICOS,IKZF1,IRF4,MAF,MMP9,MYC,NCL,NFATC1,PAX5,PRKCZ,PRL,PTPN1,RCAN1,SLC6A6,SMAD2,TBX21,TNFSF10	434 (19)
Sens0vsRes0	SIRT1	transcription regulator	0.000137	ACAN,BNIP3,CCND2,CDH1,CDKN1A,CREB1,CTNNB1,DKK1,EPAS1,FASN,FOXO3,GATA5,GLI2,IGF1R,KALRN,KCNA1,LEP,MAPT,MLLT1,MMP9,MYC,MYL6,NOS3,NRF1,PCK1,PTF1A,PTN,SDS,SEC61A1,SHANK2,SOD2,TAL1,TERT,UQCRFS1	434 (16)
Sens0vsRes0	PTEN	phosphatase	0.00014	AKAP1,ARHGDIA,ATP5I,BCL3,CA2,CA8,CCL5,CCNE1,CDKN1A,CEBPB,CTNNB1,CXCR4,DRAP1,DYRK1A,EN1,EPAS1,ETV3,FASN,FGFR4,FOXA2,FOXO3,ID4,IDH3G,IDI1,IGF1R,IGF2,KDR,KLF6,LZTR1,MAFK,MBP,MMP9,MYC,NKX2-5,NPPA,PABPC4,PAPOLA,PDGFRB,PLEC,PRKAA2,PRL,PTN,PXN,RUNX1,SDHA,SFTPB,SLC25A1,SMAD2,SMAD6,SOX4,SUCLG2,TAF13,TNFSF10,TRAF4	454 (21)
Sens0vsRes0	MAP2K1	kinase	0.00015	ADGRG1,BIRC2,CCL5,CDKN1A,DKK1,DUSP5,FASN,FOSL1,GLI2,GRIN1,IGF1R,LEP,LHCGR,MBP,MITF,MMP9,MYC,MYCN,OLFM4,OLIG2,PDGFRA,RAB38,SIRPA,SMAD2,TGM2,TNC,UNC5B	487 (20)
Sens0vsRes0	dopamine	chemical - endogenous mammalian	0.000156	ADRA2C,CCK,GABRD,GRIA1,GRIN1,GRM4,HRH3,IGF1R,KCNA1,KCNK1,NFATC1,NPR3,NTSR2,PDE10A,PDE1B,PENK,PRL,SDHA,SLC6A3	382 (12)
Sens0vsRes0	AKT1	kinase	0.000161	CCL5,CCND2,CCNE1,CDH1,CDKN1A,CTNNB1,CXCR4,DHCR7,FASN,FOSB,FSTL1,IGF1R,IGF2,KDR,LEP,MBP,MMP9,MSR1,MYC,NFATC1,NFATC2,NOTCH1,NPPA,PCK1,PDGFRA,PDGFRB,PRL,RAB11A,RAMP3,SIVA1,SLC2A1,SNAI1,TNFSF10,UNC5B	535 (17)
Sens0vsRes0	TFAP2A	transcription regulator	0.000162	ALCAM,CCNDBP1,CDH1,CDKN1A,EFEMP1,FGFR4,FOXA1,IGF2,LHCGR,PODXL,POR,PSAP,RPLP0,SESN1,SLC19A1,SOD2,TERT,UTS2	443 (16)
Sens0vsRes0	CDK9	kinase	0.000164	CCL5,CCND2,CDKN1A,CXCR4,MAGI1,MMP9,MYC,NCL,ODC1,RUNX1,STC2,TERT	420 (18)
Sens0vsRes0	YY1	transcription regulator	0.000165	AICDA,ALCAM,API5,CDH1,CDKN1A,CENPA,COL9A3,CXCL12,CXCR4,HOXB4,ID4,KDR,KIF2C,LHX1,MSX2,MYC,MYH6,NEUROD6,NKX2-5,NR3C1,ORM1,PDGFRA,PIAS1,PPP4R2,PROX1,PSRC1,RAD18,SFXN1,SLC6A1,SNURF,SYNCRIP,TACC3,TGM2,USP14,YWHAE	491 (19)
Sens0vsRes0	ZIC3	transcription regulator	0.000167	FOXA2,NKX2-5,NODAL,NPPA,PDGFRA,SOX17
Sens0vsRes0	RBPJ	transcription regulator	0.000168	BMP7,CDKN1A,CXCL12,DLL1,EPHA4,FGF18,FGF4,GDNF,HOXD3,IGF2,INHBA,INHBB,IRF8,KITLG,LEFTY2,MYC,NFATC1,OAT,SOX2,SOX4,SOX9,TNC,UNCX	423 (15)
Sens0vsRes0	SATB1	transcription regulator	0.000168	ACTG1,BTLA,CDH1,CDKN1A,EPAS1,FOSB,GATA5,HSPA8,IKZF1,IL16,IRF8,KITLG,LPIN2,MAFA,MAL,NR2C2,POU4F1,PSMD2,RIPK1,RPLP0,RPLP1,RUNX1,TBX6,TMEM2,TNFRSF8,TSPAN17
Sens0vsRes0	JARID2	transcription regulator	0.000172	CCND2,HAND1,HOXD8,LHX5,NOTCH1,SOX17,TBX3	253 (12)
Sens0vsRes0	PRKCD	kinase	0.000182	BIRC2,BNIP3,CAMSAP1,CCL5,CCNE1,CDKN1A,CEBPB,CIITA,CXCL12,ETS2,FOSL1,HRH1,IL1RN,JUNB,KIF2C,KLF6,LYST,MAST4,MMP9,MYC,MYO9B,ODC1,PRL,RCAN1,SETBP1,SMAD6,SOCS1	362 (15)
Sens0vsRes0	TNFSF11	cytokine	0.000193	AICDA,CA2,CCL5,CCNE1,CCR4,CD300LF,CDKN1A,CSF1R,CTNNB1,EHD1,FHL2,FOSL1,HRH2,IER3,IL1RN,IRF4,IRF8,ITPKB,JUNB,KDM8,MAFB,MMP9,MYC,NFATC1,NFATC2,NFKBIB,POR,RACGAP1,RCAN1,SEL1L,SLC2A1,SOCS1,SOD2,TNFRSF1B,VRK1	402 (15)
Sens0vsRes0	GNRH1	other	0.000193	CHRNA4,CHRNA9,FOSB,FSHB,FSHR,HSD17B3,HSD3B1,INHBA,INHBB,JUNB,PPP1R9B,PRL,RPLP1	525 (21)
Sens0vsRes0	TWIST2	transcription regulator	0.000206	CD7,CDH1,CDKN1A,CTNNB1,MAF,MMP9,SNAI1,SOX2	326 (11)
Sens0vsRes0	TCF7L1	transcription regulator	0.000206	CCND2,FOXA2,KIT,NKX2-5,NODAL,SOX1,SOX17,TBX3,TFCP2L1	292 (12)
Sens0vsRes0	D-glucose	chemical - endogenous mammalian	0.00021	ADARB1,ANO1,APOB,ATP2A2,ATP2B2,CACNA1C,CCND2,CDKN1A,CEBPB,CETP,COX6A2,CXCR4,CYP2E1,DBI,DYRK1A,EMC10,FASN,GALR1,GAPDH,GCGR,GOT1,IGF1R,IGF2,INS,JUNB,KDELR2,KDR,LEP,LOC102724788/PRODH,MAFA,MAFB,MMP9,MSR1,MYC,NOS3,NR3C1,NRXN1,OAT,ODC1,PAX4,PCK1,PDGFRA,PDGFRB,PODXL,PRKAA2,PRKCZ,RRM2,SEC61A1,SLC25A1,SLC25A10,SLC2A1,SLC2A2,SLC7A1,SOD2,SOX9,SST,STX1A,TGM2,TP53AIP1,ZAP70,ZMYND8	499 (19)
Sens0vsRes0	progesterone	chemical - endogenous mammalian	0.000217	ADARB1,ADCYAP1R1,ADRA2A,ADRB2,CA2,CCNE1,CDH1,CDKN1A,CEBPB,CLDN3,CREB3L2,CRHR1,CXCL12,CXCR4,CYP2E1,DICER1,DKK1,EDNRA,EPAS1,FAM49A,FKBP4,FSHR,GABRD,GALR1,GARS,GREB1,GRIA1,HSPA8,IHH,INHBA,ISG20,ITGA11,KCNG1,KCNK1,KDR,LDLRAD4,LEFTY2,LHCGR,LITAF,MBP,MCOLN2,MMP9,MYC,MYCN,NEDD9,NOS3,PBX3,PCDH1,PCK1,PCP4,PDZK1IP1,PIP5K1B,PMP22,PRL,RELN,RRM2,SLC2A1,SMAD2,SOCS1,SOD2,STX18,TACR1,TERT,TIAM1,TNFSF10,URB2,WNT4	565 (21)
Sens0vsRes0	decitabine	chemical drug	0.000221	ABCC3,ABCC8,ADAM23,ADGRB1,ADRB2,BNIP3,CCL5,CCND2,CDC42BPG,CDH1,CDH6,CDKN1A,CHD5,CXCL12,CXCR4,DLX4,FGFR3,FLNC,FMR1,FOLH1,FOXE1,FOXF2,GFRA1,GSN,HAND1,HIC1,IRX1,ITGA3,JUNB,KLF6,LHX1,MAF,MAFB,MGMT,MMP9,MYC,MYO9B,NOS3,NPTX2,NR3C1,NTSR1,PLA2G1B,RARB,RELN,RRAD,RTP4,SEZ6L,SLC19A1,SLC5A8,SNAI1,SNRPN,SOCS1,STK3,TERT,TIMP2,TNFRSF25,WHSC1	511 (22)
Sens0vsRes0	DNMT1	enzyme	0.000221	CDH1,CDKN1A,CMTM5,DMRT1,FOXA1,FOXF2,GATA5,IGF2,KCNA1,MYC,MYL6,NPC1L1,PTN,RELN,SOX17	464 (22)
Sens0vsRes0	SMO	g-protein coupled receptor	0.000221	ALCAM,COL27A1,FOXD1,FOXD2,FOXF1,FOXF2,GLI2,MYC,NFATC1,NOG,RUNX1,SOX18,SOX2,SOX9,TNIK	357 (16)
Sens0vsRes0	AR	ligand-dependent nuclear receptor	0.000224	ATP2A2,CA4,CACNA1C,CASQ2,CDH1,CDKN1A,CLDN11,CLDN3,CTNNB1,CUX2,CXCL12,DBI,DHCR7,DYRK1A,EDN2,EDNRA,ELMO1,EPAS1,ETS2,FAM174B,FKBP4,FOXA1,FSHR,GDNF,GSN,HSD17B3,HSD3B1,HSD3B2,IGF1R,IGF2,KCNA1,KDELR2,KIF2C,KITLG,KPNA2,LAMA5,LHCGR,MSI1,MYC,MYH6,NOTCH1,NR3C1,ODC1,PDGFRA,PENK,SNAI1,SOX9,TFF3,TJP1,TNFAIP2,VSNL1,ZYX	530 (24)
Sens0vsRes0	5-azacytidine	chemical drug	0.000233	CDH1,CIITA,CXCL12,DKK1,DLK1,EPHA2,FOSL1,HEXIM1,HSPA8,INHBA,IRF8,KLF6,MGMT,NOS3,NPC1L1,PAX1,RARB,RRM2,SOX11,SOX9,TERT,TGM2,ZYX	461 (15)
Sens0vsRes0	FSHR	g-protein coupled receptor	0.000247	CLDN11,HSD3B1,INHBA,INHBB,KITLG,LHCGR,MSI1,NPPA,NPR3,PCK1,PPP1CB,TJP1	293 (11)
Sens0vsRes0	EGF	growth factor	0.00025	ALCAM,ARC,ATP2A2,BIRC2,CCND2,CCNE1,CDH1,CDKN1A,CEBPB,CLDN3,CSF1R,CXCR4,DAD1,DUSP5,ENAH,EPAS1,EPHA2,ERCC1,ETS2,FASN,FGFR1,FOSB,FOSL1,FOXA2,FSHR,FSTL1,GAK,HSD3B2,IDI1,IER3,IGF1R,IGF2,INHBA,JUNB,LHCGR,MAD1L1,MAP3K5,MAPK11,MMP9,MYC,MYCN,NCAN,NCL,NOTCH1,NPPA,ODC1,PDGFRB,PRL,RRM2,RUNX1,SMURF1,SNAI1,SOX4,TERT,TGM2,TJP1,TNC,ZFP36L2	477 (19)
Sens0vsRes0	FSH	complex	0.000252	ADGRG1,AMOTL2,ATP2A2,ATP9A,BCL11A,CCND2,COL18A1,CXCR4,DHCR7,FGFR1,FLNC,FOSB,FOSL1,FSHR,GNAS,GOT1,HSD3B1,HSD3B2,ID4,IGF1R,IL1RN,INHBA,INHBB,ISG20,ITGA3,JUNB,KITLG,LHCGR,LZTR1,MAP3K5,MMP9,MN1,MYC,MYRF,NRG3,PCK1,PCSK6,PENK,PPP1CB,PTPN1,RAB14,SLC2A1,SMAD2,SMAD6,SSTR5,TIMP2,TRIB1,TYRO3	546 (19)
Sens0vsRes0	EP300	transcription regulator	0.000274	ADORA2A,CA2,CCNE1,CDKN1A,CORO2B,CST7,CXCR4,DUSP22,EVL,EYA2,FASN,FNDC3B,FRMD4B,GFRA1,GREB1,IGF1R,INS,IRF6,KDR,LEFTY2,LEP,LGALS3BP,MAF,MGMT,MMD,MSX1,MYC,NODAL,NOTCH1,NPPA,NPR1,NR3C1,NRF1,NTRK3,PCK1,PDE10A,PDGFRB,PIP5K1B,POLE4,PRL,RARB,RTP4,SLC6A19,SMAD6,SOD2,SOX2,TANC2,TERT,TNC,TP53AIP1,ZFP36L2	473 (22)
Sens0vsRes0	TFAP2B	transcription regulator	0.000274	EPAS1,IGF2,KIT,SLC19A1,SOD2,TERT
Sens0vsRes0	26s Proteasome	complex	0.000275	ADARB2,ATG9B,BCL3,BHLHE22,BIRC2,CDKN1A,FOSL1,GRIA1,GRIN1,HSD3B1,IGLL1/IGLL5,JUNB,NOTCH1,SFTPB,SKI,SMAD2,SNAI1,SOX2,TNFSF10,TRAF4	439 (18)
Sens0vsRes0	DNMT3B	enzyme	0.000278	CDH1,CDKN1A,CMTM5,EMILIN2,FOXA1,FOXF2,GATA5,IRF5,JAKMIP2,KCNA1,KIT,LRRC34,MAPRE3,MYC,MYL6,NPC1L1,PTN,SEC62	293 (11)
Sens0vsRes0	Pka	complex	0.000287	ARC,CCK,CDKN1A,CEBPB,CETP,DCT,FOXA2,FSHB,JUNB,KLF6,LEP,LHCGR,MOS,NOS3,PCK1,PDE4D,PENK,PRKCZ,RUNX1,SFTPB,SOX9,SST	491 (23)
Sens0vsRes0	IL4	cytokine	0.000289	ADRM1,AICDA,ANO1,B4GALT7,BCL11A,BCL3,BNIP3,CA2,CCL5,CCND2,CCNE1,CCR4,CD200,CD276,CD300A,CD300LF,CDKN1A,CELF2,CIITA,COL18A1,CST7,CXCR4,CYP2E1,DCT,F13A1,FOSB,FOXA2,GLIPR2,HRH1,HSD3B1,HSD3B2,ICOS,IER3,IGF1R,IL16,IL1RN,IRF4,IRF8,ISG20,JUNB,KCNAB2,KIT,KITLG,KLF6,LGALS3BP,LIFR,LPIN2,LYL1,MAF,MAFB,MAL,MMP9,MS4A2,MSR1,MYC,NCL,NCOA3,NEDD9,NFATC1,NFATC2,NR3C1,PAX5,PDE1B,PIN1,PMP22,PRKAG1,PSMG1,SIRPA,SLC2A1…	448 (17)
Sens0vsRes0	prednisolone	chemical drug	0.000294	ADORA2A,API5,ATG7,ATG9B,BIRC2,BNIP3,CSNK1D,CXCR4,DAD1,EDNRA,EVA1A,FADD,HSPA8,INS,ISG20,LDLRAD4,LHX4,MYCN,NQO2,NR3C1,PCK1,PIK3C3,PPCDC,PRDX2,PRKAA2,RNF38,SOCS1,SOD1,SOD2,TGM2,TNFSF10,ZFP36L2	370 (14)
Sens0vsRes0	TP73	transcription regulator	0.000308	ADAM23,ATG7,BIRC2,BMP7,CDH1,CDKN1A,COL18A1,CTNNB1,EPHA2,FASN,FGFR3,FOXO3,GPR137B,IER3,INPP4A,IRF5,KCNK1,KIT,MGMT,MYCN,PDGFRB,PMP22,PPP4R2,PRL,PROCR,PSRC1,PTP4A3,RELN,RNF144B,RUNX1,SLC4A3,SNAI1,TERT,TIMP4,TNFAIP2,TNFRSF1B,TP53AIP1,TREM2,TRIM32,TSHZ2,UBE2V1,WNT4	383 (15)
Sens0vsRes0	GATA4	transcription regulator	0.000309	ADSS,ATG7,ATP2A2,CACNA1C,CASQ2,CLSTN2,FGF3,FSHR,HSD3B2,INHBB,IRF6,LHCGR,LHX5,MSX2,MYH6,NFATC2,NKX2-5,NPPA,NPPB,OVOL1,RYR2,SCN5A,SLC9A3,SOX9,TAL1	88 (4)
Sens0vsRes0	PRKACA	kinase	0.000311	CCK,CCND2,CEBPB,FSHR,LEP,MYC,MYH10,PCK1,PENK,PRL,RARB	428 (21)
Sens0vsRes0	WNT1	cytokine	0.000316	CCND2,CDH1,CDKN1A,CTNNB1,DKK1,DLL1,EIF4EBP2,ETS2,IGF1R,IGF2,ISLR,JUNB,KIT,LMX1A,LY6E,MYC,RARB,RELN,RNASE1,TFF2,TJP1	437 (21)
Sens0vsRes0	BMP4	growth factor	0.00032	ACAN,CDH1,CDKN1A,FOXF1,JUNB,KDR,KIT,LEFTY2,MITF,MSX1,MSX2,MYC,MYCN,NODAL,NOG,SMAD6,SNAI1,SOX2,SOX9,SP7,SULF1,TGM2	431 (21)
Sens0vsRes0	L-triiodothyronine	chemical - endogenous mammalian	0.000336	ADRB2,APOB,ATP2A2,BCL3,CCNE1,CDKN1A,CTNNB1,CTSH,CXCL12,DAB2IP,DLK1,DUSP5,EIF4EBP2,FASN,FGFR1,FLYWCH2,GHRHR,IGF1R,LEP,LHCGR,MAFA,MBP,MMP9,MYC,MYH6,NID1,NKX2-5,NPPB,OAT,ODC1,PCK1,PDK2,POR,PRDX2,PRKCZ,PRL,RAB30,RELN,RPS6KA4,RYR2,SLC2A2,THRB,TIAM1,UMPS	409 (18)
Sens0vsRes0	RASSF1	other	0.000346	CCND2,CDKN1A,COL13A1,CXCR4,DKK1,EFEMP1,EMP1,FRMD4B,GSN,LITAF,MAP3K5,MGMT,MYC,NOG,SOX9,TGM2	438 (22)
Sens0vsRes0	THRB	ligand-dependent nuclear receptor	0.000347	ATP2A2,CCND2,CCNE1,CTNNB1,CTSH,CXCR4,DAD1,DKK1,FASN,FGFR1,FOSL1,FSHB,FSTL1,GHRHR,GSN,IGF1R,MBP,MMP9,MYH6,NPPB,PCK1,PENK,POR,PRL,THRB,TREM1,WNT11,WNT4,YWHAE	525 (22)
Sens0vsRes0	NRXN1	transporter	0.000353	CNTN3,CXCL12,LHX1,LHX5,NCAN,NPTN,PCDH19,SOX9,TNC
Sens0vsRes0	HMGA1	transcription regulator	0.000354	CCND2,COX6A2,CTSH,DHCR7,FSTL1,GSN,HAND1,IDI1,IER3,INSIG1,JUNB,KCNJ11,KIT,KITLG,LY6E,MAPT,MMP9,MYC,NFIX,SOX17,SOX4,TFAP2C,ZYX	459 (22)
Sens0vsRes0	SMARCD3	transcription regulator	0.000368	ACAN,ALCAM,ITGA3,MITF,NKX2-5,NPPA,SOX9	92 (6)
Sens0vsRes0	Ras homolog	group	0.000368	CDKN1A,IL16,MMP9,MYC,NOS3,PDGFRA,TJP1	428 (17)
Sens0vsRes0	PD98059	chemical - kinase inhibitor	0.000384	BNIP3,CA2,CCK,CCL5,CCND2,CCNE1,CDH1,CDKN1A,CEBPB,CREB1,CTNNB1,CTSH,CXCR4,DUSP5,ELN,EMP1,EPAS1,FASN,FOSB,FOSL1,FSHB,GDNF,GP1BA,GRIA1,GRIN1,HAS1,HNRNPAB,HPCAL1,IER3,IGF1R,IGF2,IL1RN,JUNB,LAMA5,LEP,LIFR,MGLL,MITF,MMD,MMP9,MSR1,MYC,MYCN,NOS3,NPPA,ODC1,PCK1,PCSK6,PDGFRA,PLEC,PRL,RRM2,RUNX1,SIRPA,SLC2A1,SNAI1,SOD1,SP7,TERT,TIMP2,TP53AIP1,ZFP36L2	514 (20)
Sens0vsRes0	PRNP	other	0.000407	CCL5,CHST8,DKK1,ETS2,FOSL1,HSPA8,HTR5A,IGF1R,IGF2,MYC,NOTCH1,SOX9,TCF7,TCF7L1	475 (24)
Sens0vsRes0	AMPK	complex	0.000424	CCND2,CDH1,CDKN1A,CIITA,CTNNB1,CXCL12,CYP4F2,FASN,FOXO3,IL1RN,LITAF,MMP9,NRF1,OAT,ORAI1,PCK1,SDHA,SLC2A1,SNAI1	486 (21)
Sens0vsRes0	ERK1/2	group	0.000432	BIRC2,CACNA1C,CCK,CCL5,CCND2,CDKN1A,CEBPB,CRHR1,CXCR4,DKK1,FOSB,FOSL1,FSHB,IGF1R,INS,ITGA3,JUNB,KLF13,MAP4K1,MMP9,MYC,MYCN,NKX2-5,NPPA,OLIG2,PDGFRA,PRKCZ,PRL,PTN,SLC12A7,SNAI1,SOX9,TACR1,TERT,TIMP2,TREM1,UNC119	395 (14)
Sens0vsRes0	8-bromo-cAMP	chemical reagent	0.000434	BMP7,CEBPB,CLDN11,CREB1,DMRT1,FSHR,HSD3B2,IGF1R,IGF2,INHBB,KDR,KITLG,LHCGR,MYC,MYH6,NPPA,ODC1,PCK1,PDE4D,PPP1R1A,PRL,RRM2,SLC2A1,TFCP2L1,TIMP2,TREM1	549 (22)
Sens0vsRes0	KLF5	transcription regulator	0.000435	CDKN1A,CTNNB1,CXCR4,EPAS1,FGF18,MMP9,MYC,NOTCH1,PIAS1,RUNX1,SLC35F6,SOX2	400 (19)
Sens0vsRes0	SU6656	chemical toxicant	0.000454	CCR4,ETS2,GDNF,GFPT2,IER3,INHBA,JUNB,MYC,UCK1	266 (14)
Sens0vsRes0	GDF2	growth factor	0.000456	CDH6,COL9A3,CXCL12,CXCR4,DLK1,FGFR3,MMP9,MSX1,MSX2,MYC,NCAN,NOG,PIM3,PROX1,SLC6A6,SMAD6	193 (8)
Sens0vsRes0	sunitinib	chemical drug	0.000466	CCND2,CDKN1A,COL6A1,CTNNB1,ECM1,HAS1,ITGA3,KDR,MMP9,TIMP2,TNC	424 (20)
Sens0vsRes0	STAT3	transcription regulator	0.000486	BCL3,BOC,CCL5,CCND2,CCNE1,CDH1,CDKN1A,CEBPB,CIITA,CLN6,CMPK2,CREB1,CXCL12,CXCR4,DKK1,DLL1,EPAS1,FASN,FOXA3,ICOS,IGF1R,IHH,IL1RN,IRF4,IRF5,ISG20,JUNB,KDR,LEP,LILRB2,MAF,MITF,MMP9,MYC,NFATC2,NOS3,NOTCH1,NPPA,PCK1,POLE4,PTN,RORA,RUNX1,SFTPB,SLC2A1,SLC9A3,SMAD6,SNAI1,SOCS1,SOD2,SOX1,SOX2,STC2,TBX21,TERT,TFF3,TNFRSF1B,TNFSF10,TRPM3	499 (15)
Sens0vsRes0	FSHB	other	0.000518	CCND2,CLDN11,FSHR,INHBA,INHBB,KITLG,TJP1
Sens0vsRes0	FOXC1	transcription regulator	0.000518	CXCR4,DLL1,MMP9,MSX2,NOTCH1,PIN1,TBX1	197 (7)
Sens0vsRes0	EED	transcription regulator	0.000518	DAB2IP,FOXA1,HOXB4,MYC,OLIG2,PPP2R2B,TBX3	295 (15)
Sens0vsRes0	GLIS3	transcription regulator	0.000518	FGF18,INS,MAFA,MAFB,PAX4,SLC2A2,SST	301 (7)
Sens0vsRes0	SMARCC1	transcription regulator	0.000518	CDH1,CDKN1A,IGLL1/IGLL5,KDR,PAX5,SOX2,VPREB1	282 (7)
Sens0vsRes0	KLF2	transcription regulator	0.000526	ADAM15,APLNR,BCL3,CCL5,CDKN1A,CXCR4,DLL1,ECM1,ELN,EPAS1,IGF2,JUNB,KDR,KITLG,MAP3K5,MYC,MYH10,NOS3,RNASE2,SLC2A1,SOX9,TERT,TNFRSF8	202 (7)
Sens0vsRes0	IKZF1	transcription regulator	0.000542	CCND2,CDKN1A,CYP7B1,DOCK1,EMP1,EPB42,FGFR1,FGFR4,GP1BA,IGLL1/IGLL5,KIT,KITLG,MYC,NFIX,NOTCH1,PAX5,RUNX1,SLC19A1,SULF2,TBX21,VPREB1	213 (9)
Sens0vsRes0	TCR	complex	0.000556	ADORA2A,ARPP21,BCL3,BTLA,CCL5,CCNE1,CCR4,CD200,CDH1,CREB1,CXCR4,ICOS,IL16,IRF4,ISG20,JUNB,LCP2,LIME1,LPIN2,MAF,MYC,N4BP1,NFATC1,NFATC2,NHP2,NR3C1,ODC1,P4HB,PXN,RIPK1,RUNX1,SLC2A1,SOCS1,SYNCRIP,TBX21,TLE3,TNFRSF1B,ZAP70	461 (19)
Sens0vsRes0	IL10RA	transmembrane receptor	0.000582	ANO1,B3GNT7,BNIP3,BOC,CA2,CCL5,CD300LF,CLIC6,CST7,DPEP1,ECM1,EFEMP1,F13A1,FOXF1,FSTL1,GNE,GSDMC,HSPA8,HTR4,IL1RN,INHBA,KITLG,MECOM,NLRC5,NXPE2,PCK1,PDE2A,PDGFRA,PMP22,PROCR,REG3G,SECTM1,SLC16A3,SLC2A1,SUCLG2,SYCN,TGM2,TREM1,ZBP1
Sens0vsRes0	CNR1	g-protein coupled receptor	0.000592	BCL11B,BMP7,DKK1,DLL1,FASN,FOXA2,GDNF,HEYL,IGF1R,LEP,MESDC2,MSX1,NOG,NR3C1,PAX5,PDGFRA,PDGFRB,PENK,RGMA,SMURF1,TACR1,TJP1	465 (19)
Sens0vsRes0	LEF1	transcription regulator	0.000617	CACNA1G,CDH1,CDKN1A,CXCR4,DCT,DKK1,FGF18,LHX6,MITF,MSX2,MYC,SOX9	472 (20)
Sens0vsRes0	3-deazaneplanocin	chemical drug	0.000617	ADORA2A,C1QL2,CDKN1A,CLDN11,EXOC3L4,FOXA1,KCNC4,KLF6,LYSMD4,MYC,SEL1L,SLC5A7	137 (6)
Sens0vsRes0	HES1	transcription regulator	0.000617	CCK,CDKN1A,DLK1,DLL1,GRIA1,HTR1A,NOTCH1,OAT,PAX4,PAX5,PTF1A,SST	71 (3)
Sens0vsRes0	SRF	transcription regulator	0.000629	ACTG1,ARC,ARHGAP20,CCL5,CDKN1A,CLDN3,CTNNB1,CXCR4,DUSP5,EYA2,FHL2,FOSB,FOSL1,FOXQ1,GLRX3,GP1BA,GSN,JUNB,KDR,MEIS1,MMP9,MYH6,MYLK,NEUROD6,NFATC2,NKX2-5,NLRP1,NPPA,OSCP1,PDE2A,SCYL1,SKI,SLC2A1,SND1,TAL1,TCF7,TMEM40,TNC,TNIP2,TUBB4B,ZYX	472 (15)
Sens0vsRes0	testosterone	chemical - endogenous mammalian	0.000668	ADRA2A,ATP6V1F,BMP7,CCNE1,CDH1,CDKAL1,CDKN1A,COX6A2,CRHR1,CRHR2,CRK,CYP2E1,CYP7B1,FADD,FGFR1,FGFR3,FOSB,FOSL1,FSHB,FSHR,GALR1,GALR2,GPC1,GRIA1,HSD3B2,IGF1R,INHBA,INHBB,LEP,LHCGR,MAL,OAT,ODC1,PMP22,PRKCZ,PXN,SLC25A10,SMAD2,SOD2,SST,YWHAE	530 (22)
Sens0vsRes0	P2RY14	g-protein coupled receptor	0.000668	CACNA1C,CACNA1H,GALR1,MAFA,MAFB,PDE1C,SLC2A2,SST
Sens0vsRes0	JAG1	growth factor	0.000668	CDKN1A,GLI2,HEYL,MYC,NR2F2,PDGFRB,SOX2,WNT4	270 (10)
Sens0vsRes0	NRAS	enzyme	0.000676	BUB3,CCL5,CCNE1,CDKN1A,CENPA,CTNNB1,EPAS1,KDR,KIF2C,LY86,MSR1,NPPA,PTP4A3,SESN1,SLC2A1,SV2B	385 (18)
Sens0vsRes0	FGF8	growth factor	0.000676	COL18A1,CTNNB1,DKK1,EN1,EN2,FGF3,FGF4,FGFR1,FGFR4,LHX6,LHX8,LMX1A,MSX1,NOG,PAX5,RTN4RL1	214 (7)
Sens0vsRes0	HAND2	transcription regulator	0.000681	ADSS,ADSSL1,ATP2A2,CASQ2,CLSTN2,HAND1,MSX1,MYH6,NFATC2,NPPA,NPPB
Sens0vsRes0	EPHB4	kinase	0.000681	BMP7,CXCR4,FGF3,IGF2,KDR,KIT,KITLG,RUNX1,SMAD6,TAL1,WNT11
Sens0vsRes0	SMARCA4	transcription regulator	0.000698	ADAM15,ADGRG1,ANO1,ARRDC4,BEND5,BIRC7,C19orf12,C8orf4,CDH1,CDKN1A,CEBPB,CIITA,CTSH,CXCR4,DCT,DGKG,EDNRA,EPHA1,EPHA4,ETS2,EVA1A,FHL2,FOXA2,GAPDH,GPR158,IER3,IL20RB,IL36B,INHBA,IRF6,ITGA3,KDR,KHDRBS3,KIT,LRRC34,MCTP2,MN1,MYC,MYLK,MYRF,MYT1L,NR2F2,OLIG2,PAEP,PCDH1,PER3,POLE4,PSG9,PXDNL,RAB38,RHBDL2,RRM2,SCHIP1,SFTPB,SMAD6,SOX17,SOX2,TIMP2,TNFSF10,TPK1,TREM1,TREM2,TUBA3C/TUBA3D,YY1	452 (17)
Sens0vsRes0	HEY1	transcription regulator	0.000711	CDKN1A,KDR,MYH6,NPPA,NR2F2,OAT,PROX1	250 (7)
Sens0vsRes0	OXT	other	0.000711	CREB1,MYH6,NKX2-5,NPPA,NR3C1,PRKCZ,RCAN1	361 (18)
Sens0vsRes0	FGF4	growth factor	0.000711	CDKN1A,CTNNB1,FOXA2,FOXO3,MSX1,PRL,SOX17	419 (20)
Sens0vsRes0	PRKCI	kinase	0.000711	ABCC8,COPB2,FASN,FOXA2,KCNJ11,SLC2A1,SLC2A2	180 (7)
Sens0vsRes0	PPARGC1A	transcription regulator	0.000725	ADGRG1,BNIP3,CDKN1A,CEBPB,CPLX1,EPAS1,FASN,HSD3B2,IL1RN,INSIG1,INSIG2,KCNK1,LIFR,MAL,MBP,MITF,MYH6,NPC1L1,NPPA,NRF1,PCK1,PDK2,PRDX5,PRKAA2,SDHA,SOCS1,SOD1,SOD2,TXNRD2,UQCRFS1	460 (20)
Sens0vsRes0	FOXO1	transcription regulator	0.000732	AFF3,AICDA,CA2,CASP14,CDKN1A,FASN,FGF18,FOSB,FOXA2,FSHB,IER3,IGF1R,IGLL1/IGLL5,IKZF1,INS,IRF5,ITGA3,JUNB,KLF7,LEFTY2,LEP,LHCGR,LPIN2,MMP9,MRPL46,MRPS22,MYC,NDUFA4,NDUFA8,NFATC1,NOS3,OVOL1,PAX5,PCK1,PRL,RPIA,SOD2,SOX2,TBX21,TNFSF10,VPREB1,WNT4	405 (20)
Sens0vsRes0	ST1926	chemical drug	0.000737	ATP2B2,ATP5I,CDKN1A,CEBPB,CHCHD2,GNAS,HIC1,ILF2,ITGA11,KIF2C,KPNA2,NKX2-5,ODC1,PIN1,POU3F1,PSMF1,RPLP1,SKP1,SNRPB,SOD1,SOX11,SOX4,TBL1XR1,YWHAE
Sens0vsRes0	SOX1	transcription regulator	0.000739	BMPER,CHST15,CTNNB1,DUSP5,EFEMP1,EPHA2,FOXF1,GREB1,HAND1,INHBA,KIF16B,PDGFRA,POU4F1,SOX17
Sens0vsRes0	JUND	transcription regulator	0.000747	BCL3,CCL5,CCR4,COL6A1,FOSL1,LHCGR,MMP9,PENK,PRL,SOCS1,SOX4,SST,TBX21	445 (16)
Sens0vsRes0	cocaine	chemical drug	0.000769	ADCY1,ADORA2A,ARC,CACNA2D1,CREB1,DUSP5,FHL2,FOSB,FOSL1,FOXO3,GABRB3,GABRD,GRIA1,GRIN1,INHBA,JUNB,MAPT,NPTX2,PDE6B,PPFIA3,PRDX2,PRL,PSAP,SDK1,SLC6A3	377 (18)
Sens0vsRes0	FOXO3	transcription regulator	0.000769	BNIP3,CCND2,CDH1,CDKN1A,FASN,FOSB,FOXO3,FSHB,IER3,JUNB,MMP9,MYC,NOS3,OVOL1,PRDX5,PRKAA2,SESN1,SLC7A1,SNAI1,SOD1,SOD2,TAL1,TNFRSF1B,TNFSF10,TXNRD2	407 (21)
Sens0vsRes0	morphine	chemical drug	0.000812	ARC,CCK,CDKN1A,CREB1,FOSB,FOSL1,GNAS,GRIA1,GRIN1,GRIN2B,JUNB,KCNAB2,LEP,MBP,MMP9,NOS3,NPPA,NR3C1,NTRK3,PENK,PRL	543 (19)
Sens0vsRes0	FOXA2	transcription regulator	0.000814	ABCC8,APOB,BIRC2,CDH1,CXCR4,DCT,DLK1,EN1,FOXA1,FOXA2,FOXA3,KCNJ11,LHX1,MAFA,NPTX2,PCK1,RARB,RNASE2,RORA,SFTPB,SLC2A2,SNAI1,SOX14,SOX17,SST,TBX1,TCF7	404 (19)
Sens0vsRes0	KL	enzyme	0.000864	CRYGS,CTNNB1,IHH,KDR,MITF,MYC,SOD2,TYRO3	275 (9)
Sens0vsRes0	R5020	chemical reagent	0.000869	ABCC8,CCNE1,CDKN1A,CEBPB,DKK1,DUSP5,FSHB,HNRNPAB,IER3,INHBB,LGALS3BP,MYC,TIMP2	426 (20)
Sens0vsRes0	TBX5	transcription regulator	0.000869	ATP2A2,CACNA1C,CASQ2,CLSTN2,IRX4,MYH6,NFATC2,NKX2-5,NPPA,NPPB,RYR2,SCN5A,TCF7
Sens0vsRes0	MTA1	transcription regulator	0.000882	ADRB2,CCND2,CDH1,CTNNB1,EMP1,EPHA2,MMP9,MYC,PAX5,SNAI1	445 (24)
Sens0vsRes0	MMP2	peptidase	0.000909	CDKN1A,COL18A1,CXCL12,IL1RN,ITGA3,MYC,PIAS1,SOCS1,TJP1	500 (20)
Sens0vsRes0	SRC	kinase	0.000922	CA2,CCND2,CCNE1,CDH1,CDKN1A,CTNNB1,FGF4,FMN2,FOSL1,HAS1,IGF1R,INS,MMP9,MYC,NPPA,NQO2,PRL,SIRPA,TJP1	504 (19)
Sens0vsRes0	T	transcription regulator	0.000933	ACAN,ALCAM,ITGA3,KDR,MITF,SOX9
Sens0vsRes0	CDK8	kinase	0.000933	CCNE1,CXCR4,MAGI1,MYC,RARB,STC2	270 (9)
Sens0vsRes0	nicotine	chemical drug	0.000937	ACAN,CA2,CACNA1C,CACNA2D1,CCND2,CDKN1A,CHRM2,CHRM3,CHRNA4,CYP2E1,DBI,GRIA1,HAND1,HSPA8,JUNB,KCNJ11,KDR,LEP,LITAF,MMP9,MYCN,NOS3,PENK,PRL,RYR2,UBE3A	556 (21)
Sens0vsRes0	ethanol	chemical - endogenous mammalian	0.000944	ADCYAP1R1,CACNA1C,CCL5,CDKN1A,CEBPB,CENPA,CETP,CHRNA4,CREB1,CXCR4,CYP2E1,CYP4A22,DCT,DKK1,DYRK1A,FASN,FOSB,GABRD,GNAS,GREM2,GRIN1,GRIN2B,HSD3B1,IL16,IL1RN,MBP,MMP9,MSX2,MYC,NCAN,NOS3,NPPA,NR3C1,NTSR1,ORM1,PCK1,PRL,RORA,SLC2A2,SNAI1,SOD2,TFF3,TIMP2	463 (19)
Sens0vsRes0	HDAC1	transcription regulator	0.000965	ACAN,ARC,ATG7,CCL5,CCND2,CCNE1,CDH1,CDKN1A,CSF1R,DAB2IP,GNAS,ITGAD,KDR,LHCGR,MAD1L1,MMP9,MYC,NCL,NFATC1,NKX2-5,OLFM4,PCK1,POLE4,PPP2R2B,RRM2,SLC12A5,SNAI1,SOX2,SOX9,TAL1,TERT,TGM2	455 (19)
Sens0vsRes0	epigallocatechin-gallate	chemical drug	0.000974	ADORA2A,APOB,BIRC2,CA2,CASP14,CCL5,CDH1,CDKN1A,CEBPB,COL18A1,CTNNB1,FADD,FOSB,FOSL1,FOXO3,IGF1R,JUNB,KDR,LEP,MAP3K5,MMP9,MYC,NFATC1,NOS3,NOTCH1,PDGFRB,PTN,SNAI1,SOCS1,TNFSF10	509 (19)
Sens0vsRes0	MBD2	transcription regulator	0.00101	ADAM15,ADGRB1,ATP5I,CDH1,CDKN1A,DLK1,MGMT,MMP9,PTF1A,RNASE1,SST,TFF2
Sens0vsRes0	MKNK1	kinase	0.00101	ARVCF,CELF4,CPLX2,DPYSL3,FAM49A,FOSB,KIF21B,KLF13,MAPT,MYC,MYO6,NRXN1,PLXNB2,RAB14,SMAD2,TRIM32,VSNL1
Sens0vsRes0	PPP3CA	phosphatase	0.00101	ATP2A2,B3GAT1,CA2,CDKN1A,FSHB,IGF1R,LITAF,NPPA,PDK2,PMP22,PRDX5,PSAP,RCAN1	271 (11)
Sens0vsRes0	HDAC2	transcription regulator	0.00101	ACAN,ATG7,CDH1,CDKN1A,DKK1,ITGAD,LHCGR,MMP9,MYC,MYCN,NFATC1,NR3C1,ODC1,OLFM4,POLE4,RARB,SLC12A5,SOX9,TERT,TNFSF10	442 (21)
Sens0vsRes0	NR4A2	ligand-dependent nuclear receptor	0.00101	COL6A1,EIF4EBP2,GPR151,HSD3B2,KCNMA1,KITLG,MMP9,PLCH2,PRKAA2,RARB,SLC6A3,SOD1,ZBP1
Sens0vsRes0	PSEN1	peptidase	0.00109	ACTG1,ARC,ATP2A2,CALML3,CCL5,CPLX2,CTNNB1,DBI,DLL1,DNAJC5,DYRK1A,EMP1,FMN2,FOXO3,GAPDH,GRIN1,GRIN2B,HAND1,HSPA8,IRF4,IRF5,KCNAB2,LHX8,MAPT,MBP,MMP9,MSR1,MYC,NDUFA8,NDUFS6,NOTCH1,PCP4,PDGFRA,PDGFRB,PER3,PRDX5,RELN,RYR2,SCN10A,SOCS1,SOD1,SRD5A3,TUBB4B,VSNL1,YWHAE	446 (21)
Sens0vsRes0	HEY2	transcription regulator	0.0011	CACNA1C,MYH6,NKX2-5,NPPA,NR2F2,PROX1,SCN5A,SLC6A3
Sens0vsRes0	mir-210	microrna	0.00111	ABCC3,ALDH5A1,CDH1,CPEB2,CXCL12,IL16,INHBB,KDR,KLF6,MDGA1,MRPL36,NDUFA4,P4HB,PSAP,PTPN1,SIPA1L3
Sens0vsRes0	GDF9	growth factor	0.00112	FSHB,HAS1,INHBA,INHBB,KIT,KITLG,LHCGR,PXN,SMAD6	236 (7)
Sens0vsRes0	RUNX2	transcription regulator	0.00114	CCNE1,CDH1,CDKN1A,CIITA,DPYSL3,FGF18,FSHB,GNAS,IHH,IL20RB,LEP,MSX2,OLIG1,RUNX1,SMAD6,SNAI1,SP7,TCF7	344 (12)
Sens0vsRes0	NKX3-1	transcription regulator	0.00115	CA2,CA8,CTNNB1,ERG,ETV3,FOXO3,MMP9,MYC,RUNX1,SMAD2,SOX4	372 (14)
Sens0vsRes0	RNA polymerase II	complex	0.00117	ADAM23,CCL5,CCND2,CDH1,CDKN1A,CIITA,CXCR4,DKK1,FOSL1,GAPDH,GOT1,IL1RN,INS,JUNB,KCNAB2,KITLG,KPNA2,MAL,MEIS1,MMP9,MYC,MYCN,NBPF15 (includes others),NCOA3,NOS3,PBX1,PBX3,PCK1,RARB,RPS21,SOD2,TERT,ZBTB18	371 (15)
Sens0vsRes0	TFAP2C	transcription regulator	0.00118	ALCAM,CDH1,CDKN1A,FKBP4,FOXA1,GREB1,MAL,MBP,MYC,SLC19A1,SOD2,TACC1	293 (7)
Sens0vsRes0	imatinib	chemical drug	0.0012	BCR,BIRC2,BIRC7,BMP7,CCND2,CCNE1,CDKN1A,CEBPB,CXCL12,CXCR4,IRF4,KDR,KIT,MYC,TERT	395 (14)
Sens0vsRes0	phorbol myristate acetate	chemical drug	0.00123	ADAM15,ADORA2A,ATP11B,ATP2A2,BMP7,C10orf90,CA2,CA8,CAMSAP1,CCL5,CCND2,CCNE1,CD276,CDH1,CDKN1A,CIITA,CREB1,CRHR1,CSF1R,CTNNB1,CXCR4,CYP2E1,DMRT1,DUSP5,ECM1,EIF4EBP2,EN1,EPHA2,EPHA4,ERCC1,ETS2,FOSB,FOSL1,FOXP1,FSHB,GABRP,GLRX3,HAS1,HIVEP3,HRH1,HSD3B1,HTR1A,ICOS,IGF2,IL1RN,INHBA,INHBB,IRF4,ISLR2,ITGAD,JUNB,KIF2C,KIT,KLF6,LYST,MAD1L1,MAF,MAST4,MITF,MMP9,MSR1,MUC8,MYC,MYO9B,NFATC1,NFKBIB,NPPA,NPR3,ODC…	543 (21)
Sens0vsRes0	POMC	other	0.00124	APOB,BCR,CXCR4,DCT,FOSL1,GALP,GAPDH,IGF2,JUNB,LEP,MITF,NOS3,PCSK5,SLC9A3R1,SOD2,TIMP2	444 (19)
Sens0vsRes0	TWIST1	transcription regulator	0.00125	ACAN,ALCAM,CCK,CDH1,CDKN1A,CHRDL2,COL6A1,CXCL12,FGFR3,FOSL1,GPC1,GSN,HOXD10,KIT,LEFTY2,PDGFRA,PRL,SNAI1,ST8SIA2,TBX21,UNC5B,ZYX	254 (7)
Sens0vsRes0	INHA	growth factor	0.00127	BOC,CCND2,CCNE1,COL6A1,EMILIN2,FGFR1,FGFR4,FSHB,INHBA,INHBB,ITGA3,KIT,KITLG,LHCGR,MYC,TBCEL,TJP1	270 (10)
Sens0vsRes0	lithium	chemical drug	0.00128	ADCY1,ADCY2,ADRA2A,ADRB2,CDH1,CDKN1A,CREB1,CRHR1,CTNNB1,FADD,MMP9,PDE4D,TACR1,THRB	493 (20)
Sens0vsRes0	FOXO4	transcription regulator	0.00128	BNIP3,CCND2,CDKN1A,FASN,IDI1,IER3,MMP9,OVOL1,SLC2A1,SOD2	338 (15)
Sens0vsRes0	dimethylnitrosamine	chemical toxicant	0.00128	CDH1,CDKN1A,CYP2E1,FGFR4,IGF2,MMP9,PRKCZ,RALB,SOD2,TGM2	428 (16)
Sens0vsRes0	NOTCH1	transcription regulator	0.0013	ASB2,BIRC2,CCND2,CCNE1,CDH1,CDKN1A,CEBPB,CSF1R,CTNNB1,DKK1,DLK1,DLL1,EPHA4,FOSB,FOSL1,GLI2,HEYL,IGF1R,IRF8,MYC,MYLK,NOTCH1,NR2F2,OAT,PDGFRB,PIN1,PROX1,SDHA,SOCS1,WNT4	413 (18)
Sens0vsRes0	NONO	other	0.00131	NOS3,PDE10A,PDE1B,PDE1C,PDE2A,PDE4D
Sens0vsRes0	6-bromoindirubin-3' oxime	chemical - kinase inhibitor	0.00131	CTNNB1,IGF2,LEFTY2,MYC,NODAL,SOX9	425 (23)
Sens0vsRes0	VCAN	other	0.00135	ADAMTS9,ANG,CASQ2,CDKN1A,CEBPB,CXCL12,ELN,FNDC1,GPC6,IL1RN,INHBB,ITGA3,METRNL,MYH10,PCSK5,PENK,PRDX5,SOD2,SPATS2L,WNT4	344 (12)
Sens0vsRes0	FGF10	growth factor	0.00136	CEBPB,CTSH,FOXF1,HSD3B1,LRPAP1,MYH6,PTF1A,SNAI1,SOX2,SOX9,TMEM123	261 (9)
Sens0vsRes0	nitrofen	chemical toxicant	0.00138	APLNR,EPAS1,FGFR1,FGFR3,FOXQ1,KCNC3,KCNJ15,NOS3,TIMP2
Sens0vsRes0	MAFB	transcription regulator	0.00138	ARHGDIA,FGF3,HOXB3,INS,MAFA,MAFB,NFATC1,PCK1,SLC2A2
Sens0vsRes0	NKX2-5	transcription regulator	0.00138	ADSS,HAND1,MSX2,MYCN,MYLK,NKX2-5,NPPA,RYR2,SCN5A	218 (8)
Sens0vsRes0	PPIF	enzyme	0.0014	CCL5,CXCL12,CXCR4,DLK1,GSC,HOXC10,HOXC9,HOXD8,IL16,INHBB,IRF5,MEIS2,PDZRN3,PTN,SLCO4A1,TBX1	250 (7)
Sens0vsRes0	ISL1	transcription regulator	0.00153	AJAP1,CLIC6,DLG2,FSHB,GNAS,HOXC9,LHX1,MSX1,NEUROD4,NTRK3,OLIG1,POU4F1,POU4F2,RUNX1,VSTM2A
Sens0vsRes0	HOXA3	transcription regulator	0.00153	CEBPB,EGFL7,EPAS1,IKZF1,NR2F2,RUNX1,SHANK2,SOX17,TNFRSF1B,UNC5B
Sens0vsRes0	Tgf beta	group	0.00159	CCL5,CCND2,CCNE1,CDH1,CDKN1A,CIITA,CSF1R,CTNNB1,CXCR4,FSTL1,GLI2,HNRNPAB,JUNB,MAF,MAFK,MMP9,MN1,MYC,MYCN,NEDD9,NOS3,RORA,RUNX1,RYR2,SMAD2,SNAI1,TBX21,TERT,TIMP2,TREM1	435 (18)
Sens0vsRes0	WT1	transcription regulator	0.00159	ATP5I,CCNE1,CDH1,CDKN1A,CSF1R,CTNNB1,DYRK1A,FGFR1,FOSB,IDI1,IGF1R,IGF2,IRF8,JUNB,MMP9,MYC,MYCN,MYL6,NQO2,ODC1,PODXL,POU4F2,SEC13,SLC6A6,SOX9,TARS,TERT,WNT4,ZMIZ1,ZNF280B	365 (15)
Sens0vsRes0	SOX9	transcription regulator	0.00159	CDKN1A,CREB3L2,CTNNB1,CXCR4,DCT,HIVEP3,IHH,KIT,MITF,SOX8,SOX9,SP7	299 (16)
Sens0vsRes0	CYR61	other	0.00159	CCND2,CDKN1A,CTNNB1,ITGA3,KDR,MMP9,MSX1,MSX2,MYC,TCF7L1,TIMP2,TNFSF10	421 (20)
Sens0vsRes0	SMAD3	transcription regulator	0.00161	APOB,CCND2,CCNE1,CDH1,CDKN1A,CIITA,COL6A1,CTNNB1,ELN,FOXO3,FSHB,GLI2,JUNB,LEFTY2,MMP9,MYC,NODAL,POLE4,POR,PTP4A3,SFTPB,SNAI1,SOX2,TBX21,TBX3,TERT,TNC,VPREB1,ZYX	473 (19)
Sens0vsRes0	CXCL12	cytokine	0.00162	BCL3,CA2,CCL5,CDH1,CTNNB1,CXCL12,CXCR4,DAD1,ERCC1,IRF6,JUNB,KIT,LCP2,MAFK,MAPRE3,MMP9,MSX2,MYC,PCDH1,RYR1,RYR2,SOCS1,SP7,TNFRSF1B,TNFSF10,YY1	394 (14)
Sens0vsRes0	bexarotene	chemical drug	0.00163	ADRB2,ALCAM,AMOTL2,BCL11B,BMP7,CLIC6,CTNNB1,CTSH,DKK1,DLK1,DUSP5,EPHA2,GARS,GDNF,MAF,MMP9,NEUROD6,ODC1,RARB,RTN4R,SLC7A1,TGM2	362 (12)
Sens0vsRes0	HAND1	transcription regulator	0.00165	ADSS,ADSSL1,DBI,HAND1,KDR,NOTCH1,NPPA
Sens0vsRes0	amino acids	chemical - endogenous mammalian	0.00165	FOSB,FOXA2,GAPDH,IGF2,JUNB,ODC1,SLC7A1	447 (19)
Sens0vsRes0	AKT2	kinase	0.00168	CDH1,CEBPB,CTNNB1,IGF1R,IGF2,LEP,MMP9,MYCN,PRL	498 (20)
Sens0vsRes0	GHR	transmembrane receptor	0.00168	CCNE1,CDKN1A,GHRHR,GHSR,LEP,LHCGR,MYC,PRL,SST	508 (22)
Sens0vsRes0	SB 216763	chemical toxicant	0.00168	CTNNB1,DLG2,FASN,FOSB,MSX2,MYC,PCK1,SOX2,TNFSF10	462 (18)
Sens0vsRes0	tetrachlorodibenzodioxin	chemical toxicant	0.00171	CAMK2N1,CCK,CCL5,CCNE1,CDKN1A,CEBPB,CHD7,COL13A1,COL18A1,COL6A1,DCLK3,EIF4EBP2,ELN,ETS2,FMO3,FMR1,FSHB,FSHR,GABRD,GLI2,GRIN1,HOXD10,HSPA8,IGF2,INPP5A,INSIG2,LHCGR,LYST,MYC,MYH6,NR3C1,ODC1,PAX4,PCK1,REG3G,SESN1,SLC2A1,SOD1,SST,STC2,TERT,TNC,TNFSF8	543 (25)
Sens0vsRes0	FGFR1	kinase	0.00172	BMP7,CCND2,CDKN1A,DLL1,EIF4EBP2,FGF3,FGF4,FGFR1,FGFR3,MBP,MSX1,MYC,NOTCH1,PLXNB2,SLC2A2	395 (18)
Sens0vsRes0	grape seed extract	chemical drug	0.00174	CCNE1,CDKN1A,CREB1,CTNNB1,HSPA8,MYC,NOS3,NR3C1	155 (7)
Sens0vsRes0	2,4-dinitrophenol-ovalbumin conjugate	chemical reagent	0.00174	CRHR1,CUX2,FOSB,FOXL1,MAFB,NKX6-2,PDE1C,SOX13
Sens0vsRes0	ACVRL1	kinase	0.00174	CDKN1A,CXCL12,CXCR4,KDR,MYC,PXN,SMAD6,ZYX	196 (7)
Sens0vsRes0	N-acetyl-L-cysteine	chemical drug	0.00175	CCL5,CCND2,CDH1,CDKN1A,CHRNA9,CXCR4,DICER1,FASN,FOXO3,IGF1R,INS,LEP,MMP9,MSR1,MYC,NOS3,NPPA,NPPB,PIN1,PRDX2,RARB,SLC2A2,SNAI1,SOD2,TNC,TNFRSF8,TOP1	511 (20)
Sens0vsRes0	GLI2	transcription regulator	0.00175	CCL5,CCND2,CCR4,CDH1,CDKN1A,FOXA2,GLI2,JUNB,MITF,MMP9,MYC,MYCN,NKX2-5,PAX1,SNAI1,SOX9	362 (14)
Sens0vsRes0	GSK3B	kinase	0.00175	ATP2A2,BIRC2,CDKN1A,CTNNB1,DLL1,IGF1R,MMP9,MYC,MYH6,NFATC1,NPPA,NTSR1,PMP22,SNAI1,SP7,TNFSF10	509 (20)
Sens0vsRes0	GCG	other	0.00176	ACADS,CEBPB,FASN,FOXA2,GCGR,GREM2,INS,NR3C1,ODC1,PAX4,PCK1,SDS,SLC2A1	439 (20)
Sens0vsRes0	PGR	ligand-dependent nuclear receptor	0.00178	ADARB1,BIRC2,CDKN1A,CEBPB,COL6A1,CREB3L2,DSCAM,EDNRA,EPAS1,EPHA1,FAM49A,GOT1,GREB1,HPCAL1,IER3,KCNG1,KCNK1,LDLRAD4,MFAP5,MSX2,MYC,MYCN,NEDD9,NQO2,PCDH1,PIP5K1B,PRL,PRRX1,PSG9,RUNX1,SLC9A3R1,TNC,URB2,WNT4	495 (22)
Sens0vsRes0	PPP1R13L	transcription regulator	0.0018	CCND2,CDKN1A,CTNNB1,ITGA3,PKP1,SLC2A1	322 (12)
Sens0vsRes0	mir-29	microrna	0.00184	ADAMTS9,CD276,CDH1,DKK1,ELN,ITGA11,KIT,NID1,PDGFRB,PMP22,TBX21,TRAF4	268 (7)
Sens0vsRes0	calphostin C	chemical - kinase inhibitor	0.00184	CDKN1A,IGF1R,KIT,MMP9,MSR1,MYC,NPPA,NPPB,P4HB,PRL,SLC2A1,SOD2	464 (20)
Sens0vsRes0	PIN1	enzyme	0.00187	CDKN1A,CENPA,CTNNB1,FAM64A,FASN,FSHB,IFNL3,MMP9,MYC,TIMP4,TP53AIP1	547 (26)
Sens0vsRes0	Creb	group	0.00189	AASS,APBA2,ATP2A2,BCAS1,CACNA1C,CACNA1S,CCK,CDKN1A,COX6A2,CSF1R,EIF4EBP2,FOSL1,FSHB,GNAS,IER3,JUNB,LEP,LTBP3,MITF,MSX2,NEDD9,NOS3,ORM1,PCK1,PENK,PRKAA2,PRL,PRLHR,RIPK1,RYR2,SOD1,SOX17,SOX4,SOX9,SST,ZBP1	449 (17)
Sens0vsRes0	doxorubicin	chemical drug	0.00191	ABCC3,ATG7,ATP2A2,BIRC2,CA2,CACNG5,CDKN1A,CENPA,DDX1,DUSP5,FOXO3,GCGR,IER3,IRF5,LGALS3BP,LOC102724788/PRODH,MYC,MYO6,NKX2-5,NPPA,NPPB,PCGF3,PINX1,PRKAA2,PSAP,PSRC1,RELN,RRM2,RUNX1,RYR2,SESN1,SLC2A1,SLC6A6,SMAD2,SNAI1,SOD1,SOD2,SOX9,TERT,TNFSF10,TP53AIP1,UBE2S,UQCRFS1,WNT4	486 (19)
Sens0vsRes0	JUN	transcription regulator	0.00194	BCL3,BIRC2,CCND2,CDH1,CDKN1A,CMTM5,CSF1R,DICER1,DKK1,DUSP5,ERCC1,FLNC,FOSL1,FOXA1,FOXA2,FSHB,GDNF,GOT1,GREB1,IGF1R,ITGAD,JUNB,LHCGR,MAFA,MBP,MMP9,MSR1,MYC,NBPF15 (includes others),NFATC1,NPPA,PADI4,PENK,PRL,RASGRF1,SDK1,SLC19A1,SLC6A6,SLC7A1,SNRPN,SOD2,SOX2,SST,SULF2,TNC,TP53AIP1,WNT4,WNT9A	524 (21)
Sens0vsRes0	benzyloxycarbonyl-Leu-Leu-Leu aldehyde	chemical - protease inhibitor	0.002	AICDA,CCL5,CCND2,CDKN1A,CEBPB,CTNNB1,EPAS1,FADD,FMR1,HSPA8,IER3,MAD1L1,MITF,MMP9,MSX1,MYC,MYCN,NR3C1,PDGFRA,PIN1,PRKAA2,PSMD2,PXN,RIPK1,RPLP0,SCRIB,SFTPB,SMAD2,SOD1,SOD2,SP7,TERT,TJP1,TOP1,TREM1,UBE3A	373 (12)
Sens0vsRes0	GATA6	transcription regulator	0.00201	CALML4,CDKN1A,DLK1,ENGASE,FOXA1,FOXA2,FOXA3,HSD3B2,IRF6,LHCGR,LHX5,MSX2,MYH6,MYLK,NFIA,NODAL,NOS3,NPPA,OVOL1,PDGFRA,SLC9A3,SOX17,SOX2,TNFSF10	111 (4)
Sens0vsRes0	Wnt	group	0.00203	CDH1,CTNNB1,GSC,KDR,MMP9,MSX1,MYC,SNAI1,SOX9	439 (21)
Sens0vsRes0	TCF7	transcription regulator	0.00203	BCL11B,CTNNB1,FOXA1,FOXA2,FOXA3,RARB,RORA,SOX2,TCF7
Sens0vsRes0	Collagen type I	complex	0.00211	CCL5,CDH1,CTNNB1,F13A1,ITGA3,KDR,MMP9,MYC,NOS3,PRRX1,TIMP2,TNC	445 (19)
Sens0vsRes0	CNTF	cytokine	0.00211	EDN2,FASN,FGFR1,JUNB,LEP,LIFR,NOTCH1,NR2C2,OLIG2,PDE10A,PDE1B,PENK,SOCS1,SST	445 (21)
Sens0vsRes0	CEBPA	transcription regulator	0.00213	APLNR,APOB,CA2,CCND2,CD7,CDKN1A,CEBPB,CETP,CSF1R,CXCR4,DHCR7,FASN,FOXA2,FOXO3,GAPDH,IER3,IL1RN,IRF6,JUNB,KCNMB1,LEP,LHCGR,LHX5,LITAF,LYL1,MSX2,MYC,MYCN,NFATC1,NFATC2,OVOL1,PAX5,PCK1,PCSK6,PIN1,PRL,RORA,SECTM1,SFTPB,SOD1,SOD2,THRB,TIAM1,TIMP4,TNFSF10,TRIB1,ZMIZ1	438 (18)
Sens0vsRes0	STAT5B	transcription regulator	0.00214	ATP2A2,CCND2,CCNE1,CD276,CDH1,CDKN1A,COX6A2,CUX2,HSD3B2,LEP,MAF,MYC,MYH6,NPPA,PAX5,RPA1,SH3RF3,SOCS1,SRP9,TMEM45B,TNFRSF25,TOX,TRAF4	484 (19)
Sens0vsRes0	APC	enzyme	0.00217	APOB,CCK,CDH1,CDKN1A,CTNNB1,CXCL12,IDH3G,MYC,ODC1,PDK2,PRKCZ,SNAI1,SST,SUCLG2,TFF3,TJP1	150 (7)
Sens0vsRes0	CD 437	chemical drug	0.00217	API5,CCL5,CDKN1A,CEBPB,CST7,GHSR,GNAS,HIC1,HSPA8,ILF2,ITGA11,KIF2C,KPNA2,MYC,NKX2-5,ODC1,PIN1,PNPLA6,POU3F1,PSMF1,RPLP1,SKP1,SNRPB,SOD1,SOX11,SOX4,TBL1XR1	388 (16)
Sens0vsRes0	PRKAA1	kinase	0.00217	CA2,CDKN1A,CXCL12,DLGAP2,FOXO3,HSD3B2,KCNQ2,MMP9,MYLK,OAT,PDGFRA,PRKAA2,SOD2,SORL1,TGM2,ZYX	383 (18)
Sens0vsRes0	Mapk	group	0.00217	ARC,CDKN1A,CEBPB,FSHB,JUNB,LEP,MMP9,MYC,NPPB,NR3C1,OLIG2,PRKCZ,PRL,SLC6A3,SNAI1,SOD1	538 (21)
Sens0vsRes0	FOXA1	transcription regulator	0.00222	CDH1,COL18A1,DCT,DSCAM,EN1,FKBP4,FNDC3B,FOXA1,FOXA2,FOXA3,FSTL1,GREB1,MYC,NPTX2,PCK1,RORA,SOD1,SOX9,SST,TCF7,TFF3	549 (22)
Sens0vsRes0	MYC	transcription regulator	0.00224	ABCC3,ACAN,ACOT12,ADARB1,AKAP1,ALCAM,B4GALT7,BIRC2,BMPER,CAMK2N1,CCND2,CCNE1,CDH1,CDKN1A,CHST15,CLPB,CNTNAP2,CTNNB1,DBI,DKK1,DLEU1,DUSP5,ECM1,EFEMP1,EMP1,EPHA2,FASN,FGFR1,FOSL1,FOXA2,FOXE1,FOXF1,FSTL1,GAPDH,GNPAT,GOT1,GP1BA,GPC1,GREB1,H3F3A/H3F3B,HAND1,HNRNPAB,IER3,IGLL1/IGLL5,IKZF1,INHBA,INS,IQGAP2,IRF6,ITGA3,KDR,KIF16B,KLF6,LEP,LHX5,LOC102724788/PRODH,MAP4K1,MBP,MITF,MMP9,MSX2,MYC,MYCN,MYO1C,NC…	508 (21)
Sens0vsRes0	rosiglitazone	chemical drug	0.00224	ACADS,BIRC7,CCL5,CDH1,CDKN1A,CIITA,CREB1,CTNNB1,EDNRA,FASN,FOSL1,FOXA2,FSHB,GAPDH,GOT1,HAS1,IGF2,IL1RN,INS,INSIG1,LEP,MGLL,MMP9,MR1,MSR1,NCK2,NOS3,NPPA,NPPB,PCK1,PDGFRA,PENK,PTPN1,RARB,RORA,SKI,SLC2A1,SLC2A2,SLC9A3,SNAI1,SOCS1,SOD1,SOD2,TBX21,TERT,TNC,YWHAE	496 (17)
Sens0vsRes0	bisphenol A	chemical - endogenous non-mammalian	0.00232	ALDH5A1,APOB,CCNE1,CDH1,CDKN1A,CXCL12,KDR,LCP2,LEP,LHCGR,MMP9,NOS3,PRDX2,PRL,RAB14,SLC12A5,SOX2,SRD5A3	547 (23)
Sens0vsRes0	paclitaxel	chemical drug	0.00233	APLNR,AQP6,CDK18,CDKN1A,CELSR2,CTDP1,CYP2E1,CYP4F2,CYP4F3,DUSP5,EEF1E1,EMP1,EPHA2,ETV3,FAM53B,FMO3,FOSL1,FOXO3,GFPT2,HTR1A,IER3,IHH,INPP4A,ITGA3,LCP2,MMP9,MYC,NAT9,NFATC1,PRKACG,PRL,SOD2,SOX2,TSC22D4,WNT4	417 (18)
Sens0vsRes0	halofuginone	chemical drug	0.00234	CD200,CSNK1D,ELN,EMP1,FGFR3,FSTL1,GOT1,LGALS3BP,MMP9,MS4A2,PCSK6,PDGFRA,PMP22,POR,REG3G,STEAP3,TGM2,TIMP2,TYRO3,VSNL1	283 (7)
Sens0vsRes0	MYOD1	transcription regulator	0.00235	ASB2,CCNE1,CDKN1A,CTNNB1,FOSL1,FSTL1,GREM2,IGF2,IGLL1/IGLL5,IRX1,JUNB,KLF6,MAFB,PAX7,PRDM16,PRIMA1,RUNX1,RYR1,SCHIP1,SLC2A1,SP7,SST,TJP1,TOP1,ZBTB18	329 (12)
Sens0vsRes0	plerixafor	chemical drug	0.00241	CXCL12,CXCR4,KIT,KITLG,MMP9,NOS3	331 (12)
Sens0vsRes0	mir-23	microrna	0.00241	CDH1,HOXB4,HOXD10,LOC102724788/PRODH,SEMA6A,SOD2
Sens0vsRes0	DTNBP1	other	0.00241	GAD2,GRIN1,GRIN2B,LHX6,NPPA,SST
Sens0vsRes0	CRHR2	g-protein coupled receptor	0.00241	CRHR1,KCNMA1,KCNMB1,NR3C1,SLC2A1,UTS2
Sens0vsRes0	caffeine	chemical drug	0.00242	ADORA2A,CDH1,CDKN1A,EPAS1,FASN,FOSB,JUNB,MITF,SFTPB,SLC2A1,SMAD2,SNAI1	447 (23)
Sens0vsRes0	LIF	cytokine	0.00251	BMP7,CCNE1,CDH1,CDKN1A,CEBPB,CSF1R,FGF4,FOXA2,HOXC9,JUNB,KDR,LEP,LIFR,MYC,NKX2-5,NPPA,OLIG1,OLIG2,PIM3,PTPN1,SOCS1,SOD2,SOX2,TAL1,TFCP2L1,TNC	445 (21)
Sens0vsRes0	delta-9-tetrahydrocannabinol	chemical drug	0.00252	ALCAM,BIRC2,CXCR4,FOSB,GABRB3,GRIA1,GRIN2B,ICOS,PRDX2,TNFSF10,TUBA3C/TUBA3D	460 (17)
Sens0vsRes0	PPARG	ligand-dependent nuclear receptor	0.00254	ACADS,ADRB2,ATP2A2,CA2,CCL5,CDH1,CDKN1A,CEBPB,CPLX2,CREB1,CTNNB1,DLK1,EDN2,FASN,FOSL1,FOXA2,GAK,GAPDH,IHH,INS,INSIG1,INSIG2,KLF6,LEP,LHPP,LOC102724788/PRODH,MGLL,MMP9,MYH14,NOS3,NPPB,NR2F2,ODC1,PCK1,PCLO,PCTP,PPP2R2B,RAPGEF1,RARB,RNF144B,SFTPB,SLC2A1,SLC2A2,SOCS1,SOD1,TJP1,TNFSF10,UCK1,YWHAE,ZNF703	407 (20)
Sens0vsRes0	Notch	group	0.00258	CDH1,CDKN1A,HEYL,MYC,MYLK,NFATC1,NOTCH1,PROX1,SMAD2,SMAD6,SMURF1,SOX2,TBX21	464 (19)
Sens0vsRes0	CD3	complex	0.00262	ACADS,ANG,ATP11B,CCL5,CCND2,CCNE1,CCR4,COPB2,CXCR4,DAD1,DPYSL5,DUSP22,DYRK1A,ETS2,FMO3,GAPDH,GNAS,GNL2,HIVEP3,HSPA8,ICOS,ID4,IGLL1/IGLL5,IL16,ILF2,IRF4,IRF8,JUNB,KCNK3,KDELR2,MAF,MSR1,MYC,NCL,NFATC1,NFATC2,NHLH2,NLRP1,NOS3,ODC1,ORAI1,P4HB,PABPC4,PDE4D,PLEC,PSAP,PSMF1,RORA,SEC14L1,SLC26A5,SLC5A3,SNRPB,SNRPN,SOCS1,SORL1,SUSD6,TAF15,TBX21,TCF7,TGM2,TMPO,TNFRSF25,TNFRSF8,TNFSF10,UBE2V1,YY1	410 (18)
Sens0vsRes0	TAC1	other	0.00267	CRHR1,CUX2,CXCR4,FOSB,FOXL1,HTR1A,IL1RN,KITLG,MAFB,MAPT,NKX6-2,PDE1C,SOX13,TACR1	524 (16)
Sens0vsRes0	picrotoxin	chemical toxicant	0.00268	ADRA2A,ADRB2,CHRM3,FSHR,GRIA1,LHCGR,PDE4D
Sens0vsRes0	CSF1R	kinase	0.00268	CCND2,CCNE1,CDKN1A,CSF1R,JUNB,MSR1,MYC	445 (22)
Sens0vsRes0	miR-26a-5p (and other miRNAs w/seed UCAAGUA)	mature microrna	0.00268	CCND2,CCNE1,CDKN1A,EPHA2,HTR1A,MYC,PLAG1
Sens0vsRes0	SL 327	chemical - protease inhibitor	0.00268	ARC,CLN6,DGKI,FOSB,KCNK1,NPTX2,VSTM2A
Sens0vsRes0	IL5	cytokine	0.0027	AICDA,BCL3,BIRC2,BNIP3,CA4,CCND2,CCNE1,CDKN1A,CIITA,CXCR4,DUSP5,GLIPR2,IDI1,IER3,ITGAD,KCNAB2,LCP2,MMD,MMP9,MS4A2,MYC,PAX5,PCP4,PMP22,QSOX1,SCRIB,SLC16A3,SLC2A1,SOCS1,TNFRSF8,TNFSF8,TPM4,UPB1,ZYX	420 (15)
Sens0vsRes0	reactive oxygen species	chemical toxicant	0.00279	CACNA1C,CCL5,CD200,CDKN1A,CSF1R,CXCR4,FOXO3,KLF6,LEP,MAFA,MYC,NOX3,PRDX5,RARB,RRAD,SOD2,TERT,ZNF267	433 (18)
Sens0vsRes0	AHR	ligand-dependent nuclear receptor	0.00289	CADM4,CAMK2N1,CAMK2N2,CCL5,CCNE1,CDH1,CDKN1A,CHD7,COL13A1,COL27A1,COL6A1,COL9A3,CTNNB1,DCLK3,EFEMP1,EHD1,EMILIN2,FMO3,FOSL1,GOT1,INSIG2,JUNB,KIT,LTBP3,LYST,MYC,NID1,NXPE2,PCK1,PDGFRA,PDGFRB,PRL,SLC22A7,SNAI1,SOD1,SOD2,TFF3,TIMP2	504 (20)
Sens0vsRes0	IL6ST	transmembrane receptor	0.0029	ATP2A2,CSF1R,ICOS,JUNB,MAF,MYC,NOTCH1,ORM1,SLC5A7,SOCS1,TNFRSF1B	518 (21)
Sens0vsRes0	CSF3	cytokine	0.00292	ARHGDIA,ARHGEF10,CCL5,CCND2,CCNE1,CD300LF,CEBPB,CXCL12,CXCR4,GDNF,HOXC9,IL1RN,KIT,KITLG,MMP9,MYC,NFATC1,NOS3,ODC1,SOCS1,TNFRSF1B,TNFSF10,YPEL3	428 (15)
Sens0vsRes0	ELK1	transcription regulator	0.00296	CDKN1A,FOSL1,INSIG2,JUNB,MECOM,MMP9,MYLK,PRL,SLC2A1,SNAI1	473 (17)
Sens0vsRes0	TRIM28	transcription regulator	0.00296	EFEMP1,EPAS1,FOXO3,KLF13,MAP3K5,NRXN2,RCAN1,SOX2,TP53AIP1,ZNF790
Sens0vsRes0	AG490	chemical - kinase inhibitor	0.00299	BMP7,CCL5,CDKN1A,ICOS,IGF2,MMP9,MYC,MYH10,NOS3,PRL,SFTPB,SOD2,TERT,TNFSF10	538 (20)
Sens0vsRes0	triamcinolone acetonide	chemical drug	0.00305	ACAN,ALDH5A1,ATP10A,ATP11B,BMP7,COL13A1,EDNRA,EPHA4,ERG,FOXO3,INSIG1,JUNB,KCNJ12,MYC,NR3C1,OCA2,PCDH19,PER3,RUNX1,SEMA6A,SLC9A3R1,SOD2,SOX30,SOX4,STC2,TRIB1,ZNF263
Sens0vsRes0	EGR2	transcription regulator	0.00309	CDH6,CDKN1A,CSF1R,DHCR7,EPHA4,HOXB3,ID4,IGF2,KDR,KITLG,MBP,MR1,NCL,NOTCH1,PMP22,RRAD,SOCS1,TBX21,TNFRSF8,TNFSF10,TXNRD2	441 (19)
Sens0vsRes0	CSF1	cytokine	0.00315	CCL5,CCND2,CCNE1,CDKN1A,CREB1,CSF1R,CTNNB1,DUSP5,ETS2,ETV3,FHL2,IGF1R,IRF4,IRF5,JUNB,MAFB,MMP9,MSR1,MYC,NFATC1,RIPK1,RUNX1,TNFRSF1B	478 (21)
Sens0vsRes0	miR-103-3p (and other miRNAs w/seed GCAGCAU)	mature microrna	0.00317	CACNA1C,CACNA2D1,CCNE1,ICOS,NFIA,PLAG1
Sens0vsRes0	GHRH	other	0.00317	CCNE1,GHRHR,KITLG,LEP,SST,SSTR5	315 (14)
Sens0vsRes0	PDGFC	growth factor	0.00317	CTNNB1,KDR,MYC,PDGFRA,PDGFRB,TIMP2	357 (12)
Sens0vsRes0	isobutylmethylxanthine	chemical toxicant	0.00329	CCNE1,CDKN1A,CEBPB,CREB1,CXCR4,GAPDH,GCGR,GNPAT,JUNB,MITF,MYC,NOS3,NOTCH1,NPPA,PDE4D,RAB14,SOD2,TIMP2,TPD52L2,TYRO3	455 (20)
Sens0vsRes0	formaldehyde	chemical - endogenous mammalian	0.00335	FOSB,FOSL1,GRIN1,IGF1R,JUNB,MMP9,PENK	427 (17)
Sens0vsRes0	NF1	other	0.00335	CTNNB1,MRPL15,MYC,NCL,NPPA,OLIG2,PCK1	396 (16)
Sens0vsRes0	miR-92a-3p (and other miRNAs w/seed AUUGCAC)	mature microrna	0.00335	CCND2,CCNE1,CDKN1A,IKZF1,OSBPL2,PCGF1,VSNL1
Sens0vsRes0	ZEB2	transcription regulator	0.00335	CDH1,CYP4F3,MS4A2,PLCG2,SNAI1,SOX1,TERT	307 (10)
Sens0vsRes0	ITGA5	transmembrane receptor	0.00343	CDKN1A,CEBPB,IGF2,IHH,JUNB,MMP9,PAX1,PXN,WNT9A	500 (19)
Sens0vsRes0	PTK2	kinase	0.00345	BIRC2,CDKN1A,MMP9,MYH6,NPPA,PDGFRB,PRRX1,SNAI1,TJP1,TNC	448 (20)
Sens0vsRes0	LEP	growth factor	0.00371	ABCC3,ATP2A2,CCK,CCL5,CDH1,CDKN1A,CEBPB,CRHR2,CYP2E1,DLK1,FADD,FASN,FGFR1,FOXO3,GALP,GAPDH,GDNF,GHSR,GNAS,GNPAT,GRIA1,IL1RN,INS,JUNB,LEP,LIFR,MBP,MYC,NHLH2,NOS3,NOTCH1,NPPA,NPR1,NR3C1,ORM1,PCK1,PRDM16,PRKAA2,PRL,SLC2A2,SOD1,SOD2,SST,TERT,TNFSF10,TPRA1,UTS2	400 (18)
Sens0vsRes0	haloperidol	chemical drug	0.00373	ADORA2A,CTNNB1,DPP6,FOSB,GRIA1,GRIN1,GRM4,OLIG2,PENK,PPP1R9B,PRL,RASGRF1,SDHA,SLC5A7	458 (21)
Sens0vsRes0	LY294002	chemical - kinase inhibitor	0.00379	ACAN,ADRB2,ATP2B2,CCL5,CCND2,CCNE1,CDH1,CDKN1A,CEBPB,CRHR1,CTNNA2,CTNNB1,CYP2E1,DLG2,DSCAM,EPAS1,ERCC1,ETS2,FASN,FOSB,FOSL1,GP1BA,GPR137B,IDI1,IER3,IGF1R,IGF2,IL1RN,INHBB,INS,ISG20,JUNB,LEP,LHCGR,MAF,MEIS2,MITF,MMP9,MYC,NOS3,NRF1,NTRK3,PTN,RAB11A,RAMP3,SLC2A1,SNAI1,TERT,TNFRSF1B,TNFSF8,TREM1,ZFP36L2,ZNF267	514 (19)
Sens0vsRes0	sirolimus	chemical drug	0.00381	ABHD11,ADSS,BCL3,BCORL1,CCND2,CCNE1,CDKN1A,CEBPB,CXCR4,CYP2E1,DAD1,DDX56,ERCC1,FASN,GRIA1,H3F3A/H3F3B,HLA-DOA,IDI1,IGF1R,IGF2,IL16,JUNB,KDR,LEP,LILRB2,MAF,MAPT,MBP,MMP9,MYC,MYH6,NCL,NOS3,NR3C1,ODC1,PCDH1,PDGFRA,PDGFRB,PRDX5,RPLP0,RPS21,RPS24,SLC12A5,SLC2A1,SOD1,TARS,TBX21,TERT,TMPO	503 (21)
Sens0vsRes0	choline	chemical - endogenous mammalian	0.00386	CDKN1A,CHRNA4,CYP2E1,ELN,GCGR,IGF2,PRL,SLC5A7	447 (15)
Sens0vsRes0	CEACAM1	transporter	0.00386	ANG,COL18A1,CXCR4,DLL1,IGF1R,KDR,LEP,SOX1	515 (20)
Sens0vsRes0	PLAUR	transmembrane receptor	0.00386	ANG,CCL5,CDH1,KDR,MMP9,MYC,SNAI1,SOCS1	452 (21)
Sens0vsRes0	TCF7L2	transcription regulator	0.00392	ADGRG1,ARHGEF10,CAMK2N1,CCND2,CDKN1A,CLDN11,CREB3L2,CYP2E1,EPAS1,GSN,ID4,INS,KIF19,MAFA,MAL,MAN1A1,MAP7,MBP,MYC,MYO6,MYRF,NKX6-2,OLIG2,PCK1,PEX5L,PIM3,PROP1,RHBDL2,SMURF1,SNX30,SOX2,TMEM123,TMEM141,TMEM163,TMEM182,TMEM2,ZNF536	157 (6)
Sens0vsRes0	CEBPE	transcription regulator	0.00399	CCND2,CCNE1,CEBPB,CSF1R,IL1RN,MAD1L1,MBP,MMP9,MYC,RNASE2	253 (7)
Sens0vsRes0	IKBKG	kinase	0.004	ATP2A2,CCL5,CEBPB,CXCL12,CYP7B1,FOXF2,IFNL3,IL1RN,JUNB,LIFR,MYH6,NID1,NPPA,RCAN1,RYR2,TNFAIP2,TNFRSF1B,TNFSF10	381 (14)
Sens0vsRes0	UBE3A	enzyme	0.0041	ARC,CDKN1A,SNRPN,SOX9,TERT,WNT4	284 (10)
Sens0vsRes0	lysophosphatidic acid	chemical - other	0.00415	CACNA2D1,CCL5,CCNE1,JUNB,KDR,MMP9,MYC,NOS3,NPPB,PCK1,PDGFRA,PDGFRB,SNAI1,SOCS1	447 (21)
Sens0vsRes0	HOXA7	transcription regulator	0.00415	ADGRG1,CDH1,EDNRA,ERG,LY86,MSI2,SOX4
Sens0vsRes0	NR4A1	ligand-dependent nuclear receptor	0.00423	APOB,CCL5,COL6A1,CST7,CTNNB1,CXCL12,FASN,FSHB,HSD3B2,IL16,INS,KITLG,LEP,LY6E,MAFA,MMP9,NOS3,PRL,RAMP3,RARB,SLC39A11,TJP1,TNFSF10	441 (20)
Sens0vsRes0	MAPK14	kinase	0.00423	CCL5,CDH1,DLL1,EFEMP1,FASN,GNAS,IGF2,JUNB,KDR,KITLG,MMP9,MYH6,NFATC1,NPPA,PCK1,PIN1,PRL,SOD1,SOD2,SOX2,TBX21,TGM2,TIMP2	519 (21)
Sens0vsRes0	HIC1	transcription regulator	0.00436	ADRB2,CA2,CDKN1A,CYP7B1,EPHA2,FHL2,ID4,INHBA,KCNJ6,PLEC,SOX9
Sens0vsRes0	CRH	cytokine	0.00436	CRHR1,HSD3B1,IL1RN,JUNB,KCNMA1,KCNMB1,LEP,NOS3,NPPA,NTSR1,SLC2A1	354 (18)
Sens0vsRes0	TNFRSF8	transmembrane receptor	0.00436	CDKN1A,CXCR4,IRF4,JUNB,LCP2,MYC,ODC1,PBX3,TNFRSF25,TNFRSF8,TNFSF10	307 (13)
Sens0vsRes0	S100A4	other	0.00461	BNIP3,CCL5,CDH1,CDKN1A,CTNNB1,MMP9,SNAI1,TIMP2	449 (16)
Sens0vsRes0	okadaic acid	chemical toxicant	0.00462	BNIP3,CCND2,ELN,FOSB,IL1RN,JUNB,MAPT,MMP9,MYC,NR2F2,ODC1,PRL,RARB,SP7	463 (20)
Sens0vsRes0	MYOCD	transcription regulator	0.00464	ATP2A2,CACNA1C,CASQ2,CDKN1A,CLSTN2,HAND1,KCNMB1,MYH6,MYLK,NFATC2,NPPA,NPPB,SCN5A	141 (5)
Sens0vsRes0	BMI1	transcription regulator	0.00472	BNIP3,CCNE1,CDH1,CDKN1A,ID4,IKZF1,NID1,TERT,TUSC3	320 (12)
Sens0vsRes0	CEBPB	transcription regulator	0.00474	APLNR,APOB,CCL5,CCND2,CCNE1,CDKN1A,CEBPB,CSF1R,CTNNB1,CXCR4,CYP2E1,DHCR7,FHL2,FOXO3,GLIPR2,GNAS,HSD3B2,HSPA8,IER3,IL1RN,INS,LCP2,LEP,LHCGR,MBP,MSR1,MYC,NFATC2,ODC1,ORM1,PCK1,PCTP,PDGFRA,PRL,RAD18,RCAN1,RORA,SIM2,SLC7A1,SMAD2,SST,TIMP4,TOP1,ZYX	539 (20)
Sens0vsRes0	CD28	transmembrane receptor	0.00482	ATP11B,CCND2,CCNE1,CCR4,CXCR4,DAD1,DUSP22,GAPDH,GNL2,HIVEP3,HSPA8,ICOS,IGF1R,IGLL1/IGLL5,ILF2,IRF4,IRF8,KDELR2,MAF,MSR1,MYC,NCL,NFATC1,NFATC2,NOS3,ODC1,ORAI1,PDE4D,PSMF1,RORA,SLC5A3,SNRPB,SOCS1,SUSD6,TBX21,TCF7,TNFRSF1B,TNFSF10	443 (20)
Sens0vsRes0	calcitriol	chemical drug	0.00491	AAAS,ABCC3,BCL3,BIRC2,BMP7,CA2,CACNA1C,CCNE1,CDH1,CDKN1A,CEBPB,CENPA,CSF1R,FASN,FGFR3,FIGNL1,FOXA2,GAPDH,HOXB4,IER3,IGF1R,IL1RN,INS,IRF4,KPNA2,LEP,MAF,MAL,MELK,MYC,NEDD9,NFATC1,NPPA,ODC1,PRL,RAB38,RACGAP1,RRM2,RUNX1T1,SOD1,SULF1,TACC3,TBX21,TERT,TJP1,TMEM100,TNFSF10,UMPS,WNT11	441 (19)
Sens0vsRes0	THRA	ligand-dependent nuclear receptor	0.00502	ATP2A2,CDKN1A,CTSH,FASN,FGFR1,GHRHR,MAFA,MBP,MYH6,PCK1,PENK,POR,PRL,RARB,SLC26A5,THRB,TREM1	490 (21)
Sens0vsRes0	HNF1B	transcription regulator	0.00502	CA2,CDH1,FOXA2,FOXA3,ID4,IHH,ITGA3,MAFB,PDZK1IP1,PKHD1,PMP22,PODXL,PTF1A,SLC22A12,SLC2A2,SNAI1,SULF1
Sens0vsRes0	AGT	growth factor	0.00503	ADAM23,ARID1B,CACNA1C,CCL5,CCND2,CCNE1,CDKN1A,COL6A1,CREB1,CYP2E1,EDNRA,EFEMP1,FASN,FOXO3,GABRB3,GRIN1,HSD3B1,HSD3B2,IDI1,IGF1R,INHBB,ITPKB,KITLG,LEP,MAPT,MAS1,MMP9,MSR1,MYC,MYH10,MYH6,NCL,NOS3,NPPA,NPPB,NPR3,RCAN1,SEMA6A,SLC14A2,SLC2A1,SOCS1,SOD2,SOX4,SRGAP3,TJP1,TNFRSF1B,ZBTB18	551 (20)
Sens0vsRes0	CTBP1	enzyme	0.00507	CDH1,CDKN1A,CLDN11,CSF1R,DKK1,MMD,SMAD6
Sens0vsRes0	everolimus	chemical drug	0.00507	CCND2,CCNE1,CDKN1A,CEBPB,KDR,MYC,SLC2A1	373 (14)
Sens0vsRes0	PSEN2	peptidase	0.00512	ATP2A2,CTNNB1,DLL1,EMP1,FOXO3,GAPDH,HAND1,IGF1R,KCNAB2,LHX8,NOTCH1,PDGFRA,PDGFRB,SCN10A	411 (19)
Sens0vsRes0	TGFBR1	kinase	0.00513	CDH1,CDKN1A,FGF3,ID4,LEFTY2,NFATC2,NODAL,RUNX1,SFTPB,SNAI1,WNT11,WNT9A	514 (19)
Sens0vsRes0	TAL1	transcription regulator	0.00514	AATF,ADGRG1,ARPP21,CACNG4,CCNE1,CDKN1A,CPLX1,DOCK1,EEF1E1,EPB42,ERG,HIVEP3,KIT,LYST,MELK,MS4A2,MYC,NOTCH1,RUNX1,SOX4,TCF7,TNFSF10,TOX,TUBB4B	240 (11)
Sens0vsRes0	CAV1	transmembrane receptor	0.00517	CCNE1,CD276,CDKN1A,CSF1R,CTNNB1,FOXA1,GRIN2B,HSPA8,KDR,LEP,NFATC1,NOS3,NOTCH1,NPPA,OSBPL7,PDK2,SOX2,TJP1	485 (20)
Sens0vsRes0	NR2E1	ligand-dependent nuclear receptor	0.0052	BHLHE23,CDKN1A,MAPK11,MYC,POU4F1,POU4F2
Sens0vsRes0	CRTC2	other	0.0052	AICDA,GOT1,MYC,PCK1,SDS,SMAD6
Sens0vsRes0	Pkg	group	0.0052	ARC,CTNNB1,FOSB,PRDX2,SOD2,SOX9	421 (15)
Sens0vsRes0	NTRK1	kinase	0.0052	CDKN1A,IGF2,MMP9,SCRIB,SOD2,TACR1	489 (18)
Sens0vsRes0	PAX6	transcription regulator	0.00525	C1D,CCND2,CDH6,CELF4,CUX2,EN1,FAAP20,INS,LPCAT1,MAF,MAFA,MITF,MMP9,MRGPRE,NEDD1,PAX4,SLC2A2,SMAD2,SOCS1,SOX1,SOX2,SST,THNSL1,TMEM252,TNC,TRPM3	33 (2)
Sens0vsRes0	EIF4E	translation regulator	0.00526	BIRC2,BNIP3,CDKN1A,CEBPB,DDX56,FOSL1,HOXC10,ILF2,INSIG1,KLF13,LSM10,LSM5,MYC,NCK2,NHP2,ODC1,PIN1,PRDX5,SIVA1
Sens0vsRes0	FLI1	transcription regulator	0.00529	ADGRG1,CCL5,CSF1R,ERG,GP1BA,HSPA8,MSX2,RARB,SNRPB,TNC	125 (4)
Sens0vsRes0	FANCC	other	0.00529	CXCL12,CYP7B1,DKK1,FGFR1,MTUS2,MYRF,NR3C1,OAT,PCLO,SCHIP1
Sens0vsRes0	PRDM1	transcription regulator	0.00543	ADGRG1,AICDA,ATG7,ATP9A,CIITA,CXCR4,ECM1,EVA1A,FOSL1,GALNT2,IGF1R,IRF4,KHDRBS3,LHX4,MYC,MYO18B,NFATC1,NLRP12,PAX5,PCSK6,PROX1,RELN,SLC5A8,SNAI1,TBX21,TNFSF10,TRIB1	370 (15)
Sens0vsRes0	carbamylcholine	chemical drug	0.00547	ARC,CDKN1A,CHRM2,CHRM3,CHRNA4,NOS3,NPPA,NPR1	418 (18)
Sens0vsRes0	ETS2	transcription regulator	0.00562	CDKN1A,CSF1R,JUNB,MGAT5,MMP9,MSR1,MYC,PCSK6,PRL,SOX2,TERT	476 (23)
Sens0vsRes0	NR1H2	ligand-dependent nuclear receptor	0.00566	CCL5,CDH1,CETP,FASN,HSD3B2,IL1RN,INS,MMP9,PRDM16,RARB,SLC2A2,SMAD2,TBX1,THRB	360 (12)
Sens0vsRes0	NEUROG3	transcription regulator	0.00576	ABCC8,CCK,DLL1,EN1,INS,LHX4,LHX6,MAFA,OLIG1,PAX4,RARB,SST
Sens0vsRes0	mir-1	microrna	0.00577	CCND2,CEBPB,CREB1,H3F3A/H3F3B,HNRNPA3,IGF1R,KIF2A,MMP9,MYLK,NELFCD,PAX7,RNF38,SEC61A1,SLC25A1,SOX9,SULF1
Sens0vsRes0	camptothecin	chemical drug	0.00599	API5,ARHGDIA,BCL11A,BIRC2,CASP14,CCNE1,CD200,CD300C,CDKN1A,CREB1,CSNK1D,DKK1,FADD,FNDC3B,FOSB,GAPDH,H3F3A/H3F3B,IL16,INPP4A,INSIG1,IQGAP2,LDLRAD4,LHX6,LILRB2,LITAF,LOC102724788/PRODH,MAD1L1,MELK,MGMT,MMP9,MYC,MYO6,NCL,NLRP1,NR3C1,NRF1,OLFM4,ORM1,OSTF1,PBX1,PCGF1,PLEC,PSD4,PSMD2,PTPN1,PTPRN2,RIPK1,RRM2,SIVA1,SOCS1,SOD2,SORL1,STC2,STK3,TNFRSF1B,TOP1,TP53AIP1,TPM4,TRAF4,TRIB1,VAC14	391 (16)
Sens0vsRes0	SERPINF1	other	0.00605	GDNF,LOXL1,MYC,NFKBIB,OLIG1,OLIG2,PDGFRA,SOD2,TJP1,TNFSF10	375 (18)
Sens0vsRes0	ALOX5	enzyme	0.00614	CDKN1A,LEP,MMP9,MSR1,MYC,NFATC1,SOCS1	482 (19)
Sens0vsRes0	STAT5a/b	group	0.00625	CCND2,CDKN1A,EMP1,EPHA4,IDI1,LCP2,MAF,MMD,MYC,PAX5,PCK1,PROX1,RARB,SOCS1	378 (14)
Sens0vsRes0	ERK	group	0.00628	CCK,CCNE1,CDH1,CDKN1A,CTNNB1,EPHA2,FOSL1,FOXO3,GOT1,GPRC5C,HAS1,IER3,JUNB,MAFB,MAL,MMP9,MUC8,MYC,MYLK,ODC1,RARB,SFTPB,SLC2A1,SOX4,SP7,TBX21,TERT,TGM2	476 (18)
Sens0vsRes0	streptozocin	chemical drug	0.00632	ADORA2A,CETP,CREB1,CYP2E1,FASN,FGFR4,FSHR,GNAS,IGF1R,INSIG2,KIT,LEP,MMP9,MSR1,MYH6,NOS3,NPPA,NTRK3,PCK1,PDGFRA,SLC14A2,SLC2A2,SLC6A3,SOD1,SOD2,SST	514 (20)
Sens0vsRes0	FOXL2	transcription regulator	0.00635	EN2,FSHB,HRH2,IER3,INHBA,MRGPRE,NFATC2,SMAD6,SOD2,SOX4,SOX9
Sens0vsRes0	ADRA1B	g-protein coupled receptor	0.00636	ARC,CDKN1A,CEBPB,LEP,MSX2,NFIX,NPPA,PRRX1,TMPO	510 (18)
Sens0vsRes0	F2	peptidase	0.00652	ADAMTS9,BCL3,BIRC2,CCND2,CDKN1A,CXCR4,FOSB,FOSL1,GABRD,HOXD10,IER3,IGF1R,JUNB,KDR,KLF6,MAP3K5,MGLL,MMP9,MYC,NOS3,PDGFRA,PROCR,RCAN1,SLC12A7,SLC7A1,SOD2,TIMP2,TNFSF10,TXNRD2,UBE2S	502 (15)
Sens0vsRes0	DRAP1	transcription regulator	0.00652	GAPDH,ILF2,MYC,NODAL,RPLP0,SOD1
Sens0vsRes0	MTA3	enzyme	0.00652	CIITA,KMT2E,MYC,NCOA3,SNAI1,ZNF217
Sens0vsRes0	UHRF2	enzyme	0.00652	CCNE1,FOXO3,LY6H,NFKBIB,SIVA1,ZNF672
Sens0vsRes0	methylprednisolone	chemical drug	0.00656	ATP2A2,CDH1,CDKN1A,CLDN3,CTNNA2,CTSH,CYP4F3,EMP1,FKBP4,FOXA1,FOXA2,FSTL1,GCGR,GNPAT,GOT1,GPC1,HAAO,HSD17B3,IL1RN,INPP4A,INSIG1,KCNAB2,MAFB,MGMT,MMP9,MYC,NCL,NFIA,NR3C1,ODC1,PAPD7,PCTP,PIM3,PKP1,PLLP,POR,PTPN1,RAB38,RAMP3,SDS,SIRPA,SLC12A5,SLC12A7,SLC19A1,SLC22A7,SLC25A10,SLC2A2,SLC9A3,SNN,SULT1C3,THRB,TMEM53,TYRO3,UBE2G2,ZYX	332 (13)
Sens0vsRes0	RAF1	kinase	0.00672	CA2,CDKN1A,CTNNB1,CTSH,DUSP5,EMP1,HNRNPAB,HPCAL1,IER3,IGF1R,INS,LIFR,MGAT5,MGLL,MMP9,MYC,NPPA,PCK1,PCSK6,PLEC,PRL,RRM2,TERT,TGM2,TIAM1,ZFP36L2	438 (20)
Sens0vsRes0	di(2-ethylhexyl) phthalate	chemical toxicant	0.00689	CCND2,CDH1,FOSB,FSHB,FSHR,IRAK2,LHCGR,MYC,POR,SOD1
Sens0vsRes0	raloxifene	chemical drug	0.00696	BCAS1,BCL3,CCL5,CDKN1A,CTSH,CXCL12,EPHA1,FOLH1,GREB1,IER3,INHBB,IRF6,KLF6,LITAF,MFAP5,MMD,NCOA3,PAX5,PDGFRA,SOCS1,SOD1,TERT	488 (19)
Sens0vsRes0	PTGS2	enzyme	0.00707	ANG,CCL5,CCNE1,CDH1,CDKN1A,CXCL12,CXCR4,DLK1,EDNRA,GRIA1,GRIN2B,KDR,LEP,MMP9,MSR1,MYC,NOS3,SNAI1,SP7,TGM2,TNFSF10	517 (18)
Sens0vsRes0	KDM1A	enzyme	0.00715	BARX2,CDH1,CDKN1A,FASN,FOXA2,GATA5,NOS3,POLE4,RARB,SOX2,STEAP3	439 (18)
Sens0vsRes0	metformin	chemical drug	0.00716	APOB,BIRC7,CCND2,CCNE1,CEBPB,DICER1,FASN,HSD3B2,IGF1R,IL1RN,INS,INSIG1,LEP,MMP9,MYC,NOS3,PCK1,SLC2A1,TERT	476 (20)
Sens0vsRes0	omeprazole	chemical drug	0.00734	ABCC3,ADORA2A,CDKN1A,CELF2,CXCL12,CXCR4,EPAS1,POR,SST
Sens0vsRes0	8-chlorophenylthio-adenosine 3',5'-cyclic monophosphate	chemical - kinase inhibitor	0.00734	ACADS,AKAP1,ATP2A2,CDKN1A,CEBPB,HSD3B1,LPIN2,PCK1,PRL	415 (21)
Sens0vsRes0	FOXC2	transcription regulator	0.00734	ADRB2,CDH1,CXCR4,DLL1,KDR,MMP9,NOTCH1,PDGFRB,TBX1	313 (10)
Sens0vsRes0	SB203580	chemical - kinase inhibitor	0.00735	ADAMTS9,ADRB2,CCK,CCL5,CDH1,CDKN1A,CIITA,CREB1,CST7,EFEMP1,ETS2,FOSB,HAS1,IER3,IL1RN,ISG20,JUNB,KDR,LIFR,MITF,MMP9,MYC,NOS3,NPPA,NPPB,NPR1,PCK1,PCP4,PDGFRA,PENK,RUNX1,SECTM1,SNAI1,SOD2,STC2,TGM2,TIMP2,TNFSF10,TREM1	399 (14)
Sens0vsRes0	RARA	ligand-dependent nuclear receptor	0.00735	AASS,CDKN1A,CEBPB,CENPA,COBL,ENAH,FAM64A,FGFR1,GPR158,GREB1,HOXD10,IRF6,LGALS3BP,LYPD1,MAFB,MYC,MYCN,NEDD9,PCK1,PENK,RARB,RNF38,RTP4,RUNX1,SESN1,SFTPB,SHANK2,SLC2A2,TERT,TTLL11,WHSC1	509 (18)
Sens0vsRes0	DNMT3A	enzyme	0.00738	CDH1,EFEMP1,FOXA1,FOXF2,IRF5,KCNA1,SNRPN	68 (4)
Sens0vsRes0	ELF4	transcription regulator	0.00738	CA2,CDKN1A,DUSP5,KIT,PIK3C3,PLEC,RCAN1
Sens0vsRes0	IRS2	enzyme	0.00756	FASN,INS,LEP,MYC,PCK1,PRL,SLC2A1,SLC2A2	392 (20)
Sens0vsRes0	mir-155	microrna	0.00758	AICDA,CCL5,CEBPB,DOCK1,DUSP5,FADD,FOXO3,IRF8,MAF,NOS3,RIPK1,SMAD2,SOCS1,TRIM32	368 (15)
Sens0vsRes0	IKBKB	kinase	0.00767	BIRC2,CCL5,CDH1,CDKN1A,CEBPB,CTNNB1,CXCL12,CXCR4,CYP7B1,FASN,FOXF2,FOXO3,HAS1,IL1RN,JUNB,LIFR,MBP,MMP9,MYC,NFKBIB,NID1,NOS3,NPPA,RCAN1,SNAI1,SOCS1,SOD2,TIMP2,TNFAIP2,TNFRSF1B	385 (14)
Sens0vsRes0	INS	other	0.00771	ADCYAP1R1,ANO1,CDKN1A,CEBPB,FASN,FOSB,FOSL1,IGF1R,JUNB,LEP,NOS3,NRF1,PCK1,PRDM16,SLC2A1,SLC2A2,SOD1,SSTR5	427 (19)
Sens0vsRes0	17-alpha-ethinylestradiol	chemical drug	0.00772	ABCC3,APOB,BCL3,CCL5,CCR4,CDH1,CSF1R,CYP7B1,INHBB,INPP5A,LIFR,LY86,MMP9,NOS3,ODC1,SESN1,SOCS1,TFF3,TNFSF8	535 (16)
Sens0vsRes0	estrogen	chemical drug	0.00779	APOB,BCL3,CCK,CDKN1A,COL18A1,CXCL12,DPEP1,DSCAM,EPAS1,FGF3,FOXA2,GRIA1,HIVEP3,HTR1A,IGF1R,IGF2,IHH,JUNB,KDR,MSX1,MYC,NCOA3,NOS3,OAT,PENK,PRL,RAB11A,RRM2,SFTPB,SOD1,TBX21,TERT	529 (20)
Sens0vsRes0	NFKB2	transcription regulator	0.00783	CCL5,CDKN1A,CXCL12,CXCR4,IRF4,MMP9,MYC,ORAI1,PXN,SOD2	503 (15)
Sens0vsRes0	HOXA9	transcription regulator	0.00796	ADGRG1,CDH1,CELF2,CREB1,DCT,EDNRA,ERG,ETS2,GLRX3,HOXD10,IRX6,JUNB,KIT,LY86,MAFB,MSI2,MYC,NFIA,NRF1,PCDH1,SOX4,TACC1
Sens0vsRes0	Raf	group	0.00802	CDKN1A,FOSL1,GRIN1,IER3,IGF1R,MYC,RARB,SEMA4C,SEMA6A,SPRED2,TFAP2C	371 (17)
Sens0vsRes0	CD3E	transmembrane receptor	0.00802	BNIP3,ICOS,LCP2,MAPK11,MMP9,MYC,NFATC1,NFKBIB,SOCS1,TNFRSF1B,ZAP70	387 (17)
Sens0vsRes0	H89	chemical - kinase inhibitor	0.00833	ADORA2A,ADSS,CCL5,CDKN1A,CEBPB,CREB1,DMRT1,GDNF,LHCGR,MITF,MMP9,MYC,NFATC2,PRL,RUNX1,SOD2,TERT,TREM1	451 (19)
Sens0vsRes0	KMT2D	transcription regulator	0.0085	ADGRA2,ADGRG1,CA10,CA4,CHURC1,DKK1,FOXQ1,GABRG3,GPRC5C,KCTD15,LOXL1,LTK,METRNL,NPR3,PARP11,POLE4,PPP1R26,PPP2R2B,RAB38,SMAD6,TMEM53,TRIQK	199 (7)
Sens0vsRes0	NR5A2	ligand-dependent nuclear receptor	0.00866	ABCC3,CEBPB,CETP,CYP7B1,FASN,FOXA2,FSHB,HSD3B2,JUNB,MYC,POLE4,SYCN,TNFRSF1B	100 (4)
Sens0vsRes0	IL7R	transmembrane receptor	0.00866	BEND5,ETNK2,ETS2,FAM49A,FHL2,IRF4,LHX6,MYH14,PAX5,PCSK6,REEP1,SLC35F3,ZNF750
Sens0vsRes0	ALKBH5	enzyme	0.00866	CELSR2,CLDN11,FGFR1,HSPA8,IGF2,LHCGR,MBP,MYO6,RACGAP1,RPA1,RPLP0,SOD1,TLE3
Sens0vsRes0	deferoxamine	chemical drug	0.00868	BNIP3,CACNA1E,CACNA1G,CCND2,CCNE1,CDH1,CDKN1A,CTNNB1,DUSP5,ECM1,ELN,EPAS1,FASN,FGF18,ISG20,LEP,MYC,MYCN,NFATC2,SLC2A1,SMAD2	475 (26)
Sens0vsRes0	KITLG	growth factor	0.00868	CA2,CCNE1,CDKN1A,CXCR4,FGFR1,HOXB4,IGF1R,IL16,IL1RN,KDR,KIT,KPNA2,LY6E,MAPK11,MS4A2,NOS3,NPPA,NR3C1,ORAI1,RCC2,RPLP0,SKI,SOCS1,TACR1,TAL1,TERT,UPF1	516 (21)
Sens0vsRes0	cyclopamine	chemical reagent	0.00878	CDKN1A,GLI2,MYCN,OLIG2,PTF1A,SOX2,SOX9	333 (10)
Sens0vsRes0	ATF1	transcription regulator	0.0088	CCK,CEBPB,CIITA,CREB1,FOSL1,INHBA,SOD2,SST	224 (7)
Sens0vsRes0	emodin	chemical drug	0.0088	CDH1,CXCR4,ERCC1,LEP,MAP3K5,MMP9,SOD1,SOD2	393 (16)
Sens0vsRes0	mir-146	microrna	0.0088	FADD,IRAK2,KIT,MBP,MYC,PDGFRA,RUNX1,SOCS1	289 (9)
Sens0vsRes0	corticosterone	chemical - endogenous mammalian	0.00886	APOB,ARC,CCK,CDKN1A,CRHR1,FASN,FSHB,LEP,MMP9,MYC,NOS3,NPPA,NR3C1,PRL,RELN,UTS2	499 (21)
Sens0vsRes0	CDKN1B	kinase	0.00886	BCL11A,CDH1,CDKN1A,CLPB,EPHA2,LHX1,MEIS2,MMP9,MYC,NFATC2,PAX5,RRAD,RUNX1,RYR2,SOX2,TENM4	428 (19)
Sens0vsRes0	TBP	transcription regulator	0.00898	BDP1,CDKN1A,EDNRA,ETS2,GAPDH,IER3,IGF1R,IGF2,MYC,PDE6B,PPP2R2B	351 (10)
Sens0vsRes0	prostaglandin E2	chemical - endogenous mammalian	0.00907	ARC,CASP14,CCL5,CCR4,CDH1,CDKN1A,CEBPB,CST7,CXCL12,CXCR4,FASN,FBXO31,FOSB,FOSL1,HSD3B2,IER3,IGF1R,IL16,IL1RN,IRF4,LEFTY2,MAFB,MITF,MMP9,MUC8,MYC,NEDD9,PENK,PRL,SP7,TBX21,TJP1,TREM1	379 (15)
Sens0vsRes0	PARP1	enzyme	0.00912	CCL5,CDH1,CXCL12,FASN,HRH1,MYC,RPA1,SDK1,SFTPB,SH3BP2,SNAI1,SOCS1,TIMP2,YY1	390 (13)
Sens0vsRes0	5-N-ethylcarboxamido adenosine	chemical reagent	0.00943	ADORA2A,BCL3,CIITA,DAD1,FOXA1,FOXA2,FSHR,GDNF,GSC,INHBA,JUNB,KLF6,ODC1,PROCR,SOX17	251 (11)
Sens0vsRes0	propylthiouracil	chemical drug	0.00943	ABCC3,ADSSL1,CDH1,DLK1,FMO3,FSHB,GHRHR,GSN,HSD3B2,IGF2,LOC102724788/PRODH,LRRC4,MYH6,SLC22A7,SST	299 (7)
Sens0vsRes0	ITGB1	transmembrane receptor	0.00953	CDH1,CDKN1A,FGFR3,IGF2,IHH,IL1RN,JUNB,MMP9,MYC,NPPB,SNAI1,TIMP2,WNT9A	488 (20)
Sens0vsRes0	BCL6	transcription regulator	0.0096	ACAN,AICDA,ALCAM,BCL3,CCND2,CDKN1A,CIITA,GLI2,IRF4,IRF8,ITGA3,JUNB,LITAF,MAF,MITF,MYC,SOX9,TBX21,TUBA3C/TUBA3D	457 (19)
Sens0vsRes0	FYN	kinase	0.00961	ARC,CMIP,GRIA1,IRF4,MBP,NOTCH1,NQO2,PENK,RORA	410 (13)
Sens0vsRes0	RELA	transcription regulator	0.00976	ALCAM,ARFGAP3,BCL3,BIRC2,CCL5,CDKN1A,CEBPB,CIITA,CXCR4,ELN,EPAS1,FMN2,GLI2,GP1BB,HTR1A,IER3,IGF1R,IL1RN,IRF4,JUNB,KIT,MGMT,MMP9,MYC,NFKBIB,NOTCH1,NPPB,ORAI1,PCK1,PXN,REG3G,SNAI1,SOD2,SOX9,SP7,TACR1,TERT,TGM2,TNFAIP2,TREM1,ZDHHC8	394 (14)
Sens0vsRes0	Insulin	group	0.00977	ACOT12,CCNE1,CDKN1A,CEBPB,CHRM3,COX6A2,DBI,EPAS1,FASN,FGFR4,FOSB,HSD17B3,HSD3B2,IGF1R,IGF2,INSIG2,LEP,LGALS3BP,MAPT,MMP9,MYC,NOS3,NPR1,NR3C1,ODC1,PCK1,PDK2,PLB1,PRKCZ,PRL,SLC2A1,SLC2A2,SLC6A3,SLC7A1,TBX21,TJP1,WNT4	481 (25)
Sens0vsRes0	SP4	transcription regulator	0.00983	ARC,CDKN1A,GRIN1,IGF1R,LHCGR,PDE6B
Sens0vsRes0	letrozole	chemical drug	0.00983	CDKN1A,DKK1,FOSL1,MYC,NCOA3,PPP1R9B	181 (7)
Sens0vsRes0	ESRRB	ligand-dependent nuclear receptor	0.00983	AIPL1,GUCA1A,LOXL1,PCSK6,POLE4,SLC6A6
Sens0vsRes0	mir-126	microrna	0.00983	CDH1,CXCL12,EGFL7,KIT,MITF,SOX2	267 (7)
Sens0vsRes0	CPE	peptidase	0.00983	CCK,CTNNB1,LEP,MYC,PENK,SOX9	362 (14)
Sens0vsRes0	spironolactone	chemical drug	0.00985	ABCC3,CDKN1A,CXCR4,FASN,GDNF,KCNMA1,KCNMB1,NOS3,NPPA,NR3C1,PRDM16,TIMP2	411 (17)
Sens0vsRes0	Calmodulin	group	0.00998	CPNE5,GALNT9,KDR,LINGO1,LRRTM1,MYLK,NEUROD6,SMAD2,STX1A,TSPAN17
Sens0vsRes0	HR	transcription regulator	0.0102	ANO1,BOC,CASP14,COL6A1,FADD,KCNIP1,NAPSA,PREX2
Sens0vsRes0	EHMT2	transcription regulator	0.0102	CDKN1A,CXCL12,GREB1,KMT2E,MYC,NCOA3,SNRPN,ZNF217
Sens0vsRes0	NR3C2	ligand-dependent nuclear receptor	0.0103	CACNA1H,FKBP4,HTR1A,IGF1R,KDR,LYST,NFIA,NOS3,NPPA,NR3C1,NRXN1,NSMCE3,PROCR,REG3G,RRAD
Sens0vsRes0	KAT6A	enzyme	0.0104	CDKN1A,HOXB3,HOXB4,HOXC10,HOXC9,HOXD10,HOXD3
Sens0vsRes0	HBEGF	growth factor	0.0104	CCND2,CDH1,CSF1R,CXCR4,ELN,MMP9,NPPB
Sens0vsRes0	honokiol	chemical - endogenous non-mammalian	0.0104	CCND2,CDH1,CDKN1A,JUNB,KDR,MMP9,SNAI1
Sens0vsRes0	PIAS1	transcription regulator	0.0104	CDKN1A,FASN,MYH6,NOS3,NPPA,PIAS1,RRAD
Sens0vsRes0	acetovanillone	chemical drug	0.0104	CACNA1G,CACNA1H,MMP9,MSR1,NPPB,RYR2,SOD2
Sens0vsRes0	ABL1	kinase	0.0104	CCND2,CCNE1,CDKN1A,IER3,MYC,SP7,SST
Sens0vsRes0	MSTN	growth factor	0.0109	AKIRIN1,CDKN1A,IGF1R,IGF2,INHBA,INHBB,LEP,SLC2A1,TNC
Sens0vsRes0	H2AFB3 (includes others)	other	0.0109	ARC,CDKN1A,IGFN1,LYPD1,MMEL1,MSX1,PDZK1IP1,TNFRSF8,TRAF3IP3
Sens0vsRes0	RNF2	transcription regulator	0.0112	CCND2,CDKN1A,FGF3,FOXA2,HAND1,HOXB3,HOXB4,LBX2,MSX1,PDGFRA
Sens0vsRes0	trans-hydroxytamoxifen	chemical drug	0.0113	BCAS1,CTSH,CXCL12,FOLH1,GNE,GREB1,IER3,INHBB,INSIG2,IRF6,KLF6,LITAF,MAPT,MMD,RAB30,SST
Sens0vsRes0	cytochalasin D	chemical toxicant	0.0117	HOXB3,LILRB2,MMP9,NOS3,PRL,RPLP0,SLC9A3,TIMP2
Sens0vsRes0	FHL2	transcription regulator	0.0119	FHL2,MITF,MSX2,NPPA,PDGFRB,SP7
Sens0vsRes0	wortmannin	chemical - kinase inhibitor	0.012	CCL5,CCND2,CDH1,CDKN1A,CREB1,CTNNB1,CYP2E1,DLG2,FASN,GRIN1,IGF1R,INS,IRF8,LEP,MAF,MMP9,MSR1,MYC,NOS3,PAX4,PRL,PXN,TNFSF10
Sens0vsRes0	miR-199a-5p (and other miRNAs w/seed CCAGUGU)	mature microrna	0.0124	CASP14,CDH1,CDKN1A,CMPK2,DDR1,DYRK1A,ITGA3,MYRF,NEDD9,PADI4,ZBP1
Sens0vsRes0	NCOA3	transcription regulator	0.0124	CCNE1,CDKN1A,FASN,IGF1R,KDR,MMP9,NCOA3,RARB,SFTPB,SLC16A3,SLC2A1
Sens0vsRes0	mir-8	microrna	0.0124	CDH1,CTNNB1,KDR,KITLG,PLAG1,SIM2,SMAD2,SNAI1,SOX17,SOX2,TIMP2
Sens0vsRes0	BRD4	kinase	0.0126	BCL3,CCND2,CXCR4,IGLL1/IGLL5,IRF4,KCNQ5,MAL,MAP4K1,MYC,SLC19A1,STC2,TOP1,TYRO3
Sens0vsRes0	ID1	transcription regulator	0.0126	CDKN1A,FGFR3,FSHB,MMP9,MYC,NEUROD6,NOTCH1,SNAI1,SOX2,TERT
Sens0vsRes0	CCND1	transcription regulator	0.0128	CCND2,CCNE1,CDH1,CDKN1A,CLPB,COL27A1,CTNNA2,EPHA2,FGFR1,GPC6,GPRIN2,HSPA8,IER3,KIF2C,MAP3K5,MELK,MESDC2,MYC,MYLK,NRF1,NRSN1,POLD3,PSRC1,RACGAP1,RRM2,SOX2,SOX4,THNSL1,TIAM1,USE1
Sens0vsRes0	actinomycin D	chemical drug	0.0131	ARC,BIRC2,CCK,CDKN1A,CTNNB1,DMRT1,EPAS1,FADD,FASN,FGFR1,FSHB,GAPDH,HTR1A,IGF1R,MYC,NPPB,PAPPA,PRL,PSRC1,PXN,SLC2A1,TACR1,THRB,TNFAIP2,TNFRSF1B
Sens0vsRes0	Alpha catenin	group	0.0131	BCL3,COL6A1,CXCL12,DKK1,ELN,FSTL1,IGF2,IL36A,MMP9,MYC,PDGFRA,SNAI1,TGM2,TNC,TNFAIP2,ZYX
Sens0vsRes0	Ca2+	chemical - endogenous mammalian	0.0134	ADORA2A,ARC,ATP2A2,CASP14,CCK,CCND2,CCNE1,CDH1,CDKN1A,CEBPB,CXCR4,FASN,FOSL1,GAD2,GUCY1A2,IGF1R,ITGA3,JUNB,KCNG1,MMP9,MSR1,NAPSA,NOS3,NPPA,ODC1,PLA2G2F,PRL,SST,TIMP2
Sens0vsRes0	STAT5A	transcription regulator	0.0134	BCL11A,CCND2,CCNE1,CDH1,CDKN1A,CEBPB,DUSP5,EPAS1,FASN,FOSB,FOXA1,FOXQ1,HSD3B2,KIT,MAF,MYC,PCP4,PRL,PROM2,RORA,RPA1,SETBP1,SLC2A1,SOCS1,SRP9,TBX1,TBX21,TFF3,TIMP4,TNFRSF25,TRAF4
Sens0vsRes0	ADCYAP1	other	0.0134	ADCYAP1R1,C1QL2,CCL5,CEBPB,CNTNAP2,CREB1,EPHA2,FSHB,GREB1,GREM2,IER3,LRPAP1,MAN1A1,MAPK4,MYC,NFATC2,NHLH2,NPR3,ORM1,PDE10A,POR,PRL,SEZ6L,SLC2A1,SST,TENM2,TMPO
Sens0vsRes0	SKIL	transcription regulator	0.0134	CDH1,CDKN1A,CPEB2,CXCL12,FOXA2,FSHB,GSC,SOX17
Sens0vsRes0	mir-34	microrna	0.0134	CCND2,CCNE1,CPLX2,EMP1,FOSL1,LYST,MYCN,NOTCH1
Sens0vsRes0	niacinamide	chemical - endogenous mammalian	0.0134	CDKN1A,FASN,GAPDH,INS,JUNB,MMP9,MYC,PINX1
Sens0vsRes0	isoproterenol	chemical drug	0.0138	ADRB2,APLNR,FOSL1,FSHR,JUNB,LEP,MITF,MMP9,NKX2-5,NPPA,NPPB,ODC1,PCK1,PPP1R1A,RAB14,TIMP2,TPD52L2,TYRO3
Sens0vsRes0	IRF8	transcription regulator	0.014	AICDA,CCL5,CDKN1A,CIITA,CSF1R,CUX2,ETV3,IRF5,IRF8,KLF6,LHX5,MAF,MAFB,MMP9,MSR1,MYC,TERT
Sens0vsRes0	androgen	chemical drug	0.014	ADAMTS15,CA2,CA8,CTNNB1,CXCR4,ETV3,FGF4,FOSL1,FOXO3,GSN,IHH,INHBA,MMP9,MYC,PTPN1,RUNX1,SMAD2,SOCS1,SOX4,SOX9
Sens0vsRes0	HOXD10	transcription regulator	0.014	FMR1,HOXD10,ITGA3,LSM5,PDZK1IP1,ST8SIA2,TIMP2,TJP1,TNFSF8,USP14
Sens0vsRes0	GTF2B	transcription regulator	0.0142	CCND2,CDKN1A,ETS2,GAPDH,LHCGR,PDE6B,TERT
Sens0vsRes0	PRLR	transmembrane receptor	0.0142	CDKN1A,GDNF,HSD3B1,LEP,MYC,PRL
Sens0vsRes0	PTCH1	transmembrane receptor	0.0142	DLL1,FOXF1,IGF2,MYCN,PDGFRA,SOX9
Sens0vsRes0	MAPK11	kinase	0.0142	INS,MYH6,NPPA,NPR1,TBX21,TIMP2
Sens0vsRes0	cyclosporin A	biologic drug	0.0145	ADORA2A,ANG,APOB,CACNG5,CCL5,CD200,CDH1,CDKN1A,CREB1,CXCR4,EDNRA,FADD,FASN,GCGR,ICOS,IER3,IL16,INS,IQGAP2,IRF4,KCNK3,KDR,MAF,MMP9,MTHFS,MYC,MYH10,NFATC1,NOS3,NPPA,NR3C1,ODC1,PAX7,PRL,RCAN1,RUNX1,SLC14A2,SNRPN,SOCS1,SOD1,TAF15,TBX21,TERT,TLE3,TNFSF10
Sens0vsRes0	DMD	other	0.0145	ACTG1,ARHGAP20,ARPP21,CACNA2D1,CDKN1A,DNAJB6,DNAJC5,GABRD,IGFN1,KCNK3,KCNMA1,MAP7,MSI2,MYT1L,NOG,NQO2,PROX1,SCHIP1,SPTB,WBSCR17,WWC1
Sens0vsRes0	cycloheximide	chemical reagent	0.0148	ADCY1,APBB1IP,APOB,CCK,CDKN1A,CEBPB,CTNNB1,CXCR4,ERG,FGFR1,FMR1,FOSB,FSHB,GHRHR,GNAS,GOT1,GREB1,IGF2,IL1RN,ISG20,JUNB,LEP,MYC,MYCN,NR2C2,NR3C1,PDGFRA,PDGFRB,PRL,PXN,RCAN1,SIVA1,SLC2A1,SST,TERT,THRB,TNFAIP2,TNFSF10
Sens0vsRes0	TCF	group	0.015	CTNNA2,DPEP1,ECM1,F13A1,FGF18,IHH,INHBB,JUNB,LHCGR,MSX2,MYC,PCSK6,SOX9
Sens0vsRes0	cobalt chloride	chemical reagent	0.0152	BNIP3,CDKN1A,COL18A1,CXCR4,DEC1,EPAS1,LEP,MITF,SLC2A1,SORL1,TJP1
Sens0vsRes0	GnRH-A	chemical reagent	0.0152	BBS9,CDKN1A,FOSB,FOSL1,JUNB,KLF6,NOS3,RFX2,RRAD,SNN,UNCX
Sens0vsRes0	MYCN	transcription regulator	0.0155	ABCC3,ABCD4,ACTG1,AMOTL2,CCND2,CDKN1A,CIITA,COL18A1,DPYSL3,FOXA2,GAPDH,INHBA,ITGA3,MSX2,MYCN,NCL,ODC1,OLIG1,RPLP0,RPLP1,RPS24,SLC2A1,SLIT3,SOX17,TERT,TGM2,TIMP2,UBE2V2,YY1,ZYX
Sens0vsRes0	SGK1	kinase	0.0156	CDKN1A,GRIN2B,KCNA1,KCNQ2,KCNQ5,ORAI1,PRL,SCN5A,SLC5A3,SLC9A3
Sens0vsRes0	PIM1	kinase	0.0157	ATP2A2,CCND2,CDKN1A,EPHA2,FOSL1,IGF1R,MYC,SOCS1,TBX21
Sens0vsRes0	SMARCA2	transcription regulator	0.0157	CCNE1,CDH1,CIITA,DCT,KDR,MSX1,MYLK,MYT1L,RRM2
Sens0vsRes0	CHD4	enzyme	0.0157	ARC,BCL11A,CPNE7,ELAVL2,ID4,PDE1B,RRAD,TBX21,TIMP2
Sens0vsRes0	AGN194204	chemical drug	0.0159	CDKN1A,CYP7B1,DHCR7,EMP1,FOXA2,FOXA3,GAPDH,GNAS,HIC1,ICOS,IDI1,KIF2C,KLF6,LIFR,MAN1A1,MMP9,MYC,PENK,RAMP3,TRAF4
Sens0vsRes0	MYB	transcription regulator	0.0163	CCNE1,CDH1,CXCL12,CXCR4,HSPA8,IGF1R,IGF2,KDR,KIT,KITLG,MAD1L1,MYC,SOX2
Sens0vsRes0	interferon beta-1a	biologic drug	0.0164	AOAH,ATP5I,BIRC2,BUB3,CSF1R,CST7,CXCR4,HLA-DPB1,IL16,IL1RN,MAL,MMP9,NOTCH1,PIN1,TNFRSF1B,UQCRFS1
Sens0vsRes0	MAPK9	kinase	0.0164	BDP1,CDKN1A,CEBPB,DLK1,FASN,FOSL1,GAPDH,ISG20,JUNB,KLF6,LGALS3BP,LSM5,MMP9,MYC,NCL,NOS3,SOD2,TNFSF8,ZYX
Sens0vsRes0	NQO1	enzyme	0.0164	BIRC2,CCL5,CDKN1A,CXCL12,CXCR4,KIT,MMP9
Sens0vsRes0	steroid	chemical - endogenous mammalian	0.0164	CCL5,CDH1,HTR1A,MYC,NR3C1,PRL,TNC
Sens0vsRes0	bisindolylmaleimide I	chemical - kinase inhibitor	0.0165	CCND2,CDKN1A,CTNNB1,FSHB,KCNJ11,MMP9,MYH6,NKX2-5,NPPA,RCAN1,SNAI1,SOD2,TJP1,TNFSF10
Sens0vsRes0	mifepristone	chemical drug	0.0169	ABCC3,BMP7,CA2,CDKN1A,CEBPB,CLDN3,COL18A1,FOXA2,IGF2,INHBB,JUNB,KIT,LAMA5,MAP4K1,MMP9,MYC,NCOA3,NOS3,NR3C1,PDGFRA,PRL,PTN,RAMP3,RELN,RFX2,SLC2A1,SNAI1,SOX11,SOX17,SPEG,UTS2
Sens0vsRes0	MDM2	transcription regulator	0.0173	C10orf11,CDKN1A,FOXO3,IGF1R,IL1RN,INHBB,MYCN,TERT,TNFSF10,TP53AIP1
Sens0vsRes0	BBI608	chemical drug	0.0173	ALCAM,CTNNB1,DDR1,FOXP1,KITLG,MYC,NOTCH1,RPLP0,SOX2,WWC1
Sens0vsRes0	SMAD2	transcription regulator	0.0174	CDH1,CDKN1A,FSHB,GSC,IRX1,LEFTY2,MMP9,NOS3,SFTPB,SMAD2,SNAI1,SOX2
Sens0vsRes0	PI3K (family)	group	0.0174	ATG7,CDH1,CXCL12,CXCR4,FASN,LEP,MMP9,PRKCZ,PXN,SLC2A1,TJP1,TNFSF10
Sens0vsRes0	Rock	group	0.0174	CDH1,CDKN1A,MAFK,MYC,NOS3,NPPA,SOX9,TJP1
Sens0vsRes0	resveratrol	chemical drug	0.0176	CCL5,CCND2,CDH1,CDKN1A,CSF1R,CTNNB1,CYP2E1,CYP4F2,EPHA1,FASN,FOSL1,FOXA2,FOXO3,IGF2,KDR,LEP,LITAF,MITF,MMP9,MYC,NFATC1,NFKBIB,NOS3,NOTCH1,NRF1,PCK1,PRKAA2,PRL,SLC2A2,SOD1,SOD2
Sens0vsRes0	EPO	cytokine	0.0176	ABCA13,BCL3,CA2,CCND2,CDKN1A,CXCL12,CXCR4,DNAI2,FOSB,IGF2,ILF2,JUNB,KIT,KPNA2,LY6E,MYC,NFATC1,NOS3,NR3C1,PRKCZ,RCC2,RPLP0,SOCS1,SOD1,TAL1,TFAP2C,TJP1,TNFSF10,TOP1,TSN,UPF1
Sens0vsRes0	CDX2	transcription regulator	0.0176	CCK,CDH1,CDKN1A,FOXQ1,GLI2,HOXB4,KCNJ15,LMX1A,MYC,MYCN,NR2F2,SNAI1,SOX17,SOX2,SOX9,TFF2
Sens0vsRes0	LIPE	enzyme	0.0176	CA2,CEBPB,FASN,GAPDH,H3F3A/H3F3B,KITLG,LYL1,MAPT,MSR1,NEDD1,NFKBIB,PCK1,PRDX2,RARB,RRAD,SOX18
Sens0vsRes0	miR-141-3p (and other miRNAs w/seed AACACUG)	mature microrna	0.0176	CACNA1G,CDH1,CTBP2,CTNNB1,IRF6,LHX6,SNAI1,SOX2,TBX1
Sens0vsRes0	YBX1	transcription regulator	0.0176	CCL5,CDKN1A,EFEMP1,FGFR1,RELN,SNAI1,STC2,SV2C,ZAP70
Sens0vsRes0	PAX3	transcription regulator	0.0178	ARC,CCNE1,CDKN1A,CXCR4,DPEP1,EYA2,FMR1,HNRNPA3,ID4,LBX1,MITF,MMP9,MSX2,NEDD9,OLFM1,POU3F1,SOX4,ST8SIA2,TNC,TYRO3,URB2,YWHAE,ZFP36L2
Sens0vsRes0	paraquat	chemical toxicant	0.0178	AMN,BNIP3,CACNA1E,DGKI,ELN,INHBA,KCNMA1,KIAA1217,KLF6,LIFR,LPIN2,MMP9,SFTPB,SOD1,TRPM3
Sens0vsRes0	GH1	growth factor	0.018	CEBPB,COL18A1,CREB1,CTNNB1,CXCR4,CYP2E1,DBI,DLK1,FASN,GHRHR,GRIN1,GRIN2B,IGF1R,JUNB,MYC,NPPA,PRL,SKI,SLC2A1,SOCS1,SOD1,SST,TFF3,YY1
Sens0vsRes0	TERT	enzyme	0.0185	BNIP3,CCNE1,CDKN1A,EFEMP1,FOXD1,GSN,IQGAP2,MMP9,MYC,NOS3,PPP6R3,PXN,RRM2,SOD2,TACC3,TBX3,TERT
Sens0vsRes0	tunicamycin	chemical - endogenous non-mammalian	0.0188	ADCYAP1R1,ATP2A2,BIRC2,CDH1,CDKN1A,CEBPB,CREB3L2,FOXE1,GP1BB,IHH,INS,MMP9,MYC,P4HB,PADI4,RIPK1,SEC61A1,SEC61G,SEL1L,SLC2A1,SNAI1,STARD5,TJP1
Sens0vsRes0	NEUROD1	transcription regulator	0.0189	ABCC8,CDKN1A,INS,MAFA,MGAT5B,NTRK3,PAX4
Sens0vsRes0	NEDD9	other	0.0189	AOAH,BNIP3,KIT,MMP9,NRN1,PCK1,SLC2A1
Sens0vsRes0	memantine	chemical drug	0.0189	ATP2B2,CACNA1C,CYP4A22,GRIN2B,POR,SIRPA,STX1A
Sens0vsRes0	FBXO32	enzyme	0.019	ADSSL1,CCND2,FOXA2,ITGA3,MAPT,MSX2,MYCN,MYH6,OAT,PRKCZ,REG3G,SOD2
Sens0vsRes0	OTX2	transcription regulator	0.0192	CPXM2,DCT,DKK1,EN1,MITF,OCA2,PDE6B,SLC6A3,SOX2,TNC
Sens0vsRes0	PRKCB	kinase	0.0197	CDKN1A,CTNNB1,FASN,INS,MMP9,MYC,NPPA,SLC6A3,SOD2
Sens0vsRes0	docosahexaenoic acid	chemical drug	0.0198	CCR4,CDKN1A,CXCR4,FASN,FOXO3,GDNF,INSIG2,LEP,LOXL1,MAPT,MMP9,MYC,NOS3,NPC1L1,PCK1,SMAD6,SORL1,TIMP2,TNFRSF1B
Sens0vsRes0	HSPA5	enzyme	0.0198	CDH1,CRTC1,FASN,HSPA8,IDI1,P4HB
Sens0vsRes0	FGFR3	kinase	0.0198	CDKN1A,DLL1,IHH,MAF,NOG,PROX1
Sens0vsRes0	GCK	kinase	0.0198	CCND2,CDH1,FASN,PCK1,PDK2,SLC2A2
Sens0vsRes0	CTF1	cytokine	0.0198	FASN,JUNB,LEP,NKX2-5,NPPA,SOCS1
Sens0vsRes0	urethane	chemical toxicant	0.0198	CDKN1A,CYP2E1,FOXF1,KDR,MYC,TERT
Sens0vsRes0	UPF2	other	0.0198	CAMK2N1,KANK1,KHDRBS3,PPCDC,RCAN1,TSPAN12
Sens0vsRes0	CCNK	kinase	0.0198	COPS6,SMARCC2,SMARCD3,TAF15,TAF8,UTP14A
Sens0vsRes0	SOD1	enzyme	0.0199	CSF1R,CTNNB1,DPYSL3,ETS2,FGFR1,GAK,GDF1,GDNF,GNAS,HIVEP3,HPCAL1,HSPA8,INHBA,JUNB,KCNC4,MMP9,PCP4,PRRX1,SKP1,SOD1,SOD2,SP7,UTS2
Sens0vsRes0	LMNA	other	0.02	ABCC8,AGPAT3,ARRDC4,ATP11B,DNAJC19,FGD5,FOXA2,H3F3A/H3F3B,IRF8,ISG20,KLF7,LEP,NOS3,NPPA,PIP5K1B,PPCDC,RAPGEF1,RPS21,SFXN1,SMARCC2,SOX13,THUMPD3,TIMP2,TMPO,TOP1
Sens0vsRes0	miR-146a-5p (and other miRNAs w/seed GAGAACU)	mature microrna	0.0207	C8A,COL13A1,CXCR4,FADD,IL36A,IL36B,IRAK2,IRF5,MBP,MR1,NFIX,TBX21
Sens0vsRes0	MEF2C	transcription regulator	0.0209	ATP2A2,CACNA1C,CASQ2,CDKN1A,CLSTN2,MYH6,MYOM2,NFATC2,NPPA,NPPB,RYR2,SCN5A,SP7
Sens0vsRes0	silibinin	chemical drug	0.0211	CCNE1,CDH1,CDKN1A,CTNNB1,IGF1R,MMP9,MYC,NFATC1,SNAI1,TIMP2
Sens0vsRes0	histone deacetylase	complex	0.0216	CDH1,CXCR4,JUNB,LHCGR,MMP9,NOTCH1,TERT
Sens0vsRes0	ENG	transmembrane receptor	0.0216	CXCR4,ELN,KDR,MYC,NOS3,SMAD2,SMAD6
Sens0vsRes0	VHL	transcription regulator	0.0217	ADGRG1,BNIP3,CDH1,CDKN1A,CXCL12,CXCR4,EPAS1,IER3,MAF,NEDD9,RUNX1,SEC61G,SLC16A3,SLC2A1,SOD2,TNFSF10
Sens0vsRes0	SIN3A	transcription regulator	0.0219	CCND2,CDH1,KLF6,LHCGR,MAD1L1,MMP9,MYC,NCL,RARB
Sens0vsRes0	CXCR4	g-protein coupled receptor	0.0219	CDH1,CDKN1A,CXCL12,CXCR4,JUNB,MSX2,MYC,SP7,TNFSF10
Sens0vsRes0	miR-145-5p (and other miRNAs w/seed UCCAGUU)	mature microrna	0.0219	DDR1,EIF4EBP2,IGF1R,MYC,NDUFA4,PODXL,SOD2,SOX2,SPTB
Sens0vsRes0	FOXM1	transcription regulator	0.0221	CCND2,CCNE1,CDH1,CDKN1A,CENPA,CTNNB1,CXCL12,FOXF1,KDR,MMP9,MYC,SFTPB,SNAI1,SOX2,TJP1
Sens0vsRes0	SP3	transcription regulator	0.0221	CDKN1A,CETP,CYP7B1,FOSL1,GRIN1,IGF1R,IGF2,ITGAD,KDR,LHCGR,MAT2B,MYCN,MYLK,NOS3,OLIG2,PADI4,PROCR,PTPN1,SLC19A1,SLC9A3,SOD2,TERT,TIMP2,TNC
Sens0vsRes0	gefitinib	chemical drug	0.0223	ADAMTS15,ARC,CCNE1,CDH1,CEBPB,CELSR2,FGF18,FOSL1,ID4,KIT,LIFR,MYCN,NOTCH1,PDGFRA,PPP2R2B,PRL,RAD18,TIMP2,TNFSF10
Sens0vsRes0	MAX	transcription regulator	0.0225	CCND2,CDKN1A,DLEU1,KLF6,MYC,MYH6,NCL,ODC1,PDGFRB,SLC2A1,TERT,YY1
Sens0vsRes0	glucocorticoid	chemical drug	0.0227	ABCC8,ADRB2,CCL5,CDKN1A,CEBPB,CSF1R,CXCR4,DEC1,FASN,GOT1,GPR158,HTR1A,IL16,IL1RN,KCNJ11,LEP,MMP9,MYC,NOS3,NR3C1,ODC1,ORM1,PCK1,PER3,PRL,SFTPB,SLC9A3,TACR1
Sens0vsRes0	LRP1	transmembrane receptor	0.023	CDH1,CREB1,GRIA1,GRIN1,MMP9,PDGFRB
Sens0vsRes0	DIO3	enzyme	0.023	ABCC8,COL6A1,FLYWCH2,INS,KCNJ11,SLC2A2
Sens0vsRes0	PTPN11	phosphatase	0.0233	CDKN1A,CSF1R,FASN,GP1BA,KDR,KIT,NFATC1,OLFM4,PDGFRB,SFTPB
Sens0vsRes0	NFYB	transcription regulator	0.0235	BCL11B,CDH1,CTNNB1,DCLK3,DGKI,DNAJB6,EPAS1,FAM49B,GALNT2,GAPDH,GDF6,HMX3,IFFO1,KBTBD8,KDM8,KHDRBS3,KMT2E,MSX2,MTPN,NPR1,OAT,PDGFRB,RRM2,SESN1,SLIT3,SNAI1,STX16,TJP1,TYW1
Sens0vsRes0	2,4,5,2',4',5'-hexachlorobiphenyl	chemical toxicant	0.0241	ABCC3,ADRB2,CCK,FASN,FGFR1,GFRA1,INSIG2,MAD1L1,MYC,SST,VPS33B
Sens0vsRes0	DMRT1	transcription regulator	0.0241	CLDN11,DHCR7,DMRT1,FGF18,HOXB4,HOXC9,IGF1R,MAPK4,MMP24,SOX2,VRK1
Sens0vsRes0	2-deoxyglucose	chemical drug	0.0243	BIRC2,CDKN1A,CTNNB1,GOT1,LEP,MYC,MYCN,ODC1,SOD2
Sens0vsRes0	Map3k7	kinase	0.0243	CCL5,CMPK2,ID4,ISG20,MMP9,NFATC2,RUNX1T1,SESN1,WNT11
Sens0vsRes0	bee venom	chemical - endogenous non-mammalian	0.0244	ARC,CCL5,CRYBA4,EHD1,ETS2,FOSB,HAS1,JUNB,LCP2,LPIN2,NOS3,RCAN1,TNFAIP2
Sens0vsRes0	ERBB3	kinase	0.0244	CCND2,CDH1,CDKN1A,COL6A1,CXCL12,IGF1R,IGF2,NID1,PRL,SNAI1,TNC,USP14
Sens0vsRes0	SOD2	enzyme	0.0244	CDKN1A,CTBP2,GSN,ICOS,MMP9,MYC,NOS3,ODC1,PRMT8,PRRX1,SKP1,SOD2,SPEG
Sens0vsRes0	ATF2	transcription regulator	0.0244	CTNNB1,DUSP5,MEIS2,MYLK,NOTCH1,NPPA,NPPB,PCK1,PDGFRA,PENK,SOD2,SST
Sens0vsRes0	MTOR	kinase	0.0246	ATG7,ATP2A2,BNIP3,CCNE1,CDH1,CDKN1A,CEBPB,CXCR4,ERCC1,FADD,FASN,ISLR2,LEP,LHCGR,MAPT,MBP,MMP9,MYC,PDK2,PIAS1,PRDX5,PRKCZ,SLC16A3,SLC2A1,SND1,SOD1,TBX21,TNFRSF25,TNFSF10
Sens0vsRes0	carrageenan	chemical - endogenous non-mammalian	0.0246	CCL5,FOSB,FOSL1,JUNB,KIT,NR3C1,WNT9A
Sens0vsRes0	BRAF	kinase	0.0248	BIRC2,CDH1,CDKN1A,CEBPB,CSF1R,EPAS1,MMP9,MYC
Sens0vsRes0	glucosamine	chemical - endogenous mammalian	0.0248	APOB,ATP2A2,COX6A2,FASN,IGF1R,INS,LEP,NPPA
Sens0vsRes0	THPO	cytokine	0.0248	CCND2,CCNE1,GP1BA,HOXB4,KDR,MYC,NOS3,RUNX1
Sens0vsRes0	CDKN2A	transcription regulator	0.0253	CCL5,CCNE1,CCR4,CDKN1A,CEBPB,DDR1,FGFR1,FHL2,FMN2,FOXA1,GNAS,IL36A,IL36B,KCNK1,MELK,MYC,MYCN,NR3C1,ODC1,PBX3,PDGFRB,POLD3,RRM2,SH3BP2,SOX17,SOX2,TMPO,TNFRSF1B,VPREB1,VRK1
Sens0vsRes0	thapsigargin	chemical toxicant	0.0254	ADCY1,ARC,ATP2A2,BIRC2,CDH1,CDKN1A,CEBPB,CREB3L2,FOXE1,INS,LIFR,MMP9,MYC,RCAN1,RIPK1,SNAI1,STARD5,TGM2,TMEM100,TNFSF10
Sens0vsRes0	trovafloxacin	chemical drug	0.0256	ADRB2,CDKN1A,CLDN14,CRK,ETS2,FASN,ISG20,JUNB,SOD2,TGM2
Sens0vsRes0	estradiol benzoate	chemical drug	0.0256	CCK,CDH1,GRIN1,HSD17B3,HSPA8,PENK,PPP1R9B,PRL,RARB,SST
Sens0vsRes0	valproic acid	chemical drug	0.026	ADCY1,ADRM1,ATP5I,CCND2,CDH1,CDKN1A,CRHR1,CRHR2,CTNNB1,CXCR4,DBI,DHCR7,DICER1,GDNF,GREB1,HOXB4,HSD3B2,IDI1,IGF1R,INSIG2,KIT,LEP,MAD1L1,MAS1,MYCN,NOS3,NOTCH1,NR3C1,PDZK1IP1,PPP2R2D,PRKCZ,PSMD2,PSMF1,PXN,SEL1L,SOX2,SSBP2,TGM2,THRB,THSD4,TLX1,TMPO,TNFSF10,YY1
Sens0vsRes0	let-7a-5p (and other miRNAs w/seed GAGGUAG)	mature microrna	0.0261	ADGRG1,ATP6V1F,CCND2,CCNE1,CDKAL1,COL27A1,CSNK1D,DAD1,DICER1,GAK,MLLT1,MMP9,MTPN,MYC,RBM19,SCYL1,SLC25A1,TMEM2
Sens0vsRes0	GW9662	chemical reagent	0.0264	CDKN1A,FASN,FOXA2,INSIG1,KDR,LOC102724788/PRODH,NOS3,NPPB,RARB,RORA,SKI,YWHAE
Sens0vsRes0	mir-122	microrna	0.0264	CDC42BPB,CREB1,LETM1,PTPN1,PXN,RCC2,RDH8,RIMS1,SEPT9,SLC7A1,TGM2,TPD52L2
Sens0vsRes0	BSG	transporter	0.0266	CDH1,CXCL12,EPAS1,KDR,MMP9,TJP1
Sens0vsRes0	N-(3-(aminomethyl)benzyl)acetamidine	chemical reagent	0.0266	CASP14,MMP9,MYH14,RIPK1,TNFRSF1B,TRAF4
Sens0vsRes0	NUPR1	transcription regulator	0.0267	ACTR3B,ADGRG1,ADRB2,ALDH5A1,API5,BNIP3,CAMK2N1,CEBPB,CSTF2T,CXCR4,DAGLA,DIDO1,DPYSL5,DUSP5,FAM111B,FHL2,FOXD1,FOXO3,GNE,HIVEP3,IGF1R,KIF2C,KLF6,MAGI1,MGLL,MMD,MYC,MYH10,NOX3,PCTP,PER3,PMP22,PRELID2,RAB38,RPA1,SLC2A1,SLC6A6,SPATS2L,STIL,TANGO6,TCEANC2,THG1L,TMEM136,TMEM167B,TMPO,TRIB1,UNC5B,ZFAND2A,ZNF737
Sens0vsRes0	BRCA1	transcription regulator	0.0268	CCL5,CCNE1,CDKN1A,COL18A1,CTNNB1,FHL2,FOXA1,FOXO3,H3F3A/H3F3B,IGF1R,KIT,LHX1,MYC,NEDD9,NOS3,NOTCH1,NR3C1,PIN1,TERT,TNFAIP2
Sens0vsRes0	ATF6	transcription regulator	0.0268	ATP2A2,CEBPB,INS,MAFA,NPPA,PCK1,PRDX2,RCAN1,SRR
Sens0vsRes0	Histone h4	group	0.0271	CCL5,CCNE1,CDKN1A,CIITA,DKK1,FASN,FMR1,INS,KALRN,MAD1L1,MGMT,MMP9,RARB,RRM2,SHANK2,TERT,TNFSF10
Sens0vsRes0	VEGFA	growth factor	0.0272	ADAM15,BTLA,CCNE1,CDKN1A,CXCL12,CXCR4,DLL1,DUSP5,ETS2,FGFR1,FOSB,JUNB,KDR,MMP9,MYCN,MYLK,NFATC1,NFATC2,NOS3,NOTCH1,NR2F2,NRF1,RCAN1,RUNX1,SFTPB,SOD2,TERT,UNC5B
Sens0vsRes0	Vegf	group	0.0274	ACAN,ADAM15,ADGRG1,ADORA2A,APLNR,BIRC7,BMP7,CA2,CDH1,CTNNB1,CXCL12,CXCR4,DUSP5,ELN,EMP1,EPHA4,FOSB,FOSL1,HID1,IHH,INHBA,INHBB,INSIG1,ISG20,KDR,KIF2C,KITLG,MAGI1,MELK,MMP9,MYC,MYCN,NFATC1,NGB,NLRP12,NOS3,NOTCH1,NR2F2,PKDCC,PMP22,RAMP3,RCAN1,SLC7A1,STIL,TACR1,TJP1,TNC,TRIB1
Sens0vsRes0	FST	other	0.0277	BMP7,FSHB,FSHR,INHBB,INS,LEFTY2,NODAL,PRDM16
Sens0vsRes0	NOG	growth factor	0.0277	ACAN,BMP7,KDR,MITF,MYC,NOG,SP7,SSTR5
Sens0vsRes0	ADRA1A	g-protein coupled receptor	0.0277	ARC,CCNE1,CEBPB,MSX2,NFIX,NPPA,PRRX1,TMPO
Sens0vsRes0	D-galactosamine	chemical - endogenous mammalian	0.0278	CYP2E1,EDNRA,JUNB,MYC,PTN,SOD2,TNFSF10
Sens0vsRes0	PRL	cytokine	0.028	ATP2A2,CAMK2N1,CDH1,CDKN1A,CLDN3,CMPK2,CTSH,DNAJA4,ECM1,IGF2,LHCGR,LY6E,MYC,N4BP1,NOS3,ODC1,P4HB,PARP10,PDGFRA,PDK2,PENK,PIM3,PRL,PROX1,RALB,SND1,SOCS1,SOD1,TIMP2
Sens0vsRes0	SP600125	chemical - kinase inhibitor	0.0284	ADAMTS9,CCL5,CDKN1A,CEBPB,CSF1R,DKK1,FASN,FOSB,HAS1,ITGA3,JUNB,LAMA5,LEP,MMP9,MYH6,NKX2-5,NOS3,NPPA,PLEC,POLD3,RARB,SOD2,SSBP2
Sens0vsRes0	IL3	cytokine	0.0287	APBA2,CCND2,CDKN1A,CSF1R,CXCR4,DAD1,FASN,FGFR1,FGFR4,GNAS,GP1BA,HOXB4,JUNB,KLF13,MS4A2,MYC,MYO1C,NCL,NEDD9,NFATC1,NKX2-3,NOTCH1,ODC1,PDE1B,PROX1,SLC2A1,SOCS1,SOD1,SOX4,TARS,TERT,TNFSF10,TNFSF8,YPEL3
Sens0vsRes0	IL13	cytokine	0.0293	ADAM15,ADORA2A,BCL3,BIRC2,CA2,CCL5,CEBPB,COL18A1,CTSH,CXCR4,EPAS1,EVL,F13A1,FOXA2,FOXA3,GSN,HRH1,HSD3B1,IFFO1,IL1RN,JAKMIP2,KCNJ15,KITLG,KLF6,LILRB2,MAF,MMP9,MN1,NFATC1,NID1,PITRM1,QSOX1,SOCS1,TFF3,TGM2,TIMP2,TIMP4,TNFRSF1B
Sens0vsRes0	IL2	cytokine	0.0293	AICDA,ARHGDIA,CACNA1E,CAMK2N1,CCL5,CCND2,CCNE1,CCR4,CDH1,CDKN1A,CREB1,CSF1R,CXCL12,CXCR4,DUSP5,EEF1E1,EMP1,EPAS1,EPHA4,EVL,FGFR1,FOXO3,GAPDH,GARS,HRH4,ICOS,IDI1,IER3,IRF4,ISG20,KIT,KLF13,KLF6,LCP2,LIFR,LY6E,MAF,MMD,MMP9,MYC,PAX5,PINX1,PPP2R2B,RGPD4 (includes others),SESN1,SOCS1,SPRED2,STC2,TBX21,TNFRSF1B,TNFRSF8,TNFSF10,UMPS
Sens0vsRes0	CSF2	cytokine	0.0296	BCL3,CARD11,CD276,CDH1,CDKN1A,CIITA,CREB1,CSF1R,CXCR4,ELN,FIGNL1,FOSL1,HOXB4,HRH4,ICOS,IER3,IL16,IL1RN,INHBA,IRF4,IRF5,LEP,MMD,MMP9,MYC,NFATC1,NFATC2,ODC1,PDE1B,PIM3,PMP22,PNPLA1,QSOX1,RACGAP1,REG3G,RRM2,SOCS1,SOD2,STEAP3,TGM2,TNFRSF1B,TNFSF8,TPM4,TREM1
Sens0vsRes0	MMP9	peptidase	0.0296	CDH1,CDKN1A,COL18A1,CTNNB1,CXCL12,CXCR4,MMP9,MYC,TJP1
Sens0vsRes0	STAT6	transcription regulator	0.0299	ANO1,BCL3,CCL5,CCND2,CDKN1A,CST7,FASN,HRH1,HSD3B1,ICOS,IL1RN,IRF4,ISG20,LGALS3BP,LIFR,LPIN2,MAF,MMP9,MYO6,NCOA3,NEDD9,NFATC1,NFATC2,SOCS1,SOX13,TBX21,TCF7,TFF3,TMEM131,TNIK
Sens0vsRes0	Jnk	group	0.03	ADARB1,ATG7,CCL5,CCNE1,CDH1,CELF2,CXCL12,CXCR4,DKK1,FOSB,GDNF,GRIA1,INS,KLF6,MMP9,MUC8,MYC,PRL,SOD2,SP7,TERT,TGM2
Sens0vsRes0	NOS2	enzyme	0.03	API5,ATP2A2,BNIP3,CDKN1A,COX6A2,CYP2E1,FASN,GDNF,IL1RN,KDR,KLF6,LEP,LGALS3BP,MMP9,MYH6,NKX2-5,NOS3,NPPA,PRL,SFXN1,TNFSF10
Sens0vsRes0	fenofibrate	chemical drug	0.0301	APOB,CD200,CEBPB,CSF1R,DBI,FASN,FOXA3,GAPDH,GOT1,IRF8,KDR,MAN1A1,MGLL,MGMT,MITF,MOS,NOS3,NPC1L1,NPPB,NR3C1,POR,RORA,SLC2A2,SOD2,TERT,THRB,TIAM1
Sens0vsRes0	SREBF2	transcription regulator	0.0306	CDKN1A,CYP4F2,CYP7B1,DBI,DHCR7,FASN,IDI1,INSIG1,NPC1L1,TFF3
Sens0vsRes0	2-amino-5-phosphonovaleric acid	chemical - other	0.0306	ARC,ASB2,DOK7,FOSB,GFRA1,GRIN1,JUNB,KDR,LRPAP1,LURAP1,NOS3,NRN1,OLFM1,RUNX1T1,STOML1,TAF8,ZNF750
Sens0vsRes0	TNC	other	0.0306	CDKN1A,DKK1,EDNRA,MBP,MSI1,MYC
Sens0vsRes0	PRMT5	enzyme	0.0306	CCNE1,FASN,LEP,MYC,NPPA,SOX2
Sens0vsRes0	Foxp1	transcription regulator	0.0306	KCNT1,MYCN,MYH6,NPPA,RYR1,SOX4
Sens0vsRes0	FOXP1	other	0.0306	CSF1R,MYH6,NFIA,NKX2-5,NPPA,ST8SIA2
Sens0vsRes0	Rar	group	0.0306	CDKN1A,CYP4F2,RARB,SFTPB,TGM2,TJP1
Sens0vsRes0	IFNA2	cytokine	0.0308	CCDC92,CDKN1A,CMPK2,DAD1,DDX56,GNAS,GOT1,IRF5,ISG20,KCNJ6,LGALS3BP,LILRB2,LY6E,MAL,MMP9,MYC,MYRF,NPTX2,PLA2G1B,SLC15A3,SOCS1,TBX21,TGM2,TNFSF10,ZBP1
Sens0vsRes0	Pkc(s)	group	0.0313	CACNA1C,CDKN1A,CRHR1,CTNNB1,CXCR4,CYP2E1,FOSL1,FSHB,IGF2,IRF6,JUNB,KLF6,MAD1L1,MAFK,MAP3K5,MMP9,MSR1,OVOL1,P4HB,PRL,RARB,SLC6A3,STC2
Sens0vsRes0	HOXC6	transcription regulator	0.0314	BMP7,FAM49A,PDGFRA,RUNX1,SENP8,ZBTB7C,ZNF536
Sens0vsRes0	butyric acid	chemical - endogenous mammalian	0.0315	ADCY1,ADGRG1,CCK,CCND2,CCNE1,CD300C,CDH1,CDKN1A,CXCR4,DDR1,DPP6,FASN,FSTL1,GAK,GATA5,GRIN1,GSN,IGF2,KIT,LEP,LY6E,MAD1L1,MAPK4,MMP9,MYC,MYCN,MYH14,NCL,NFATC1,NFATC2,NKX2-5,NPR1,PAX5,PCK1,PKHD1,PSAP,PTPN1,SLC26A5,SLC2A1,SOX9,TFF3,TGM2,TNFAIP2
Sens0vsRes0	Calcineurin protein(s)	complex	0.0326	ARC,ATP2A2,CCL5,FGF18,KCNQ2,NFATC2,NPPA,RCAN1,RYR1
Sens0vsRes0	NR1I3	ligand-dependent nuclear receptor	0.0327	ABCC3,CDKN1A,CYP7B1,INSIG1,INSIG2,MYC,NEDD9,PCK1,POR,PPP6R3,RARB,SULT1C3,TNFAIP2
Sens0vsRes0	TGFB2	growth factor	0.0327	CIITA,ID4,KDR,MMP9,NFATC2,NOTCH1,PDGFRB,RUNX1,RUNX1T1,SESN1,SMAD2,WNT11,WNT9A
Sens0vsRes0	INSR	kinase	0.033	ACADS,ARHGDIA,CCND2,CDKN1A,CORO2B,COX6A2,CXCR4,DHCR7,DLK1,FASN,FLNC,GAPDH,IDI1,IER3,IGF1R,IGF2,INS,JUNB,KCNJ15,KIT,LEP,MMP9,MYC,MYOM2,NDUFA4,NDUFB4,NOS3,NPPA,NRF1,PLA2G1B,RRM2,RTL1,SLC2A1,ST8SIA2,TFAP2C,THAP12
Sens0vsRes0	SREBF1	transcription regulator	0.0331	ACADS,CDKN1A,CEBPB,COL6A1,CYP4F2,CYP7B1,DBI,DHCR7,DLK1,FASN,IDI1,INS,INSIG1,KCNJ11,LEP,OAT,PCK1,RPLP0,RPS24,SLC2A2,STX1A,UQCRFS1
Sens0vsRes0	FAS	transmembrane receptor	0.0333	API5,ARHGDIA,BCL11A,BIRC2,CCL5,CD200,CD300C,CDKN1A,COL18A1,COL6A1,CREB1,DGCR2,ERCC1,FADD,FOSB,FOXO3,IER3,IL16,INPP4A,IQGAP2,LILRB2,MMP9,NLRP1,NR3C1,ORM1,PLEC,PSD4,PTPN1,PTPRN2,SOD2,SORL1,STK3,TNC,TNFRSF1B,TNFSF10,TPM4,TRIB1
Sens0vsRes0	SB-431542	chemical reagent	0.0333	CDH1,CHRM3,ETS2,LEFTY2,MAFB,MSX2,MYC,NODAL,SMAD2,SMAD6,SP7,TJP1
Sens0vsRes0	CYP19A1	enzyme	0.0334	CCNE1,FASN,GHRHR,HSD17B3,LEP,LHCGR,PRL,PXN,SOX9,SSTR5
Sens0vsRes0	ITK	kinase	0.0336	ARAP3,CCL5,CD7,CPNE7,MAF,MYC,SLC2A1,SRGAP3,SULF2,TBX21,TNFSF10
Sens0vsRes0	staurosporine	chemical - kinase inhibitor	0.0341	ARC,CA2,CDKN1A,CYP2E1,FOSL1,IGF1R,IGF2,INHBB,MMP9,NEDD9,ODC1,PCK1,RCAN1,TOP1
Sens0vsRes0	miR-34a-5p (and other miRNAs w/seed GGCAGUG)	mature microrna	0.0342	CDKN1A,CREB1,DLL1,FOXP1,MYC,MYCN,NOTCH1,SOX2
Sens0vsRes0	miR-155-5p (miRNAs w/seed UAAUGCU)	mature microrna	0.0348	AICDA,CEBPB,CSF1R,CTNNB1,DNAJC19,FADD,FOXO3,LCLAT1,MAF,MAFB,MEIS1,MSI2,PODXL,POLE4,RIPK1,SMAD2,SOCS1,TRIM32
Sens0vsRes0	FOSB	transcription regulator	0.0349	CCR4,CEBPB,FOSB,FOSL1,INHBA,MMP9
Sens0vsRes0	PARK2	enzyme	0.0349	CCNE1,CTNNB1,KDR,MYC,PRDX2,SLC6A3
Sens0vsRes0	ZBED6	other	0.0349	COL13A1,IGF2,KITLG,MAFA,TCF7,WWC1
Sens0vsRes0	CTGF	growth factor	0.0351	ACAN,BIRC2,CTNNB1,DAD1,IGF2,KITLG,LHCGR,LTBP3,MMP9,MYC,PODXL,SOX2,SOX4
Sens0vsRes0	ERN1	kinase	0.0352	ANG,ATP2A2,CDH1,CDH6,CEBPB,CREB3L2,CYP2E1,FASN,GOT1,GP1BB,PADI4,SEC61A1,SEL1L,SLC7A1,SPTLC3
Sens0vsRes0	SNAI2	transcription regulator	0.0352	CDH1,CXCL12,CXCR4,ID4,ITGA3,MMP9,SOX9
Sens0vsRes0	azoxymethane	chemical toxicant	0.0352	CDKN1A,CTNNB1,IGF1R,MYC,ODC1,PRKCZ,PTP4A3
Sens0vsRes0	phenylephrine	chemical drug	0.0357	ATP2A2,EDNRA,MYC,MYH6,NPPA,NPPB,RCAN1,RRAD,THRB
Sens0vsRes0	IL6	cytokine	0.0358	ABCC3,ADGRB1,ANG,APOB,ATP2A2,BCL3,BUB3,CCK,CCL5,CCNE1,CCR4,CDH1,CDKN1A,CEBPB,CENPA,CIITA,CTNNB1,CXCR4,CYP2E1,ETS2,GP1BA,GRIN1,ICOS,IGF2,IL1RN,IRF4,JUNB,KDR,KIF2C,KIT,LEFTY2,LEP,LHCGR,LIFR,LY86,MAF,MMP9,MSR1,MYC,NOS3,NOTCH1,NR3C1,ORM1,PENK,PTP4A3,RORA,RRM2,SFTPB,SLC14A2,SLC2A2,SNAI1,SOCS1,SOD2,SP7,SST,SV2B,TAL1,TERT,TGM2,TNC,TNFRSF1B,TNFRSF25,TNFSF10,WHSC1
Sens0vsRes0	CALCA	other	0.0358	CTNNB1,CXCR4,JUNB,KDR,KIF26A,ODC1,PPP1R1A,PRIMA1,PRL,PXN,SLC9A3,TACR1
Sens0vsRes0	N-cor	group	0.0363	CCL5,CDKN1A,FASN,LHPP,MMP9,NFATC1,PCK1,RARB,RNF144B,SOCS1,ZNF703
Sens0vsRes0	IRF4	transcription regulator	0.0364	AICDA,BNIP3,CIITA,CXCR4,DBI,GALNT2,HSPA8,IL1RN,IRF4,IRF5,MYC,PAX5,RORA,SLC2A1,TBX21,TNFRSF8,TNFSF10
Sens0vsRes0	SPP1	cytokine	0.0368	CA2,CCL5,CCNE1,CDH1,CDKN1A,CXCL12,DHCR7,ETS2,INSIG1,ITGA3,MMP9,MYC,NOS3,NOTCH1,POR,SNAI1,SOX8,SOX9,TERT,TXNRD2
Sens0vsRes0	EGLN1	enzyme	0.0378	CXCR4,EPAS1,INHBA,LEP,MYC,NOS3,SLC2A1,SOX9
Sens0vsRes0	PTGES	enzyme	0.0378	CDH1,CDKN1A,MMP9,MYC,MYH6,NOS3,NPPA,SDS
Sens0vsRes0	RB1	transcription regulator	0.0382	ATP6V1F,BNIP3,CACNA1S,CCNE1,CDH1,CDKN1A,CLDN3,DLK1,EDNRA,FOSL1,IGF1R,KCNK1,KDR,KIT,MAF,MAPK4,MEIS1,MELK,MSX1,MYC,MYH6,MYOM2,NDUFA4,NKX2-5,NRF1,PBX3,POLD3,REEP1,RRM2,RYR1,SH3BP2,SOD2,TERT,TMPO,UQCRFS1,VRK1,YWHAE
Sens0vsRes0	dextran sulfate	chemical drug	0.0384	CARD11,CCL5,COL18A1,CTNNB1,FGF4,FGFR1,FGFR3,FIGNL1,IGF1R,MMP9,MSR1,MYC,MYLK,NFATC2,PTN,PTP4A3,RACGAP1,REG3G,RRM2,STEAP3,TFF2,TGM2,TIMP2,TJP1,TNFRSF1B
Sens0vsRes0	ANGPT2	growth factor	0.0385	BCR,CCL5,CDKN1A,CEBPB,FKBP4,KPNA2,LEP,MGMT,MMP9,MYH6,NOS3,NPPA,P4HB,PDGFRB,RCAN1,SNAI1,SOD1,SOD2,SPTLC3,TNIK,TOP1
Sens0vsRes0	MAPK8	kinase	0.0387	ADARB1,ATG7,BDP1,CCL5,CDH1,CDKN1A,CEBPB,FOSL1,KLF6,LEP,MMP9,MSR1,MYC,NPPA,NPPB,TACR1,TBX21,WNT4
Sens0vsRes0	HSF1	transcription regulator	0.0387	ATG7,BMP7,CCNE1,COBL,COL18A1,DNAJA4,EFEMP1,FASN,FGF4,FKBP4,HNRNPA3,HSPA8,MAPT,MITF,NFATC2,PROM2,RRAD,SLC44A5,SLC5A3,SYCE1
Sens0vsRes0	FGF1	growth factor	0.0389	CDH1,CDKN1A,CTNNB1,DLL1,EN1,FGF3,FGFR1,GDNF,MYC,NOS3,NOTCH1,ODC1,SOX2,TGM2
Sens0vsRes0	quinolinic acid	chemical - endogenous mammalian	0.0393	FOSB,GDNF,GFRA1,JUNB,MYC,NTRK3,PENK
Sens0vsRes0	APLN	other	0.0393	KDR,LYL1,MYC,MYH6,NKX2-5,SOD1,SOX18
Sens0vsRes0	ETS1	transcription regulator	0.0395	BCL11A,CCL5,CCNE1,CDKN1A,CSF1R,ETS2,FGFR4,FOXD1,HSPA8,INSIG1,JUNB,MGAT5,MMP9,MSR1,MYC,NOS3,NPR1,PRL,PTPRN2,RUNX1,SNAI1,TBX21,ZAP70
Sens0vsRes0	MSX2	transcription regulator	0.0397	CTNNB1,DKK1,EPHA4,MSX2,PROX1,SP7
Sens0vsRes0	Sos	group	0.04	CA2,DOCK1,ENAH,HSD3B1,KIF2A,KLF6,LGALS3BP,LTBP3,MAFK,MYH6,ODC1,PDE6B,PIAS1,PIP5K1B,RALB,RGMA,RIPK1,RUNX1,SIRPA,SMURF1,SNN,STK3
Sens0vsRes0	dihydrotestosterone	chemical - endogenous mammalian	0.0414	ANO1,ARFGAP3,ATP2A2,CCND2,CCNE1,CDH1,CDKN1A,CLIC6,CNTNAP2,COL6A1,CTNNB1,CYP4A22,DBI,ELN,FAM111B,FASN,FGFR1,FOXE1,FOXQ1,FSHB,FSHR,GAPDH,GLRX3,GPR20,GPRIN2,GSN,HSD3B2,IGF1R,INHBB,IQGAP2,KALRN,LAMA5,LEP,LY6E,MAF,MGLL,MYC,MYLK,NOS3,NOTCH1,NR3C1,ODC1,PCK1,RPS24,SEL1L,SFTPB,SLC2A1,SNAI1,TGM2,WNT4
Sens0vsRes0	POLR2A	enzyme	0.0416	ANO1,CCNE1,CDKN1A,CXCR4,GAPDH,MAGI1,MYC,STC2
Sens0vsRes0	levothyroxine	chemical - endogenous mammalian	0.0416	ATP2A2,CCK,MYH6,NPPA,PCSK6,PENK,RORA,SSTR5
Sens0vsRes0	SPIB	transcription regulator	0.0422	CD200,CD300C,DLL1,IRF4,KDR,KIT,KLF6,NRXN2,SLC22A12,TCEANC2,TENM4
Sens0vsRes0	15-deoxy-delta-12,14 -PGJ 2	chemical - endogenous non-mammalian	0.0427	BIRC2,CCL5,CCND2,CD200,CDKN1A,CIITA,FKBP4,GSN,KDR,MMP9,MSR1,MYC,NFKBIB,NOS3,PDGFRA,RARB,RORA,SFTPB,SOCS1,SOD1
Sens0vsRes0	MAPK1	kinase	0.0428	BCL11A,CCL5,CDKN1A,CTNNA2,CTNNB1,DGKI,EHD1,EMP1,ERCC1,EXOC2,FHL2,FLNC,FOSB,IL1RN,ISG20,JUNB,LGALS3BP,MBP,MITF,MMP9,MYRF,NFATC1,NPPA,NRN1,PRL,PRMT8,SECTM1,SHANK2,SNAI1,TBX21,TJP1,TNFRSF1B,TNFSF10,UTP18
Sens0vsRes0	lenalidomide	chemical drug	0.0429	ACTG1,AJAP1,AUTS2,BCL11B,CEBPB,CTNNB1,HLA-DPB1,HS3ST3B1,IRF4,LRP5,LRRC4C,RAD18,RTP4,SEL1L,SNRPN,TCF7L1,WNT11,WNT4,WNT9A
Sens0vsRes0	KAT5	transcription regulator	0.0429	BIRC2,CCND2,CDKN1A,CXCR4,ERCC1,FOXA2,MAD1L1,MAPT,MYC,NPPA,PRL,SOD2,SOX17
Sens0vsRes0	PTGER2	g-protein coupled receptor	0.0429	CDH1,CSF1R,CXCR4,ECM1,KIF2C,MELK,MMP9,PXN,RACGAP1,STIL,TIMP2,TIMP4,TREM1
Sens0vsRes0	nitric oxide	chemical - endogenous mammalian	0.043	ARID1B,BIRC2,BNIP3,CDKN1A,CTSH,CXCL12,DPYSL3,EN2,IER3,JUNB,MMP9,MYC,NID1,NR3C1,ODC1,PRDX5,SOD1,TIMP2
Sens0vsRes0	candesartan	chemical drug	0.0437	CREB1,LEP,NOS3,NPPA,NPR3,PDGFRB,SLC9A3
Sens0vsRes0	STUB1	enzyme	0.0447	CDKN1A,JUNB,MAPT,NOS3,NPPA,TERT
Sens0vsRes0	pioglitazone	chemical drug	0.0453	APOB,ATP2A2,CDKN1A,FOSL1,HAS1,HSD3B2,IL1RN,INS,LEP,MMP9,NPPA,RARB,RORA,SLC2A1,SLC2A2,SLC9A3,SOD2,TNFRSF1B
Sens0vsRes0	pyridaben	chemical toxicant	0.0457	AMN,CACNA1E,DGKI,INHBA,KCNMA1,KIAA1217,LIFR,TRPM3
Sens0vsRes0	thioctic acid	chemical drug	0.0457	LEP,MITF,MMP9,MYC,NOX3,SOD1,SOD2,TIMP2
Sens0vsRes0	DKK1	growth factor	0.0457	CDKN1A,CTNNB1,MMP9,MYC,SOX9,SP7,TBX3,WNT11
Sens0vsRes0	IFI16	transcription regulator	0.0462	CCL5,CCR4,CDKN1A,FSHR,HSD3B1,IL1RN,NKX2-5,NPPA,PCP4,SOD1
Sens0vsRes0	NRG2	growth factor	0.0464	BNIP3,FOSB,HOXD3,IER3,IGF2,JUNB,LIFR,SOX2,TNFRSF25
Sens0vsRes0	NEUROG1	transcription regulator	0.0464	CCND2,EPAS1,GFPT2,INHBA,MMP9,NOG,PAPPA,SULF1,TACR1
Sens0vsRes0	12-(3-adamantan-1-yl-ureido) dodecanoic acid	chemical reagent	0.0464	API5,CASP14,DAD1,FADD,LHX4,PRDX2,TNFRSF1B,TNFSF10,TRAF4
Sens0vsRes0	dimethyl sulfoxide	chemical drug	0.0474	BNIP3,CCND2,CEBPB,COL22A1,CTNNB1,CYP2E1,EIF4EBP2,LIFR,MYC,MYH6,NKX2-5,NPPB,NR2F2,SP7,TERT
Sens0vsRes0	cisplatin	chemical drug	0.0477	ABCC3,ADRM1,ASTN2,BBS9,BIRC2,BIRC7,CACNG5,CCL5,CDKN1A,CTNNB1,DEPDC1B,DICER1,DKK1,DNAI2,DOCK1,DPYSL5,ERCC1,FASN,FNDC3B,FOSL1,GCGR,GRIA1,GRIN2B,HEYL,HIC1,HSD17B3,IER3,IGF1R,MAD1L1,MYC,MYCN,NOTCH1,NOX3,OAT,ODC1,PBX3,PIK3C3,PIN1,PROCR,PSRC1,PXN,RNF144B,RPS21,RRM2,RUNX1,SESN1,SLC22A8,SLC2A1,SLC6A6,SOD1,SSBP2,TERT,TNFRSF1B,TNFSF10,TOP1,TP53AIP1,USP6NL,WNT4
Sens0vsRes0	CHUK	kinase	0.0479	CCL5,CDKN1A,CEBPB,COL18A1,CXCL12,CYP7B1,EN2,ENAH,FOXF2,GRIN2B,IL1RN,JUNB,LIFR,MFAP5,MMP9,MYC,NID1,NOTCH1,OVOL1,RCAN1,TNFAIP2,TNFRSF1B
Sens0vsRes0	amphetamine	chemical drug	0.0488	CREB1,CSF1R,FOSB,FOSL1,GDF1,HIVEP3,HSPA8,INHBA,JUNB,PPP1R9B,SLC6A3
Sens0vsRes0	ERBB4	kinase	0.0488	CDH1,CDKN1A,CTNNB1,CXCL12,GPC1,IGF2,MYC,NID1,SLC2A1,SLC6A3,TNC
Sens0vsRes0	PKD1	ion channel	0.0498	CDKN1A,CTNNB1,DPEP1,FGFR1,FGFR3,FOSB,GLI2,JAKMIP2,NAPSA,NEDD9,PCK1,SEMA4C,SLC2A2,SMURF1,SPATA6,TENM2,THG1L,VSTM2A,YY1
Sens0vsSens0.6	APP	other	0.000115	ACTG1,ATP2B2,GAP43,GNA12,GRIA1,IGF1R,KCND3,LRP5,MADD,NARS2,NDUFS6,SDC4,THY1
Sens0vsSens0.6	WNT3A	cytokine	0.000854	ARRDC4,GAP43,GATA4,PMP22,SDC4,THY1
Sens0vsSens0.6	lenalidomide	chemical drug	0.001	ACTG1,HS3ST3B1,LRP5,ORC5,SNRPN
Sens0vsSens0.6	APOE	transporter	0.00354	GRIA1,IGF1R,LIMS2,SDC4,THY1
Sens0vsSens0.6	Salmonella enterica serotype abortus equi lipopolysaccharide	chemical toxicant	0.00715	ARRDC4,HS3ST3B1,ICAM4,MAD1L1
Sens0vsSens0.6	D-glucose	chemical - endogenous mammalian	0.00905	ACAA2,ATP2B2,GATA4,GCGR,IGF1R,SLC25A10,SLC29A1
Sens0vsSens0.6	HTT	transcription regulator	0.0132	ATP2B2,DBNL,GABRG2,GAP43,GRIA1,NCS1,SCAMP5,SEPHS1
Res0vsRes0.6	REST	transcription regulator	0.000638	CBLN1,CREB3L3,DNMT3A,GRIK4,LHX5
Res0vsRes0.6	FGFR2	kinase	0.000739	FOXQ1,NOTCH1,NR5A2,SFRP1,SOX2
Res0vsRes0.6	CTNNB1	transcription regulator	0.00177	C2orf40,CBLN1,FOXQ1,MITF,NOTCH1,NR5A2,P2RX7,SERPINA5,SFRP1,SOX11,SOX2
Res0vsRes0.6	SOX2	transcription regulator	0.002	CHST15,LHX5,NOTCH1,NR5A2,PPL,SOX2,TERF1
Res0vsRes0.6	TCF7L2	transcription regulator	0.00226	BIN1,CAMK2N1,JAM3,KIF19,RHBDL2,SOX2,ZNF536
Res0vsRes0.6	tretinoin	chemical - endogenous mammalian	0.0027	CA8,CHL1,DDX18,DPYSL5,EIF3C,MEIS2,NOTCH1,OASL,P2RX7,POMC,RPA1,SFRP1,SHANK2,SOX2,TERF1,TUBGCP5,ZNF536
Res0vsRes0.6	KLF4	transcription regulator	0.00272	ADRB2,CHST15,LHX5,NOTCH1,PPL,SOX2
Res0vsRes0.6	NKX2-1	transcription regulator	0.0033	CA8,CHRNA7,FOXQ1,SOX2,TOX
Res0vsRes0.6	GATA3	transcription regulator	0.00676	BCL11B,LHX5,NOTCH1,NR5A2,PPL
Res0vsRes0.6	beta-estradiol	chemical - endogenous mammalian	0.00981	ADRB2,BIN1,CTTN,DRD1,GRIK4,HTR4,INSIG2,MEDAG,MEIS2,NR5A2,POMC,PPL,SERPINA5,SFRP1,SFXN5,SLC2A4RG,SOX11,TACR1
Res0vsRes0.6	MAPK1	kinase	0.013	EXOC2,MITF,OASL,PRMT8,SHANK2,SIRT6
Res0vsRes0.6	MYC	transcription regulator	0.0146	BIN1,CAMK2N1,CHST15,DDX18,LHX5,MITF,PPL,RHPN1,SFRP1,SFXN1,SOX2,YY1
Res0vsRes0.6	RNA polymerase II	complex	0.0152	KCNF1,NBPF15 (includes others),NR5A2,OASL,POMC
Res0vsRes0.6	HTT	transcription regulator	0.0175	BCL11B,C2orf40,CBLN1,COL18A1,CTTN,DRD1,MEIS2,P2RX7,SFRP1
Res0vsRes0.6	Vegf	group	0.0218	ALOX5AP,DOK5,NOTCH1,NR5A2,SFRP1,TACR1,TPST1
Res0vsRes0.6	TCR	complex	0.0265	BIN1,LIME1,OASL,P2RX7,POMC
Res0vsRes0.6	CEBPA	transcription regulator	0.0307	ALOX5AP,BIN1,CD7,LHX5,NR5A2,PPL
Res0vsRes0.6	SMARCA4	transcription regulator	0.0461	BIN1,DDX18,ENTPD3,EVA1A,RHBDL2,SOX2,YY1
Res0vsRes0.6	FGF2	growth factor	0.0495	GRIK4,MITF,NOTCH1,SFRP1,YY1
Res0vsRes7	APP	other	0.00394	AMPH,ATP5H,CCND1,CH25H,CPLX1,CRABP2,EOMES,NES,NGFR,SLAMF1,THSD4
Res0vsRes7	MYC	transcription regulator	0.00023	BIN1,CCND1,CHST15,CRABP2,DLX3,EBF1,EOMES,GATA4,IGLL1/IGLL5,IL5RA,KIF16B,OAT,PAX2,SOX2,UGT1A1	15 (2)
Res0vsRes7	ESR2	ligand-dependent nuclear receptor	0.00549	BIN1,CCND1,CHST15,DUSP10,EGR3,ELAVL2,SOX11
Res0vsRes7	SOX2	transcription regulator	4.17e-06	CCND1,CHST15,CRABP2,DLX3,DLX4,EOMES,GATA4,KIF16B,PAX2,SOX2	10 (2)
Res0vsRes7	POU5F1	transcription regulator	3.26e-05	CCND1,CHST15,CRABP2,DLX3,DLX4,EOMES,GATA4,KIF16B,SOX2
Res0vsRes7	KLF4	transcription regulator	4.77e-07	CCND1,CHST15,CRABP2,DLX3,EOMES,GATA4,KIF16B,PAX2,SLC4A7,SOX2
Res0vsRes7	SP1	transcription regulator	9.04e-05	CCND1,CPLX1,CRABP2,DLX3,GJD2,HDAC4,KCNQ2,LIPA,NES,NGFR,SLC4A7
Res0vsRes7	CD3	complex	0.00483	ATP11B,CCND1,CH25H,EGR3,EOMES,IGLL1/IGLL5,SYT7,TPST1,UQCR11
Res0vsRes7	CD28	transmembrane receptor	0.00697	ATP11B,BIN1,CCND1,CH25H,EOMES,IGLL1/IGLL5
Res0vsRes7	NFkB (complex)	complex	0.0319	AMPH,CCND1,CD7,EOMES,IGLL1/IGLL5,ITPKB,TPO
Res0vsRes7	HTT	transcription regulator	0.00281	CCND1,DLX3,DPM2,EBF1,GJD2,KCNQ2,MEIS2,NGFR,POR,UQCR11
Res0vsRes7	tretinoin	chemical - endogenous mammalian	0.0123	APLNR,CCND1,CRABP2,GATA4,HOXB13,LIPA,MEF2D,MEIS2,NES,OAT,OLFM4,POR,SOX2,THSD4
Res0vsRes7	Histone h3	group	0.00106	CCND1,DUSP10,EOMES,GABRG3,GATA4,LRRC55,MEIS2,ZDHHC11	8 (2)
Res0vsRes7	CTNNB1	transcription regulator	0.000702	CCND1,CRABP2,EOMES,LIPA,MEF2D,NES,NGFR,OAT,SOX11,SOX2,WNT11
Res0vsRes7	trichostatin A	chemical drug	0.00847	CCND1,DLX4,DPM2,GJD2,NGFR,OAT,PINX1,THSD4
Res0vsRes7	GLI1	transcription regulator	6.92e-05	CCND1,EGR3,ELAVL2,GATA4,NES,PAX2,SOX2
Res0vsRes7	CEBPA	transcription regulator	0.0189	APLNR,BIN1,CD7,CRABP2,DLX3,PAX2
Res0vsRes7	MAPK1	kinase	0.00768	CCND1,CD84,CRABP2,DLX3,PRMT8,SLC4A7
Res0vsRes7	valproic acid	chemical drug	0.00185	CCND1,CH25H,DPM2,MEF2D,NES,SOX2,THSD4,UGT1A1
Res0vsRes7	HGF	growth factor	0.0121	CCND1,GAK,HLX,IL5RA,NES,SOX2,TRIP13
Res0vsRes7	U0126	chemical - kinase inhibitor	0.0349	APLNR,CCND1,DUSP10,EGR3,NES,SOX2
Res0vsRes7	STAT3	transcription regulator	0.0467	CCND1,EGR3,EOMES,NES,SLAMF1,SOX2
Res0vsRes7	TCF7L2	transcription regulator	0.0228	BIN1,CCND1,NKX6-2,SOX2,STXBP3
Res0vsRes7	EP300	transcription regulator	0.0197	CCND1,CRABP2,PPM1E,SLAMF1,SOX2,TPO
Res0vsRes7	CSF2	cytokine	0.0259	CCND1,EGR3,HJURP,IL5RA,MAEA,TRIP13

## Sheet: C. meDiff_FuncDisEnr
Supplementary Table S2C. Functional and disease enrichments of the genes closest to differentially methylated sites (Ingenuity Pathway Analysis, Qiagen)
Comparison Groups	Enrichment Category	Enrichment Function	Enrichment Function Annotation	p-value	Molecules	# Molecules
Sens0vsRes0	Cancer	malignant solid tumor	malignant solid tumor	9.55e-55	A4GALT, AAAS, AASS, ABCA13, ABCC3, ABCC8, ABCD4, ABHD11, ABHD8, ACADS, ACAN, ACOT12, ACSBG2, ACTG1, ACTR3B, ACTRT2, ADAM15, ADAM23, ADAMTS15, ADAMTS17, ADAMTS9, ADAMTSL4, ADARB1, ADARB2, ADCY1, ADCY2, ADCYAP1R1, ADGRA2, ADGRB1, ADGRD1, ADGRG1, ADORA2A, ADRA2A, ADRA2C, ADRB2, ADRM1, ADSSL1, AFAP1L2, AFF3, AGPAT3, AICDA, AIFM3, AIPL1, AJAP1, AKAP1, ALCAM, ALDH5A1, ALG10, ALG10B, ALK, ALLC, ALX3, AM…	1561
Sens0vsRes0	Organismal Injury and Abnormalities	malignant solid tumor	malignant solid tumor	9.55e-55	A4GALT, AAAS, AASS, ABCA13, ABCC3, ABCC8, ABCD4, ABHD11, ABHD8, ACADS, ACAN, ACOT12, ACSBG2, ACTG1, ACTR3B, ACTRT2, ADAM15, ADAM23, ADAMTS15, ADAMTS17, ADAMTS9, ADAMTSL4, ADARB1, ADARB2, ADCY1, ADCY2, ADCYAP1R1, ADGRA2, ADGRB1, ADGRD1, ADGRG1, ADORA2A, ADRA2A, ADRA2C, ADRB2, ADRM1, ADSSL1, AFAP1L2, AFF3, AGPAT3, AICDA, AIFM3, AIPL1, AJAP1, AKAP1, ALCAM, ALDH5A1, ALG10, ALG10B, ALK, ALLC, ALX3, AM…	1561
Sens0vsRes0	Cancer	neoplasia	neoplasia of epithelial tissue	5.87e-52	AAAS, AASS, ABCA13, ABCC3, ABCC8, ABCD4, ABHD11, ABHD8, ACADS, ACAN, ACOT12, ACSBG2, ACTG1, ACTR3B, ACTRT2, ADAM15, ADAM23, ADAMTS15, ADAMTS17, ADAMTS9, ADAMTSL4, ADARB1, ADARB2, ADCY1, ADCY2, ADCYAP1R1, ADGRD1, ADGRG1, ADORA2A, ADRA2A, ADRA2C, ADRB2, ADRM1, ADSSL1, AFAP1L2, AFF3, AICDA, AIFM3, AIPL1, AJAP1, AKAP1, ALCAM, ALDH5A1, ALG10, ALG10B, ALK, ALLC, ALX3, AMN, AMOTL2, ANGPTL6, ANKRD30B, AN…	1497
Sens0vsRes0	Organismal Injury and Abnormalities	neoplasia	neoplasia of epithelial tissue	5.87e-52	AAAS, AASS, ABCA13, ABCC3, ABCC8, ABCD4, ABHD11, ABHD8, ACADS, ACAN, ACOT12, ACSBG2, ACTG1, ACTR3B, ACTRT2, ADAM15, ADAM23, ADAMTS15, ADAMTS17, ADAMTS9, ADAMTSL4, ADARB1, ADARB2, ADCY1, ADCY2, ADCYAP1R1, ADGRD1, ADGRG1, ADORA2A, ADRA2A, ADRA2C, ADRB2, ADRM1, ADSSL1, AFAP1L2, AFF3, AICDA, AIFM3, AIPL1, AJAP1, AKAP1, ALCAM, ALDH5A1, ALG10, ALG10B, ALK, ALLC, ALX3, AMN, AMOTL2, ANGPTL6, ANKRD30B, AN…	1497
Sens0vsRes0	Cancer	epithelial cancer	epithelial cancer	9.76e-52	AAAS, AASS, ABCA13, ABCC3, ABCC8, ABCD4, ABHD11, ABHD8, ACADS, ACAN, ACOT12, ACSBG2, ACTG1, ACTR3B, ACTRT2, ADAM15, ADAM23, ADAMTS15, ADAMTS17, ADAMTS9, ADAMTSL4, ADARB1, ADARB2, ADCY1, ADCY2, ADCYAP1R1, ADGRD1, ADGRG1, ADORA2A, ADRA2A, ADRA2C, ADRB2, ADRM1, ADSSL1, AFAP1L2, AFF3, AICDA, AIFM3, AIPL1, AJAP1, AKAP1, ALCAM, ALDH5A1, ALG10, ALG10B, ALK, ALLC, ALX3, AMN, AMOTL2, ANGPTL6, ANKRD30B, AN…	1492
Sens0vsRes0	Organismal Injury and Abnormalities	epithelial cancer	epithelial cancer	9.76e-52	AAAS, AASS, ABCA13, ABCC3, ABCC8, ABCD4, ABHD11, ABHD8, ACADS, ACAN, ACOT12, ACSBG2, ACTG1, ACTR3B, ACTRT2, ADAM15, ADAM23, ADAMTS15, ADAMTS17, ADAMTS9, ADAMTSL4, ADARB1, ADARB2, ADCY1, ADCY2, ADCYAP1R1, ADGRD1, ADGRG1, ADORA2A, ADRA2A, ADRA2C, ADRB2, ADRM1, ADSSL1, AFAP1L2, AFF3, AICDA, AIFM3, AIPL1, AJAP1, AKAP1, ALCAM, ALDH5A1, ALG10, ALG10B, ALK, ALLC, ALX3, AMN, AMOTL2, ANGPTL6, ANKRD30B, AN…	1492
Sens0vsRes0	Cancer	cancer	cancer	2.98e-51	A4GALT, AAAS, AASS, ABCA13, ABCC3, ABCC8, ABCD4, ABHD11, ABHD8, ACADS, ACAN, ACOT12, ACSBG2, ACTG1, ACTR3B, ACTRT2, ADAM15, ADAM23, ADAMTS15, ADAMTS17, ADAMTS9, ADAMTSL4, ADARB1, ADARB2, ADCY1, ADCY2, ADCYAP1R1, ADGRA2, ADGRB1, ADGRD1, ADGRG1, ADORA2A, ADRA2A, ADRA2C, ADRB2, ADRM1, ADSSL1, AFAP1L2, AFF3, AGPAT3, AICDA, AIFM3, AIPL1, AJAP1, AKAP1, ALCAM, ALDH5A1, ALG10, ALG10B, ALK, ALLC, ALX3, AM…	1568
Sens0vsRes0	Organismal Injury and Abnormalities	cancer	cancer	2.98e-51	A4GALT, AAAS, AASS, ABCA13, ABCC3, ABCC8, ABCD4, ABHD11, ABHD8, ACADS, ACAN, ACOT12, ACSBG2, ACTG1, ACTR3B, ACTRT2, ADAM15, ADAM23, ADAMTS15, ADAMTS17, ADAMTS9, ADAMTSL4, ADARB1, ADARB2, ADCY1, ADCY2, ADCYAP1R1, ADGRA2, ADGRB1, ADGRD1, ADGRG1, ADORA2A, ADRA2A, ADRA2C, ADRB2, ADRM1, ADSSL1, AFAP1L2, AFF3, AGPAT3, AICDA, AIFM3, AIPL1, AJAP1, AKAP1, ALCAM, ALDH5A1, ALG10, ALG10B, ALK, ALLC, ALX3, AM…	1568
Sens0vsRes0	Cancer	tumorigenesis	tumorigenesis of tissue	3.55e-50	AAAS, AASS, ABCA13, ABCC3, ABCC8, ABCD4, ABHD11, ABHD8, ACADS, ACAN, ACOT12, ACSBG2, ACTG1, ACTR3B, ACTRT2, ADAM15, ADAM23, ADAMTS15, ADAMTS17, ADAMTS9, ADAMTSL4, ADARB1, ADARB2, ADCY1, ADCY2, ADCYAP1R1, ADGRD1, ADGRG1, ADORA2A, ADRA2A, ADRA2C, ADRB2, ADRM1, ADSSL1, AFAP1L2, AFF3, AICDA, AIFM3, AIPL1, AJAP1, AKAP1, ALCAM, ALDH5A1, ALG10, ALG10B, ALK, ALLC, ALX3, AMN, AMOTL2, ANGPTL6, ANKRD30B, AN…	1507
Sens0vsRes0	Organismal Injury and Abnormalities	tumorigenesis	tumorigenesis of tissue	3.55e-50	AAAS, AASS, ABCA13, ABCC3, ABCC8, ABCD4, ABHD11, ABHD8, ACADS, ACAN, ACOT12, ACSBG2, ACTG1, ACTR3B, ACTRT2, ADAM15, ADAM23, ADAMTS15, ADAMTS17, ADAMTS9, ADAMTSL4, ADARB1, ADARB2, ADCY1, ADCY2, ADCYAP1R1, ADGRD1, ADGRG1, ADORA2A, ADRA2A, ADRA2C, ADRB2, ADRM1, ADSSL1, AFAP1L2, AFF3, AICDA, AIFM3, AIPL1, AJAP1, AKAP1, ALCAM, ALDH5A1, ALG10, ALG10B, ALK, ALLC, ALX3, AMN, AMOTL2, ANGPTL6, ANKRD30B, AN…	1507
Sens0vsRes0	Cancer	abdominal neoplasm	abdominal neoplasm	3.38e-49	AAAS, AASS, ABCA13, ABCC3, ABCC8, ABCD4, ABHD11, ABHD8, ACADS, ACAN, ACOT12, ACSBG2, ACTG1, ACTR3B, ACTRT2, ADAM15, ADAM23, ADAMTS15, ADAMTS17, ADAMTS9, ADAMTSL4, ADARB1, ADARB2, ADCY1, ADCY2, ADCYAP1R1, ADGRD1, ADGRG1, ADORA2A, ADRA2A, ADRA2C, ADRB2, ADRM1, ADSSL1, AFAP1L2, AFF3, AICDA, AIFM3, AIPL1, AJAP1, AKAP1, ALCAM, ALDH5A1, ALG10, ALG10B, ALK, ALLC, ALX3, AMN, AMOTL2, ANG, ANGPTL6, ANKRD30…	1471
Sens0vsRes0	Organismal Injury and Abnormalities	abdominal neoplasm	abdominal neoplasm	3.38e-49	AAAS, AASS, ABCA13, ABCC3, ABCC8, ABCD4, ABHD11, ABHD8, ACADS, ACAN, ACOT12, ACSBG2, ACTG1, ACTR3B, ACTRT2, ADAM15, ADAM23, ADAMTS15, ADAMTS17, ADAMTS9, ADAMTSL4, ADARB1, ADARB2, ADCY1, ADCY2, ADCYAP1R1, ADGRD1, ADGRG1, ADORA2A, ADRA2A, ADRA2C, ADRB2, ADRM1, ADSSL1, AFAP1L2, AFF3, AICDA, AIFM3, AIPL1, AJAP1, AKAP1, ALCAM, ALDH5A1, ALG10, ALG10B, ALK, ALLC, ALX3, AMN, AMOTL2, ANG, ANGPTL6, ANKRD30…	1471
Sens0vsRes0	Cancer	digestive organ tumor	digestive organ tumor	4.24e-49	AAAS, AASS, ABCA13, ABCC3, ABCC8, ABCD4, ABHD8, ACADS, ACAN, ACOT12, ACSBG2, ACTG1, ACTR3B, ACTRT2, ADAM15, ADAM23, ADAMTS15, ADAMTS17, ADAMTS9, ADAMTSL4, ADARB1, ADARB2, ADCY1, ADCY2, ADCYAP1R1, ADGRD1, ADGRG1, ADORA2A, ADRA2A, ADRA2C, ADRM1, ADSSL1, AFAP1L2, AFF3, AICDA, AIFM3, AIPL1, AJAP1, AKAP1, ALCAM, ALDH5A1, ALG10, ALG10B, ALK, ALLC, ALX3, AMN, AMOTL2, ANG, ANGPTL6, ANKRD30B, ANO1, ANO4, …	1407
Sens0vsRes0	Organismal Injury and Abnormalities	digestive organ tumor	digestive organ tumor	4.24e-49	AAAS, AASS, ABCA13, ABCC3, ABCC8, ABCD4, ABHD8, ACADS, ACAN, ACOT12, ACSBG2, ACTG1, ACTR3B, ACTRT2, ADAM15, ADAM23, ADAMTS15, ADAMTS17, ADAMTS9, ADAMTSL4, ADARB1, ADARB2, ADCY1, ADCY2, ADCYAP1R1, ADGRD1, ADGRG1, ADORA2A, ADRA2A, ADRA2C, ADRM1, ADSSL1, AFAP1L2, AFF3, AICDA, AIFM3, AIPL1, AJAP1, AKAP1, ALCAM, ALDH5A1, ALG10, ALG10B, ALK, ALLC, ALX3, AMN, AMOTL2, ANG, ANGPTL6, ANKRD30B, ANO1, ANO4, …	1407
Sens0vsRes0	Gastrointestinal Disease	digestive organ tumor	digestive organ tumor	4.24e-49	AAAS, AASS, ABCA13, ABCC3, ABCC8, ABCD4, ABHD8, ACADS, ACAN, ACOT12, ACSBG2, ACTG1, ACTR3B, ACTRT2, ADAM15, ADAM23, ADAMTS15, ADAMTS17, ADAMTS9, ADAMTSL4, ADARB1, ADARB2, ADCY1, ADCY2, ADCYAP1R1, ADGRD1, ADGRG1, ADORA2A, ADRA2A, ADRA2C, ADRM1, ADSSL1, AFAP1L2, AFF3, AICDA, AIFM3, AIPL1, AJAP1, AKAP1, ALCAM, ALDH5A1, ALG10, ALG10B, ALK, ALLC, ALX3, AMN, AMOTL2, ANG, ANGPTL6, ANKRD30B, ANO1, ANO4, …	1407
Sens0vsRes0	Cancer	abdominal cancer	abdominal cancer	5.02e-49	AAAS, AASS, ABCA13, ABCC3, ABCC8, ABCD4, ABHD11, ABHD8, ACADS, ACAN, ACOT12, ACSBG2, ACTG1, ACTR3B, ACTRT2, ADAM15, ADAM23, ADAMTS15, ADAMTS17, ADAMTS9, ADAMTSL4, ADARB1, ADARB2, ADCY1, ADCY2, ADCYAP1R1, ADGRD1, ADGRG1, ADORA2A, ADRA2A, ADRA2C, ADRB2, ADRM1, ADSSL1, AFAP1L2, AFF3, AICDA, AIFM3, AIPL1, AJAP1, AKAP1, ALCAM, ALDH5A1, ALG10, ALG10B, ALK, ALLC, ALX3, AMN, AMOTL2, ANG, ANGPTL6, ANKRD30…	1464
Sens0vsRes0	Organismal Injury and Abnormalities	abdominal cancer	abdominal cancer	5.02e-49	AAAS, AASS, ABCA13, ABCC3, ABCC8, ABCD4, ABHD11, ABHD8, ACADS, ACAN, ACOT12, ACSBG2, ACTG1, ACTR3B, ACTRT2, ADAM15, ADAM23, ADAMTS15, ADAMTS17, ADAMTS9, ADAMTSL4, ADARB1, ADARB2, ADCY1, ADCY2, ADCYAP1R1, ADGRD1, ADGRG1, ADORA2A, ADRA2A, ADRA2C, ADRB2, ADRM1, ADSSL1, AFAP1L2, AFF3, AICDA, AIFM3, AIPL1, AJAP1, AKAP1, ALCAM, ALDH5A1, ALG10, ALG10B, ALK, ALLC, ALX3, AMN, AMOTL2, ANG, ANGPTL6, ANKRD30…	1464
Sens0vsRes0	Cancer	digestive system cancer	digestive system cancer	1.07e-48	AAAS, AASS, ABCA13, ABCC3, ABCC8, ABCD4, ABHD8, ACADS, ACAN, ACOT12, ACSBG2, ACTG1, ACTR3B, ACTRT2, ADAM15, ADAM23, ADAMTS15, ADAMTS17, ADAMTS9, ADAMTSL4, ADARB1, ADARB2, ADCY1, ADCY2, ADCYAP1R1, ADGRD1, ADGRG1, ADORA2A, ADRA2A, ADRA2C, ADRM1, ADSSL1, AFAP1L2, AFF3, AICDA, AIFM3, AIPL1, AJAP1, AKAP1, ALCAM, ALDH5A1, ALG10, ALG10B, ALK, ALLC, ALX3, AMN, AMOTL2, ANG, ANGPTL6, ANKRD30B, ANO1, ANO4, …	1400
Sens0vsRes0	Organismal Injury and Abnormalities	digestive system cancer	digestive system cancer	1.07e-48	AAAS, AASS, ABCA13, ABCC3, ABCC8, ABCD4, ABHD8, ACADS, ACAN, ACOT12, ACSBG2, ACTG1, ACTR3B, ACTRT2, ADAM15, ADAM23, ADAMTS15, ADAMTS17, ADAMTS9, ADAMTSL4, ADARB1, ADARB2, ADCY1, ADCY2, ADCYAP1R1, ADGRD1, ADGRG1, ADORA2A, ADRA2A, ADRA2C, ADRM1, ADSSL1, AFAP1L2, AFF3, AICDA, AIFM3, AIPL1, AJAP1, AKAP1, ALCAM, ALDH5A1, ALG10, ALG10B, ALK, ALLC, ALX3, AMN, AMOTL2, ANG, ANGPTL6, ANKRD30B, ANO1, ANO4, …	1400
Sens0vsRes0	Gastrointestinal Disease	digestive system cancer	digestive system cancer	1.07e-48	AAAS, AASS, ABCA13, ABCC3, ABCC8, ABCD4, ABHD8, ACADS, ACAN, ACOT12, ACSBG2, ACTG1, ACTR3B, ACTRT2, ADAM15, ADAM23, ADAMTS15, ADAMTS17, ADAMTS9, ADAMTSL4, ADARB1, ADARB2, ADCY1, ADCY2, ADCYAP1R1, ADGRD1, ADGRG1, ADORA2A, ADRA2A, ADRA2C, ADRM1, ADSSL1, AFAP1L2, AFF3, AICDA, AIFM3, AIPL1, AJAP1, AKAP1, ALCAM, ALDH5A1, ALG10, ALG10B, ALK, ALLC, ALX3, AMN, AMOTL2, ANG, ANGPTL6, ANKRD30B, ANO1, ANO4, …	1400
Sens0vsRes0	Cancer	adenocarcinoma	adenocarcinoma	1.45e-48	AAAS, AASS, ABCA13, ABCC3, ABCC8, ABCD4, ABHD11, ABHD8, ACADS, ACAN, ACOT12, ACSBG2, ACTG1, ACTR3B, ACTRT2, ADAM23, ADAMTS15, ADAMTS17, ADAMTS9, ADAMTSL4, ADARB1, ADARB2, ADCY1, ADCY2, ADCYAP1R1, ADGRD1, ADORA2A, ADRA2A, ADRA2C, ADRB2, ADRM1, ADSSL1, AFAP1L2, AFF3, AICDA, AIFM3, AIPL1, AJAP1, AKAP1, ALCAM, ALDH5A1, ALG10, ALG10B, ALK, ALLC, ALX3, AMN, AMOTL2, ANGPTL6, ANKRD30B, ANO1, ANO4, AOAH, …	1373
Sens0vsRes0	Organismal Injury and Abnormalities	adenocarcinoma	adenocarcinoma	1.45e-48	AAAS, AASS, ABCA13, ABCC3, ABCC8, ABCD4, ABHD11, ABHD8, ACADS, ACAN, ACOT12, ACSBG2, ACTG1, ACTR3B, ACTRT2, ADAM23, ADAMTS15, ADAMTS17, ADAMTS9, ADAMTSL4, ADARB1, ADARB2, ADCY1, ADCY2, ADCYAP1R1, ADGRD1, ADORA2A, ADRA2A, ADRA2C, ADRB2, ADRM1, ADSSL1, AFAP1L2, AFF3, AICDA, AIFM3, AIPL1, AJAP1, AKAP1, ALCAM, ALDH5A1, ALG10, ALG10B, ALK, ALLC, ALX3, AMN, AMOTL2, ANGPTL6, ANKRD30B, ANO1, ANO4, AOAH, …	1373
Sens0vsRes0	Cancer	gastrointestinal tract cancer	gastrointestinal tract cancer	1e-41	AAAS, AASS, ABCA13, ABCC3, ABCC8, ACADS, ACAN, ACOT12, ACSBG2, ACTG1, ACTR3B, ACTRT2, ADAM15, ADAM23, ADAMTS15, ADAMTS17, ADAMTS9, ADAMTSL4, ADARB1, ADARB2, ADCY1, ADCY2, ADGRD1, ADORA2A, ADRA2A, ADRA2C, ADRM1, ADSSL1, AFAP1L2, AFF3, AICDA, AIFM3, AIPL1, AJAP1, AKAP1, ALCAM, ALDH5A1, ALG10, ALG10B, ALK, ALLC, ALX3, AMN, AMOTL2, ANGPTL6, ANKRD30B, ANO1, ANO4, AOAH, AP4M1, AP5B1, APBA2, APBB1IP, AP…	1241
Sens0vsRes0	Organismal Injury and Abnormalities	gastrointestinal tract cancer	gastrointestinal tract cancer	1e-41	AAAS, AASS, ABCA13, ABCC3, ABCC8, ACADS, ACAN, ACOT12, ACSBG2, ACTG1, ACTR3B, ACTRT2, ADAM15, ADAM23, ADAMTS15, ADAMTS17, ADAMTS9, ADAMTSL4, ADARB1, ADARB2, ADCY1, ADCY2, ADGRD1, ADORA2A, ADRA2A, ADRA2C, ADRM1, ADSSL1, AFAP1L2, AFF3, AICDA, AIFM3, AIPL1, AJAP1, AKAP1, ALCAM, ALDH5A1, ALG10, ALG10B, ALK, ALLC, ALX3, AMN, AMOTL2, ANGPTL6, ANKRD30B, ANO1, ANO4, AOAH, AP4M1, AP5B1, APBA2, APBB1IP, AP…	1241
Sens0vsRes0	Gastrointestinal Disease	gastrointestinal tract cancer	gastrointestinal tract cancer	1e-41	AAAS, AASS, ABCA13, ABCC3, ABCC8, ACADS, ACAN, ACOT12, ACSBG2, ACTG1, ACTR3B, ACTRT2, ADAM15, ADAM23, ADAMTS15, ADAMTS17, ADAMTS9, ADAMTSL4, ADARB1, ADARB2, ADCY1, ADCY2, ADGRD1, ADORA2A, ADRA2A, ADRA2C, ADRM1, ADSSL1, AFAP1L2, AFF3, AICDA, AIFM3, AIPL1, AJAP1, AKAP1, ALCAM, ALDH5A1, ALG10, ALG10B, ALK, ALLC, ALX3, AMN, AMOTL2, ANGPTL6, ANKRD30B, ANO1, ANO4, AOAH, AP4M1, AP5B1, APBA2, APBB1IP, AP…	1241
Sens0vsRes0	Cancer	neoplasia	Gastrointestinal Tract Cancer and Tumors	7.65e-41	AAAS, AASS, ABCA13, ABCC3, ABCC8, ACADS, ACAN, ACOT12, ACSBG2, ACTG1, ACTR3B, ACTRT2, ADAM15, ADAM23, ADAMTS15, ADAMTS17, ADAMTS9, ADAMTSL4, ADARB1, ADARB2, ADCY1, ADCY2, ADGRD1, ADORA2A, ADRA2A, ADRA2C, ADRM1, ADSSL1, AFAP1L2, AFF3, AICDA, AIFM3, AIPL1, AJAP1, AKAP1, ALCAM, ALDH5A1, ALG10, ALG10B, ALK, ALLC, ALX3, AMN, AMOTL2, ANGPTL6, ANKRD30B, ANO1, ANO4, AOAH, AP4M1, AP5B1, APBA2, APBB1IP, AP…	1244
Sens0vsRes0	Organismal Injury and Abnormalities	neoplasia	Gastrointestinal Tract Cancer and Tumors	7.65e-41	AAAS, AASS, ABCA13, ABCC3, ABCC8, ACADS, ACAN, ACOT12, ACSBG2, ACTG1, ACTR3B, ACTRT2, ADAM15, ADAM23, ADAMTS15, ADAMTS17, ADAMTS9, ADAMTSL4, ADARB1, ADARB2, ADCY1, ADCY2, ADGRD1, ADORA2A, ADRA2A, ADRA2C, ADRM1, ADSSL1, AFAP1L2, AFF3, AICDA, AIFM3, AIPL1, AJAP1, AKAP1, ALCAM, ALDH5A1, ALG10, ALG10B, ALK, ALLC, ALX3, AMN, AMOTL2, ANGPTL6, ANKRD30B, ANO1, ANO4, AOAH, AP4M1, AP5B1, APBA2, APBB1IP, AP…	1244
Sens0vsRes0	Gastrointestinal Disease	neoplasia	Gastrointestinal Tract Cancer and Tumors	7.65e-41	AAAS, AASS, ABCA13, ABCC3, ABCC8, ACADS, ACAN, ACOT12, ACSBG2, ACTG1, ACTR3B, ACTRT2, ADAM15, ADAM23, ADAMTS15, ADAMTS17, ADAMTS9, ADAMTSL4, ADARB1, ADARB2, ADCY1, ADCY2, ADGRD1, ADORA2A, ADRA2A, ADRA2C, ADRM1, ADSSL1, AFAP1L2, AFF3, AICDA, AIFM3, AIPL1, AJAP1, AKAP1, ALCAM, ALDH5A1, ALG10, ALG10B, ALK, ALLC, ALX3, AMN, AMOTL2, ANGPTL6, ANKRD30B, ANO1, ANO4, AOAH, AP4M1, AP5B1, APBA2, APBB1IP, AP…	1244
Sens0vsRes0	Cancer	skin tumor	skin tumor	1.54e-40	A4GALT, ABCA13, ABCC3, ABCC8, ACAN, ACOT12, ACSBG2, ACTG1, ACTR3B, ACTRT2, ADAM23, ADAMTS15, ADAMTS17, ADAMTS9, ADAMTSL4, ADARB2, ADCY1, ADCYAP1R1, ADORA2A, ADSSL1, AFAP1L2, AFF3, AGPAT3, AICDA, AIFM3, AIPL1, ALDH5A1, ALG10, ALK, ALLC, AMN, ANAPC7, ANKRD30B, ANO4, AOAH, APBA2, APBB1IP, APLNR, APOB, AQP6, ARFGAP3, ARHGAP26, ARHGAP28, ARID1B, ARMC1, ARPP21, ARRDC4, ARVCF, ASB13, ASB2, ASTN2, ATP10A…	802
Sens0vsRes0	Organismal Injury and Abnormalities	skin tumor	skin tumor	1.54e-40	A4GALT, ABCA13, ABCC3, ABCC8, ACAN, ACOT12, ACSBG2, ACTG1, ACTR3B, ACTRT2, ADAM23, ADAMTS15, ADAMTS17, ADAMTS9, ADAMTSL4, ADARB2, ADCY1, ADCYAP1R1, ADORA2A, ADSSL1, AFAP1L2, AFF3, AGPAT3, AICDA, AIFM3, AIPL1, ALDH5A1, ALG10, ALK, ALLC, AMN, ANAPC7, ANKRD30B, ANO4, AOAH, APBA2, APBB1IP, APLNR, APOB, AQP6, ARFGAP3, ARHGAP26, ARHGAP28, ARID1B, ARMC1, ARPP21, ARRDC4, ARVCF, ASB13, ASB2, ASTN2, ATP10A…	802
Sens0vsRes0	Dermatological Diseases and Conditions	skin tumor	skin tumor	1.54e-40	A4GALT, ABCA13, ABCC3, ABCC8, ACAN, ACOT12, ACSBG2, ACTG1, ACTR3B, ACTRT2, ADAM23, ADAMTS15, ADAMTS17, ADAMTS9, ADAMTSL4, ADARB2, ADCY1, ADCYAP1R1, ADORA2A, ADSSL1, AFAP1L2, AFF3, AGPAT3, AICDA, AIFM3, AIPL1, ALDH5A1, ALG10, ALK, ALLC, AMN, ANAPC7, ANKRD30B, ANO4, AOAH, APBA2, APBB1IP, APLNR, APOB, AQP6, ARFGAP3, ARHGAP26, ARHGAP28, ARID1B, ARMC1, ARPP21, ARRDC4, ARVCF, ASB13, ASB2, ASTN2, ATP10A…	802
Sens0vsRes0	Cancer	skin cancer	skin cancer	1.62e-40	A4GALT, ABCA13, ABCC3, ABCC8, ACAN, ACOT12, ACSBG2, ACTG1, ACTR3B, ACTRT2, ADAM23, ADAMTS15, ADAMTS17, ADAMTS9, ADAMTSL4, ADARB2, ADCY1, ADCYAP1R1, ADORA2A, ADSSL1, AFAP1L2, AFF3, AGPAT3, AICDA, AIFM3, AIPL1, ALDH5A1, ALG10, ALK, ALLC, AMN, ANAPC7, ANKRD30B, ANO4, AOAH, APBA2, APBB1IP, APLNR, APOB, AQP6, ARFGAP3, ARHGAP26, ARHGAP28, ARID1B, ARMC1, ARPP21, ARRDC4, ARVCF, ASB13, ASB2, ASTN2, ATP10A…	795
Sens0vsRes0	Organismal Injury and Abnormalities	skin cancer	skin cancer	1.62e-40	A4GALT, ABCA13, ABCC3, ABCC8, ACAN, ACOT12, ACSBG2, ACTG1, ACTR3B, ACTRT2, ADAM23, ADAMTS15, ADAMTS17, ADAMTS9, ADAMTSL4, ADARB2, ADCY1, ADCYAP1R1, ADORA2A, ADSSL1, AFAP1L2, AFF3, AGPAT3, AICDA, AIFM3, AIPL1, ALDH5A1, ALG10, ALK, ALLC, AMN, ANAPC7, ANKRD30B, ANO4, AOAH, APBA2, APBB1IP, APLNR, APOB, AQP6, ARFGAP3, ARHGAP26, ARHGAP28, ARID1B, ARMC1, ARPP21, ARRDC4, ARVCF, ASB13, ASB2, ASTN2, ATP10A…	795
Sens0vsRes0	Dermatological Diseases and Conditions	skin cancer	skin cancer	1.62e-40	A4GALT, ABCA13, ABCC3, ABCC8, ACAN, ACOT12, ACSBG2, ACTG1, ACTR3B, ACTRT2, ADAM23, ADAMTS15, ADAMTS17, ADAMTS9, ADAMTSL4, ADARB2, ADCY1, ADCYAP1R1, ADORA2A, ADSSL1, AFAP1L2, AFF3, AGPAT3, AICDA, AIFM3, AIPL1, ALDH5A1, ALG10, ALK, ALLC, AMN, ANAPC7, ANKRD30B, ANO4, AOAH, APBA2, APBB1IP, APLNR, APOB, AQP6, ARFGAP3, ARHGAP26, ARHGAP28, ARID1B, ARMC1, ARPP21, ARRDC4, ARVCF, ASB13, ASB2, ASTN2, ATP10A…	795
Sens0vsRes0	Organismal Injury and Abnormalities	skin lesion	skin lesion	1.2e-39	A4GALT, ABCA13, ABCC3, ABCC8, ACAN, ACOT12, ACSBG2, ACTG1, ACTR3B, ACTRT2, ADAM23, ADAMTS15, ADAMTS17, ADAMTS9, ADAMTSL4, ADARB2, ADCY1, ADCYAP1R1, ADORA2A, ADSSL1, AFAP1L2, AFF3, AGPAT3, AICDA, AIFM3, AIPL1, ALDH5A1, ALG10, ALK, ALLC, AMN, ANAPC7, ANKRD30B, ANO4, AOAH, APBA2, APBB1IP, APLNR, APOB, AQP6, ARFGAP3, ARHGAP26, ARHGAP28, ARID1B, ARMC1, ARPP21, ARRDC4, ARVCF, ASB13, ASB2, ASTN2, ATP10A…	806
Sens0vsRes0	Dermatological Diseases and Conditions	skin lesion	skin lesion	1.2e-39	A4GALT, ABCA13, ABCC3, ABCC8, ACAN, ACOT12, ACSBG2, ACTG1, ACTR3B, ACTRT2, ADAM23, ADAMTS15, ADAMTS17, ADAMTS9, ADAMTSL4, ADARB2, ADCY1, ADCYAP1R1, ADORA2A, ADSSL1, AFAP1L2, AFF3, AGPAT3, AICDA, AIFM3, AIPL1, ALDH5A1, ALG10, ALK, ALLC, AMN, ANAPC7, ANKRD30B, ANO4, AOAH, APBA2, APBB1IP, APLNR, APOB, AQP6, ARFGAP3, ARHGAP26, ARHGAP28, ARID1B, ARMC1, ARPP21, ARRDC4, ARVCF, ASB13, ASB2, ASTN2, ATP10A…	806
Sens0vsRes0	Cancer	intestinal cancer	intestinal cancer	6.82e-37	AAAS, AASS, ABCA13, ABCC3, ABCC8, ACADS, ACAN, ACOT12, ACTG1, ACTR3B, ACTRT2, ADAM23, ADAMTS15, ADAMTS17, ADAMTS9, ADAMTSL4, ADARB1, ADARB2, ADCY1, ADCY2, ADGRD1, ADORA2A, ADRA2A, ADRA2C, ADRM1, ADSSL1, AFAP1L2, AFF3, AICDA, AIFM3, AIPL1, AJAP1, ALCAM, ALDH5A1, ALG10, ALG10B, ALK, ALLC, AMN, AMOTL2, ANGPTL6, ANKRD30B, ANO1, ANO4, AOAH, AP4M1, AP5B1, APBA2, APBB1IP, APCDD1L, API5, APLNR, APOB, AQP…	1187
Sens0vsRes0	Organismal Injury and Abnormalities	intestinal cancer	intestinal cancer	6.82e-37	AAAS, AASS, ABCA13, ABCC3, ABCC8, ACADS, ACAN, ACOT12, ACTG1, ACTR3B, ACTRT2, ADAM23, ADAMTS15, ADAMTS17, ADAMTS9, ADAMTSL4, ADARB1, ADARB2, ADCY1, ADCY2, ADGRD1, ADORA2A, ADRA2A, ADRA2C, ADRM1, ADSSL1, AFAP1L2, AFF3, AICDA, AIFM3, AIPL1, AJAP1, ALCAM, ALDH5A1, ALG10, ALG10B, ALK, ALLC, AMN, AMOTL2, ANGPTL6, ANKRD30B, ANO1, ANO4, AOAH, AP4M1, AP5B1, APBA2, APBB1IP, APCDD1L, API5, APLNR, APOB, AQP…	1187
Sens0vsRes0	Gastrointestinal Disease	intestinal cancer	intestinal cancer	6.82e-37	AAAS, AASS, ABCA13, ABCC3, ABCC8, ACADS, ACAN, ACOT12, ACTG1, ACTR3B, ACTRT2, ADAM23, ADAMTS15, ADAMTS17, ADAMTS9, ADAMTSL4, ADARB1, ADARB2, ADCY1, ADCY2, ADGRD1, ADORA2A, ADRA2A, ADRA2C, ADRM1, ADSSL1, AFAP1L2, AFF3, AICDA, AIFM3, AIPL1, AJAP1, ALCAM, ALDH5A1, ALG10, ALG10B, ALK, ALLC, AMN, AMOTL2, ANGPTL6, ANKRD30B, ANO1, ANO4, AOAH, AP4M1, AP5B1, APBA2, APBB1IP, APCDD1L, API5, APLNR, APOB, AQP…	1187
Sens0vsRes0	Cancer	malignant neoplasm of large intestine	malignant neoplasm of large intestine	9.16e-37	AAAS, AASS, ABCA13, ABCC3, ABCC8, ACADS, ACAN, ACOT12, ACTG1, ACTR3B, ACTRT2, ADAM23, ADAMTS15, ADAMTS17, ADAMTS9, ADAMTSL4, ADARB1, ADARB2, ADCY1, ADCY2, ADGRD1, ADORA2A, ADRA2A, ADRA2C, ADRM1, ADSSL1, AFAP1L2, AFF3, AICDA, AIFM3, AIPL1, AJAP1, ALCAM, ALDH5A1, ALG10, ALG10B, ALK, ALLC, AMN, AMOTL2, ANGPTL6, ANKRD30B, ANO1, ANO4, AOAH, AP4M1, AP5B1, APBA2, APBB1IP, APCDD1L, API5, APLNR, APOB, AQP…	1185
Sens0vsRes0	Organismal Injury and Abnormalities	malignant neoplasm of large intestine	malignant neoplasm of large intestine	9.16e-37	AAAS, AASS, ABCA13, ABCC3, ABCC8, ACADS, ACAN, ACOT12, ACTG1, ACTR3B, ACTRT2, ADAM23, ADAMTS15, ADAMTS17, ADAMTS9, ADAMTSL4, ADARB1, ADARB2, ADCY1, ADCY2, ADGRD1, ADORA2A, ADRA2A, ADRA2C, ADRM1, ADSSL1, AFAP1L2, AFF3, AICDA, AIFM3, AIPL1, AJAP1, ALCAM, ALDH5A1, ALG10, ALG10B, ALK, ALLC, AMN, AMOTL2, ANGPTL6, ANKRD30B, ANO1, ANO4, AOAH, AP4M1, AP5B1, APBA2, APBB1IP, APCDD1L, API5, APLNR, APOB, AQP…	1185
Sens0vsRes0	Gastrointestinal Disease	malignant neoplasm of large intestine	malignant neoplasm of large intestine	9.16e-37	AAAS, AASS, ABCA13, ABCC3, ABCC8, ACADS, ACAN, ACOT12, ACTG1, ACTR3B, ACTRT2, ADAM23, ADAMTS15, ADAMTS17, ADAMTS9, ADAMTSL4, ADARB1, ADARB2, ADCY1, ADCY2, ADGRD1, ADORA2A, ADRA2A, ADRA2C, ADRM1, ADSSL1, AFAP1L2, AFF3, AICDA, AIFM3, AIPL1, AJAP1, ALCAM, ALDH5A1, ALG10, ALG10B, ALK, ALLC, AMN, AMOTL2, ANGPTL6, ANKRD30B, ANO1, ANO4, AOAH, AP4M1, AP5B1, APBA2, APBB1IP, APCDD1L, API5, APLNR, APOB, AQP…	1185
Sens0vsRes0	Cancer	intestinal tumor	intestinal tumor	2.83e-36	AAAS, AASS, ABCA13, ABCC3, ABCC8, ACADS, ACAN, ACOT12, ACTG1, ACTR3B, ACTRT2, ADAM23, ADAMTS15, ADAMTS17, ADAMTS9, ADAMTSL4, ADARB1, ADARB2, ADCY1, ADCY2, ADGRD1, ADORA2A, ADRA2A, ADRA2C, ADRM1, ADSSL1, AFAP1L2, AFF3, AICDA, AIFM3, AIPL1, AJAP1, ALCAM, ALDH5A1, ALG10, ALG10B, ALK, ALLC, AMN, AMOTL2, ANGPTL6, ANKRD30B, ANO1, ANO4, AOAH, AP4M1, AP5B1, APBA2, APBB1IP, APCDD1L, API5, APLNR, APOB, AQP…	1189
Sens0vsRes0	Organismal Injury and Abnormalities	intestinal tumor	intestinal tumor	2.83e-36	AAAS, AASS, ABCA13, ABCC3, ABCC8, ACADS, ACAN, ACOT12, ACTG1, ACTR3B, ACTRT2, ADAM23, ADAMTS15, ADAMTS17, ADAMTS9, ADAMTSL4, ADARB1, ADARB2, ADCY1, ADCY2, ADGRD1, ADORA2A, ADRA2A, ADRA2C, ADRM1, ADSSL1, AFAP1L2, AFF3, AICDA, AIFM3, AIPL1, AJAP1, ALCAM, ALDH5A1, ALG10, ALG10B, ALK, ALLC, AMN, AMOTL2, ANGPTL6, ANKRD30B, ANO1, ANO4, AOAH, AP4M1, AP5B1, APBA2, APBB1IP, APCDD1L, API5, APLNR, APOB, AQP…	1189
Sens0vsRes0	Gastrointestinal Disease	intestinal tumor	intestinal tumor	2.83e-36	AAAS, AASS, ABCA13, ABCC3, ABCC8, ACADS, ACAN, ACOT12, ACTG1, ACTR3B, ACTRT2, ADAM23, ADAMTS15, ADAMTS17, ADAMTS9, ADAMTSL4, ADARB1, ADARB2, ADCY1, ADCY2, ADGRD1, ADORA2A, ADRA2A, ADRA2C, ADRM1, ADSSL1, AFAP1L2, AFF3, AICDA, AIFM3, AIPL1, AJAP1, ALCAM, ALDH5A1, ALG10, ALG10B, ALK, ALLC, AMN, AMOTL2, ANGPTL6, ANKRD30B, ANO1, ANO4, AOAH, AP4M1, AP5B1, APBA2, APBB1IP, APCDD1L, API5, APLNR, APOB, AQP…	1189
Sens0vsRes0	Cancer	large intestine neoplasm	large intestine neoplasm	2.95e-36	AAAS, AASS, ABCA13, ABCC3, ABCC8, ACADS, ACAN, ACOT12, ACTG1, ACTR3B, ACTRT2, ADAM23, ADAMTS15, ADAMTS17, ADAMTS9, ADAMTSL4, ADARB1, ADARB2, ADCY1, ADCY2, ADGRD1, ADORA2A, ADRA2A, ADRA2C, ADRM1, ADSSL1, AFAP1L2, AFF3, AICDA, AIFM3, AIPL1, AJAP1, ALCAM, ALDH5A1, ALG10, ALG10B, ALK, ALLC, AMN, AMOTL2, ANGPTL6, ANKRD30B, ANO1, ANO4, AOAH, AP4M1, AP5B1, APBA2, APBB1IP, APCDD1L, API5, APLNR, APOB, AQP…	1187
Sens0vsRes0	Organismal Injury and Abnormalities	large intestine neoplasm	large intestine neoplasm	2.95e-36	AAAS, AASS, ABCA13, ABCC3, ABCC8, ACADS, ACAN, ACOT12, ACTG1, ACTR3B, ACTRT2, ADAM23, ADAMTS15, ADAMTS17, ADAMTS9, ADAMTSL4, ADARB1, ADARB2, ADCY1, ADCY2, ADGRD1, ADORA2A, ADRA2A, ADRA2C, ADRM1, ADSSL1, AFAP1L2, AFF3, AICDA, AIFM3, AIPL1, AJAP1, ALCAM, ALDH5A1, ALG10, ALG10B, ALK, ALLC, AMN, AMOTL2, ANGPTL6, ANKRD30B, ANO1, ANO4, AOAH, AP4M1, AP5B1, APBA2, APBB1IP, APCDD1L, API5, APLNR, APOB, AQP…	1187
Sens0vsRes0	Gastrointestinal Disease	large intestine neoplasm	large intestine neoplasm	2.95e-36	AAAS, AASS, ABCA13, ABCC3, ABCC8, ACADS, ACAN, ACOT12, ACTG1, ACTR3B, ACTRT2, ADAM23, ADAMTS15, ADAMTS17, ADAMTS9, ADAMTSL4, ADARB1, ADARB2, ADCY1, ADCY2, ADGRD1, ADORA2A, ADRA2A, ADRA2C, ADRM1, ADSSL1, AFAP1L2, AFF3, AICDA, AIFM3, AIPL1, AJAP1, ALCAM, ALDH5A1, ALG10, ALG10B, ALK, ALLC, AMN, AMOTL2, ANGPTL6, ANKRD30B, ANO1, ANO4, AOAH, AP4M1, AP5B1, APBA2, APBB1IP, APCDD1L, API5, APLNR, APOB, AQP…	1187
Sens0vsRes0	Cancer	melanoma	melanoma	3.8e-35	A4GALT, ABCA13, ABCC3, ABCC8, ACAN, ACOT12, ACSBG2, ACTG1, ACTR3B, ACTRT2, ADAM23, ADAMTS15, ADAMTS17, ADAMTS9, ADAMTSL4, ADARB2, ADCY1, ADCYAP1R1, ADGRG1, ADORA2A, ADSSL1, AFAP1L2, AFF3, AGPAT3, AICDA, AIFM3, AIPL1, ALDH5A1, ALG10, ALK, ALLC, AMN, ANAPC7, ANKRD30B, ANO4, AOAH, APBB1IP, APLNR, APOB, AQP6, ARAP3, ARFGAP3, ARHGAP26, ARHGAP28, ARHGEF16, ARID1B, ARMC1, ARPP21, ARRDC4, ARVCF, ASB13, A…	779
Sens0vsRes0	Organismal Injury and Abnormalities	melanoma	melanoma	3.8e-35	A4GALT, ABCA13, ABCC3, ABCC8, ACAN, ACOT12, ACSBG2, ACTG1, ACTR3B, ACTRT2, ADAM23, ADAMTS15, ADAMTS17, ADAMTS9, ADAMTSL4, ADARB2, ADCY1, ADCYAP1R1, ADGRG1, ADORA2A, ADSSL1, AFAP1L2, AFF3, AGPAT3, AICDA, AIFM3, AIPL1, ALDH5A1, ALG10, ALK, ALLC, AMN, ANAPC7, ANKRD30B, ANO4, AOAH, APBB1IP, APLNR, APOB, AQP6, ARAP3, ARFGAP3, ARHGAP26, ARHGAP28, ARHGEF16, ARID1B, ARMC1, ARPP21, ARRDC4, ARVCF, ASB13, A…	779
Sens0vsRes0	Cancer	malignant cutaneous melanoma cancer	malignant cutaneous melanoma cancer	1.24e-33	A4GALT, ABCA13, ABCC3, ABCC8, ACAN, ACOT12, ACSBG2, ACTG1, ACTR3B, ACTRT2, ADAM23, ADAMTS15, ADAMTS17, ADAMTS9, ADAMTSL4, ADARB2, ADCY1, ADCYAP1R1, ADORA2A, ADSSL1, AFAP1L2, AFF3, AGPAT3, AICDA, AIFM3, AIPL1, ALDH5A1, ALG10, ALK, ALLC, AMN, ANAPC7, ANKRD30B, ANO4, AOAH, APBB1IP, APLNR, APOB, AQP6, ARFGAP3, ARHGAP26, ARHGAP28, ARID1B, ARMC1, ARPP21, ARRDC4, ARVCF, ASB13, ASB2, ASTN2, ATP2A2, ATP2B…	724
Sens0vsRes0	Organismal Injury and Abnormalities	malignant cutaneous melanoma cancer	malignant cutaneous melanoma cancer	1.24e-33	A4GALT, ABCA13, ABCC3, ABCC8, ACAN, ACOT12, ACSBG2, ACTG1, ACTR3B, ACTRT2, ADAM23, ADAMTS15, ADAMTS17, ADAMTS9, ADAMTSL4, ADARB2, ADCY1, ADCYAP1R1, ADORA2A, ADSSL1, AFAP1L2, AFF3, AGPAT3, AICDA, AIFM3, AIPL1, ALDH5A1, ALG10, ALK, ALLC, AMN, ANAPC7, ANKRD30B, ANO4, AOAH, APBB1IP, APLNR, APOB, AQP6, ARFGAP3, ARHGAP26, ARHGAP28, ARID1B, ARMC1, ARPP21, ARRDC4, ARVCF, ASB13, ASB2, ASTN2, ATP2A2, ATP2B…	724
Sens0vsRes0	Dermatological Diseases and Conditions	malignant cutaneous melanoma cancer	malignant cutaneous melanoma cancer	1.24e-33	A4GALT, ABCA13, ABCC3, ABCC8, ACAN, ACOT12, ACSBG2, ACTG1, ACTR3B, ACTRT2, ADAM23, ADAMTS15, ADAMTS17, ADAMTS9, ADAMTSL4, ADARB2, ADCY1, ADCYAP1R1, ADORA2A, ADSSL1, AFAP1L2, AFF3, AGPAT3, AICDA, AIFM3, AIPL1, ALDH5A1, ALG10, ALK, ALLC, AMN, ANAPC7, ANKRD30B, ANO4, AOAH, APBB1IP, APLNR, APOB, AQP6, ARFGAP3, ARHGAP26, ARHGAP28, ARID1B, ARMC1, ARPP21, ARRDC4, ARVCF, ASB13, ASB2, ASTN2, ATP2A2, ATP2B…	724
Sens0vsRes0	Cancer	gastrointestinal carcinoma	gastrointestinal carcinoma	1.76e-33	AAAS, AASS, ABCA13, ABCC3, ABCC8, ACAN, ACOT12, ACSBG2, ACTG1, ACTR3B, ACTRT2, ADAM23, ADAMTS15, ADAMTS17, ADAMTS9, ADAMTSL4, ADARB1, ADCY2, ADORA2A, ADRA2C, ADSSL1, AFAP1L2, AFF3, AIFM3, AJAP1, AKAP1, ALCAM, ALDH5A1, ALG10, ALG10B, ALK, ALX3, AMOTL2, ANKRD30B, ANO1, AOAH, AP5B1, APBA2, APBB1IP, API5, APLNR, APOB, AQP6, ARAP3, ARC, ARFGAP3, ARHGAP20, ARHGAP28, ARHGDIA, ARHGEF10, ARHGEF16, ARID1B,…	909
Sens0vsRes0	Organismal Injury and Abnormalities	gastrointestinal carcinoma	gastrointestinal carcinoma	1.76e-33	AAAS, AASS, ABCA13, ABCC3, ABCC8, ACAN, ACOT12, ACSBG2, ACTG1, ACTR3B, ACTRT2, ADAM23, ADAMTS15, ADAMTS17, ADAMTS9, ADAMTSL4, ADARB1, ADCY2, ADORA2A, ADRA2C, ADSSL1, AFAP1L2, AFF3, AIFM3, AJAP1, AKAP1, ALCAM, ALDH5A1, ALG10, ALG10B, ALK, ALX3, AMOTL2, ANKRD30B, ANO1, AOAH, AP5B1, APBA2, APBB1IP, API5, APLNR, APOB, AQP6, ARAP3, ARC, ARFGAP3, ARHGAP20, ARHGAP28, ARHGDIA, ARHGEF10, ARHGEF16, ARID1B,…	909
Sens0vsRes0	Gastrointestinal Disease	gastrointestinal carcinoma	gastrointestinal carcinoma	1.76e-33	AAAS, AASS, ABCA13, ABCC3, ABCC8, ACAN, ACOT12, ACSBG2, ACTG1, ACTR3B, ACTRT2, ADAM23, ADAMTS15, ADAMTS17, ADAMTS9, ADAMTSL4, ADARB1, ADCY2, ADORA2A, ADRA2C, ADSSL1, AFAP1L2, AFF3, AIFM3, AJAP1, AKAP1, ALCAM, ALDH5A1, ALG10, ALG10B, ALK, ALX3, AMOTL2, ANKRD30B, ANO1, AOAH, AP5B1, APBA2, APBB1IP, API5, APLNR, APOB, AQP6, ARAP3, ARC, ARFGAP3, ARHGAP20, ARHGAP28, ARHGDIA, ARHGEF10, ARHGEF16, ARID1B,…	909
Sens0vsRes0	Cancer	gastrointestinal adenocarcinoma	gastrointestinal adenocarcinoma	1.98e-31	AAAS, AASS, ABCA13, ABCC3, ABCC8, ACAN, ACOT12, ACSBG2, ACTG1, ACTR3B, ACTRT2, ADAM23, ADAMTS15, ADAMTS17, ADAMTS9, ADAMTSL4, ADARB1, ADCY2, ADORA2A, ADRA2C, ADSSL1, AFAP1L2, AFF3, AIFM3, AJAP1, ALDH5A1, ALG10, ALG10B, ALK, ALX3, AMOTL2, ANKRD30B, ANO1, AOAH, AP5B1, APBA2, APBB1IP, API5, APLNR, APOB, AQP6, ARAP3, ARFGAP3, ARHGAP20, ARHGAP28, ARHGDIA, ARHGEF10, ARHGEF16, ARID1B, ARL14EP, ARL2BP, A…	864
Sens0vsRes0	Organismal Injury and Abnormalities	gastrointestinal adenocarcinoma	gastrointestinal adenocarcinoma	1.98e-31	AAAS, AASS, ABCA13, ABCC3, ABCC8, ACAN, ACOT12, ACSBG2, ACTG1, ACTR3B, ACTRT2, ADAM23, ADAMTS15, ADAMTS17, ADAMTS9, ADAMTSL4, ADARB1, ADCY2, ADORA2A, ADRA2C, ADSSL1, AFAP1L2, AFF3, AIFM3, AJAP1, ALDH5A1, ALG10, ALG10B, ALK, ALX3, AMOTL2, ANKRD30B, ANO1, AOAH, AP5B1, APBA2, APBB1IP, API5, APLNR, APOB, AQP6, ARAP3, ARFGAP3, ARHGAP20, ARHGAP28, ARHGDIA, ARHGEF10, ARHGEF16, ARID1B, ARL14EP, ARL2BP, A…	864
Sens0vsRes0	Gastrointestinal Disease	gastrointestinal adenocarcinoma	gastrointestinal adenocarcinoma	1.98e-31	AAAS, AASS, ABCA13, ABCC3, ABCC8, ACAN, ACOT12, ACSBG2, ACTG1, ACTR3B, ACTRT2, ADAM23, ADAMTS15, ADAMTS17, ADAMTS9, ADAMTSL4, ADARB1, ADCY2, ADORA2A, ADRA2C, ADSSL1, AFAP1L2, AFF3, AIFM3, AJAP1, ALDH5A1, ALG10, ALG10B, ALK, ALX3, AMOTL2, ANKRD30B, ANO1, AOAH, AP5B1, APBA2, APBB1IP, API5, APLNR, APOB, AQP6, ARAP3, ARFGAP3, ARHGAP20, ARHGAP28, ARHGDIA, ARHGEF10, ARHGEF16, ARID1B, ARL14EP, ARL2BP, A…	864
Sens0vsRes0	Cancer	abdominal adenocarcinoma	abdominal adenocarcinoma	3.13e-30	AAAS, AASS, ABCA13, ABCC3, ABCC8, ABCD4, ABHD11, ACADS, ACAN, ACOT12, ACSBG2, ACTG1, ACTR3B, ACTRT2, ADAM23, ADAMTS15, ADAMTS17, ADAMTS9, ADAMTSL4, ADARB1, ADCY1, ADCY2, ADCYAP1R1, ADORA2A, ADRA2C, ADRB2, ADSSL1, AFAP1L2, AFF3, AICDA, AIFM3, AJAP1, ALDH5A1, ALG10, ALG10B, ALK, ALX3, AMOTL2, ANKRD30B, ANO1, ANO4, AOAH, AP5B1, APBA2, APBB1IP, API5, APLNR, APOB, AQP6, ARAP3, ARFGAP3, ARHGAP20, ARHGA…	1064
Sens0vsRes0	Organismal Injury and Abnormalities	abdominal adenocarcinoma	abdominal adenocarcinoma	3.13e-30	AAAS, AASS, ABCA13, ABCC3, ABCC8, ABCD4, ABHD11, ACADS, ACAN, ACOT12, ACSBG2, ACTG1, ACTR3B, ACTRT2, ADAM23, ADAMTS15, ADAMTS17, ADAMTS9, ADAMTSL4, ADARB1, ADCY1, ADCY2, ADCYAP1R1, ADORA2A, ADRA2C, ADRB2, ADSSL1, AFAP1L2, AFF3, AICDA, AIFM3, AJAP1, ALDH5A1, ALG10, ALG10B, ALK, ALX3, AMOTL2, ANKRD30B, ANO1, ANO4, AOAH, AP5B1, APBA2, APBB1IP, API5, APLNR, APOB, AQP6, ARAP3, ARFGAP3, ARHGAP20, ARHGA…	1064
Sens0vsRes0	Cancer	abdominal carcinoma	abdominal carcinoma	2.57e-29	AAAS, AASS, ABCA13, ABCC3, ABCC8, ABCD4, ABHD11, ACADS, ACAN, ACOT12, ACSBG2, ACTG1, ACTR3B, ACTRT2, ADAM23, ADAMTS15, ADAMTS17, ADAMTS9, ADAMTSL4, ADARB1, ADCY1, ADCY2, ADCYAP1R1, ADORA2A, ADRA2C, ADRB2, ADSSL1, AFAP1L2, AFF3, AICDA, AIFM3, AJAP1, ALDH5A1, ALG10, ALG10B, ALK, ALX3, AMOTL2, ANKRD30B, ANO1, ANO4, AOAH, AP5B1, APBA2, APBB1IP, API5, APLNR, APOB, AQP6, ARAP3, ARFGAP3, ARHGAP20, ARHGA…	1072
Sens0vsRes0	Organismal Injury and Abnormalities	abdominal carcinoma	abdominal carcinoma	2.57e-29	AAAS, AASS, ABCA13, ABCC3, ABCC8, ABCD4, ABHD11, ACADS, ACAN, ACOT12, ACSBG2, ACTG1, ACTR3B, ACTRT2, ADAM23, ADAMTS15, ADAMTS17, ADAMTS9, ADAMTSL4, ADARB1, ADCY1, ADCY2, ADCYAP1R1, ADORA2A, ADRA2C, ADRB2, ADSSL1, AFAP1L2, AFF3, AICDA, AIFM3, AJAP1, ALDH5A1, ALG10, ALG10B, ALK, ALX3, AMOTL2, ANKRD30B, ANO1, ANO4, AOAH, AP5B1, APBA2, APBB1IP, API5, APLNR, APOB, AQP6, ARAP3, ARFGAP3, ARHGAP20, ARHGA…	1072
Sens0vsRes0	Cancer	breast or colorectal cancer	breast or colorectal cancer	4.54e-29	AAAS, AASS, ABCA13, ABCC3, ABCC8, ACADS, ACAN, ACTG1, ACTR3B, ACTRT2, ADAM15, ADAM23, ADAMTS15, ADAMTS17, ADAMTS9, ADAMTSL4, ADARB1, ADCY2, ADGRD1, ADORA2A, ADRA2A, ADRA2C, ADRB2, ADRM1, ADSSL1, AFAP1L2, AFF3, AICDA, AIFM3, AJAP1, AKAP1, ALCAM, ALDH5A1, ALG10, ALG10B, ALK, AMN, AMOTL2, ANAPC13, ANG, ANGPTL6, ANKRD30B, ANO1, AOAH, AP5B1, APBA2, APBB1IP, API5, APLNR, APOB, AQP6, ARAP3, ARFGAP3, ARH…	959
Sens0vsRes0	Organismal Injury and Abnormalities	breast or colorectal cancer	breast or colorectal cancer	4.54e-29	AAAS, AASS, ABCA13, ABCC3, ABCC8, ACADS, ACAN, ACTG1, ACTR3B, ACTRT2, ADAM15, ADAM23, ADAMTS15, ADAMTS17, ADAMTS9, ADAMTSL4, ADARB1, ADCY2, ADGRD1, ADORA2A, ADRA2A, ADRA2C, ADRB2, ADRM1, ADSSL1, AFAP1L2, AFF3, AICDA, AIFM3, AJAP1, AKAP1, ALCAM, ALDH5A1, ALG10, ALG10B, ALK, AMN, AMOTL2, ANAPC13, ANG, ANGPTL6, ANKRD30B, ANO1, AOAH, AP5B1, APBA2, APBB1IP, API5, APLNR, APOB, AQP6, ARAP3, ARFGAP3, ARH…	959
Sens0vsRes0	Cellular Development	differentiation	differentiation of cells	4.08e-27	ADAMTS9, ADGRB1, ADGRG3, ADORA2A, ADRA2C, ADRB2, AKIRIN1, ALCAM, ALK, AMOTL2, ANG, APLNR, ARHGAP26, ARPP21, ASB2, ATP2A2, ATP2B2, BARX2, BCL11A, BCL11B, BCL3, BCR, BHLHE22, BHLHE23, BIRC2, BMP7, BMPER, BNIP3, BOC, BRSK1, C10orf11, C1QL4, CA2, CAND2, CARD11, CBLN1, CCL5, CCNE1, CD200, CD276, CD300A, CDH1, CDH23, CDKN1A, CEBPB, CHD5, CHD7, CHRDL2, CIITA, CMTM5, CNTNAP2, COL13A1, COL18A1, COL6A1, CR…	422
Sens0vsRes0	Embryonic Development	development	development of body axis	6.41e-27	ADAMTS9, ADCY1, ADCYAP1R1, ADGRA2, ADGRB1, ADGRG1, ADORA2A, ADRB2, AIPL1, APOB, ARC, ATG7, ATP2B2, BCL11B, BCR, BHLHE22, BHLHE23, BMP7, BMPER, BPTF, C2orf71, CCND2, CDH23, CDHR1, CDKN1A, CECR2, CHD7, CHRNA9, CNGA3, CNTNAP2, COL18A1, CREB1, CRK, CRYBA4, CRYGS, CSF1R, CSNK1D, CTNNA2, CTNNB1, CXCL12, CXCR4, CYTL1, DBI, DDR1, DHCR7, DICER1, DKK1, DLL1, DNAJC5, DSCAM, DYNC2LI1, EBF3, EDNRA, EFEMP1, EG…	240
Sens0vsRes0	Organismal Development	development	development of body axis	6.41e-27	ADAMTS9, ADCY1, ADCYAP1R1, ADGRA2, ADGRB1, ADGRG1, ADORA2A, ADRB2, AIPL1, APOB, ARC, ATG7, ATP2B2, BCL11B, BCR, BHLHE22, BHLHE23, BMP7, BMPER, BPTF, C2orf71, CCND2, CDH23, CDHR1, CDKN1A, CECR2, CHD7, CHRNA9, CNGA3, CNTNAP2, COL18A1, CREB1, CRK, CRYBA4, CRYGS, CSF1R, CSNK1D, CTNNA2, CTNNB1, CXCL12, CXCR4, CYTL1, DBI, DDR1, DHCR7, DICER1, DKK1, DLL1, DNAJC5, DSCAM, DYNC2LI1, EBF3, EDNRA, EFEMP1, EG…	240
Sens0vsRes0	Embryonic Development	development	development of head	1.11e-25	ADAMTS9, ADCY1, ADCYAP1R1, ADGRA2, ADGRB1, ADGRG1, ADORA2A, ADRB2, AIPL1, APOB, ATG7, ATP2B2, BCL11B, BCR, BHLHE22, BHLHE23, BMP7, BMPER, BPTF, C2orf71, CCND2, CDH23, CDHR1, CDKN1A, CECR2, CHD7, CHRNA9, CNGA3, CNTNAP2, COL18A1, CREB1, CRK, CRYBA4, CRYGS, CSF1R, CTNNA2, CTNNB1, CXCL12, CXCR4, CYTL1, DBI, DDR1, DHCR7, DICER1, DKK1, DLL1, DNAJC5, DSCAM, DYNC2LI1, EBF3, EDNRA, EFEMP1, EGFLAM, EML1, E…	225
Sens0vsRes0	Organismal Development	development	development of head	1.11e-25	ADAMTS9, ADCY1, ADCYAP1R1, ADGRA2, ADGRB1, ADGRG1, ADORA2A, ADRB2, AIPL1, APOB, ATG7, ATP2B2, BCL11B, BCR, BHLHE22, BHLHE23, BMP7, BMPER, BPTF, C2orf71, CCND2, CDH23, CDHR1, CDKN1A, CECR2, CHD7, CHRNA9, CNGA3, CNTNAP2, COL18A1, CREB1, CRK, CRYBA4, CRYGS, CSF1R, CTNNA2, CTNNB1, CXCL12, CXCR4, CYTL1, DBI, DDR1, DHCR7, DICER1, DKK1, DLL1, DNAJC5, DSCAM, DYNC2LI1, EBF3, EDNRA, EFEMP1, EGFLAM, EML1, E…	225
Sens0vsRes0	Cancer	colon cancer	colon cancer	3.93e-25	AAAS, ABCA13, ABCC3, ABCC8, ACAN, ACTG1, ACTR3B, ACTRT2, ADAM23, ADAMTS15, ADAMTS17, ADAMTS9, ADAMTSL4, ADARB1, ADCY2, ADGRD1, ADORA2A, ADRA2A, ADRA2C, ADSSL1, AFAP1L2, AFF3, AICDA, AIFM3, AJAP1, ALDH5A1, ALG10, ALG10B, ALK, AMOTL2, ANKRD30B, ANO1, AOAH, AP5B1, APBA2, APBB1IP, API5, APLNR, APOB, AQP6, ARAP3, ARFGAP3, ARHGAP20, ARHGAP28, ARHGDIA, ARHGEF10, ARHGEF16, ARID1B, ARL14EP, ARL2BP, ARMC1,…	795
Sens0vsRes0	Organismal Injury and Abnormalities	colon cancer	colon cancer	3.93e-25	AAAS, ABCA13, ABCC3, ABCC8, ACAN, ACTG1, ACTR3B, ACTRT2, ADAM23, ADAMTS15, ADAMTS17, ADAMTS9, ADAMTSL4, ADARB1, ADCY2, ADGRD1, ADORA2A, ADRA2A, ADRA2C, ADSSL1, AFAP1L2, AFF3, AICDA, AIFM3, AJAP1, ALDH5A1, ALG10, ALG10B, ALK, AMOTL2, ANKRD30B, ANO1, AOAH, AP5B1, APBA2, APBB1IP, API5, APLNR, APOB, AQP6, ARAP3, ARFGAP3, ARHGAP20, ARHGAP28, ARHGDIA, ARHGEF10, ARHGEF16, ARID1B, ARL14EP, ARL2BP, ARMC1,…	795
Sens0vsRes0	Gastrointestinal Disease	colon cancer	colon cancer	3.93e-25	AAAS, ABCA13, ABCC3, ABCC8, ACAN, ACTG1, ACTR3B, ACTRT2, ADAM23, ADAMTS15, ADAMTS17, ADAMTS9, ADAMTSL4, ADARB1, ADCY2, ADGRD1, ADORA2A, ADRA2A, ADRA2C, ADSSL1, AFAP1L2, AFF3, AICDA, AIFM3, AJAP1, ALDH5A1, ALG10, ALG10B, ALK, AMOTL2, ANKRD30B, ANO1, AOAH, AP5B1, APBA2, APBB1IP, API5, APLNR, APOB, AQP6, ARAP3, ARFGAP3, ARHGAP20, ARHGAP28, ARHGDIA, ARHGEF10, ARHGEF16, ARID1B, ARL14EP, ARL2BP, ARMC1,…	795
Sens0vsRes0	Cancer	colon tumor	colon tumor	1.01e-24	AAAS, ABCA13, ABCC3, ABCC8, ACAN, ACTG1, ACTR3B, ACTRT2, ADAM23, ADAMTS15, ADAMTS17, ADAMTS9, ADAMTSL4, ADARB1, ADCY2, ADGRD1, ADORA2A, ADRA2A, ADRA2C, ADSSL1, AFAP1L2, AFF3, AICDA, AIFM3, AJAP1, ALDH5A1, ALG10, ALG10B, ALK, AMOTL2, ANKRD30B, ANO1, AOAH, AP5B1, APBA2, APBB1IP, API5, APLNR, APOB, AQP6, ARAP3, ARFGAP3, ARHGAP20, ARHGAP28, ARHGDIA, ARHGEF10, ARHGEF16, ARID1B, ARL14EP, ARL2BP, ARMC1,…	796
Sens0vsRes0	Organismal Injury and Abnormalities	colon tumor	colon tumor	1.01e-24	AAAS, ABCA13, ABCC3, ABCC8, ACAN, ACTG1, ACTR3B, ACTRT2, ADAM23, ADAMTS15, ADAMTS17, ADAMTS9, ADAMTSL4, ADARB1, ADCY2, ADGRD1, ADORA2A, ADRA2A, ADRA2C, ADSSL1, AFAP1L2, AFF3, AICDA, AIFM3, AJAP1, ALDH5A1, ALG10, ALG10B, ALK, AMOTL2, ANKRD30B, ANO1, AOAH, AP5B1, APBA2, APBB1IP, API5, APLNR, APOB, AQP6, ARAP3, ARFGAP3, ARHGAP20, ARHGAP28, ARHGDIA, ARHGEF10, ARHGEF16, ARID1B, ARL14EP, ARL2BP, ARMC1,…	796
Sens0vsRes0	Gastrointestinal Disease	colon tumor	colon tumor	1.01e-24	AAAS, ABCA13, ABCC3, ABCC8, ACAN, ACTG1, ACTR3B, ACTRT2, ADAM23, ADAMTS15, ADAMTS17, ADAMTS9, ADAMTSL4, ADARB1, ADCY2, ADGRD1, ADORA2A, ADRA2A, ADRA2C, ADSSL1, AFAP1L2, AFF3, AICDA, AIFM3, AJAP1, ALDH5A1, ALG10, ALG10B, ALK, AMOTL2, ANKRD30B, ANO1, AOAH, AP5B1, APBA2, APBB1IP, API5, APLNR, APOB, AQP6, ARAP3, ARFGAP3, ARHGAP20, ARHGAP28, ARHGDIA, ARHGEF10, ARHGEF16, ARID1B, ARL14EP, ARL2BP, ARMC1,…	796
Sens0vsRes0	Cancer	colorectal carcinoma	colorectal carcinoma	1.15e-24	AAAS, AASS, ABCA13, ABCC3, ABCC8, ACAN, ACTG1, ACTR3B, ACTRT2, ADAM23, ADAMTS15, ADAMTS17, ADAMTS9, ADAMTSL4, ADARB1, ADCY2, ADORA2A, ADRA2C, ADSSL1, AFAP1L2, AFF3, AIFM3, AJAP1, ALDH5A1, ALG10, ALG10B, ALK, AMOTL2, ANKRD30B, ANO1, AOAH, AP5B1, APBA2, APBB1IP, API5, APLNR, APOB, AQP6, ARAP3, ARFGAP3, ARHGAP20, ARHGAP28, ARHGDIA, ARHGEF10, ARHGEF16, ARID1B, ARL14EP, ARL2BP, ARMC1, ARPP21, ARVCF, A…	786
Sens0vsRes0	Organismal Injury and Abnormalities	colorectal carcinoma	colorectal carcinoma	1.15e-24	AAAS, AASS, ABCA13, ABCC3, ABCC8, ACAN, ACTG1, ACTR3B, ACTRT2, ADAM23, ADAMTS15, ADAMTS17, ADAMTS9, ADAMTSL4, ADARB1, ADCY2, ADORA2A, ADRA2C, ADSSL1, AFAP1L2, AFF3, AIFM3, AJAP1, ALDH5A1, ALG10, ALG10B, ALK, AMOTL2, ANKRD30B, ANO1, AOAH, AP5B1, APBA2, APBB1IP, API5, APLNR, APOB, AQP6, ARAP3, ARFGAP3, ARHGAP20, ARHGAP28, ARHGDIA, ARHGEF10, ARHGEF16, ARID1B, ARL14EP, ARL2BP, ARMC1, ARPP21, ARVCF, A…	786
Sens0vsRes0	Gastrointestinal Disease	colorectal carcinoma	colorectal carcinoma	1.15e-24	AAAS, AASS, ABCA13, ABCC3, ABCC8, ACAN, ACTG1, ACTR3B, ACTRT2, ADAM23, ADAMTS15, ADAMTS17, ADAMTS9, ADAMTSL4, ADARB1, ADCY2, ADORA2A, ADRA2C, ADSSL1, AFAP1L2, AFF3, AIFM3, AJAP1, ALDH5A1, ALG10, ALG10B, ALK, AMOTL2, ANKRD30B, ANO1, AOAH, AP5B1, APBA2, APBB1IP, API5, APLNR, APOB, AQP6, ARAP3, ARFGAP3, ARHGAP20, ARHGAP28, ARHGDIA, ARHGEF10, ARHGEF16, ARID1B, ARL14EP, ARL2BP, ARMC1, ARPP21, ARVCF, A…	786
Sens0vsRes0	Cancer	colorectal cancer	colorectal cancer	2.41e-24	AAAS, AASS, ABCA13, ABCC3, ABCC8, ACADS, ACAN, ACTG1, ACTR3B, ACTRT2, ADAM23, ADAMTS15, ADAMTS17, ADAMTS9, ADAMTSL4, ADARB1, ADCY2, ADGRD1, ADORA2A, ADRA2A, ADRA2C, ADSSL1, AFAP1L2, AFF3, AICDA, AIFM3, AJAP1, ALCAM, ALDH5A1, ALG10, ALG10B, ALK, AMOTL2, ANKRD30B, ANO1, AOAH, AP5B1, APBA2, APBB1IP, API5, APLNR, APOB, AQP6, ARAP3, ARFGAP3, ARHGAP20, ARHGAP28, ARHGDIA, ARHGEF10, ARHGEF16, ARID1B, ARL…	854
Sens0vsRes0	Organismal Injury and Abnormalities	colorectal cancer	colorectal cancer	2.41e-24	AAAS, AASS, ABCA13, ABCC3, ABCC8, ACADS, ACAN, ACTG1, ACTR3B, ACTRT2, ADAM23, ADAMTS15, ADAMTS17, ADAMTS9, ADAMTSL4, ADARB1, ADCY2, ADGRD1, ADORA2A, ADRA2A, ADRA2C, ADSSL1, AFAP1L2, AFF3, AICDA, AIFM3, AJAP1, ALCAM, ALDH5A1, ALG10, ALG10B, ALK, AMOTL2, ANKRD30B, ANO1, AOAH, AP5B1, APBA2, APBB1IP, API5, APLNR, APOB, AQP6, ARAP3, ARFGAP3, ARHGAP20, ARHGAP28, ARHGDIA, ARHGEF10, ARHGEF16, ARID1B, ARL…	854
Sens0vsRes0	Gastrointestinal Disease	colorectal cancer	colorectal cancer	2.41e-24	AAAS, AASS, ABCA13, ABCC3, ABCC8, ACADS, ACAN, ACTG1, ACTR3B, ACTRT2, ADAM23, ADAMTS15, ADAMTS17, ADAMTS9, ADAMTSL4, ADARB1, ADCY2, ADGRD1, ADORA2A, ADRA2A, ADRA2C, ADSSL1, AFAP1L2, AFF3, AICDA, AIFM3, AJAP1, ALCAM, ALDH5A1, ALG10, ALG10B, ALK, AMOTL2, ANKRD30B, ANO1, AOAH, AP5B1, APBA2, APBB1IP, API5, APLNR, APOB, AQP6, ARAP3, ARFGAP3, ARHGAP20, ARHGAP28, ARHGDIA, ARHGEF10, ARHGEF16, ARID1B, ARL…	854
Sens0vsRes0	Cancer	colon carcinoma	colon carcinoma	5.34e-24	AAAS, ABCA13, ABCC3, ABCC8, ACAN, ACTG1, ACTR3B, ACTRT2, ADAM23, ADAMTS15, ADAMTS17, ADAMTS9, ADAMTSL4, ADARB1, ADCY2, ADORA2A, ADRA2C, ADSSL1, AFAP1L2, AFF3, AIFM3, AJAP1, ALDH5A1, ALG10, ALG10B, ALK, AMOTL2, ANKRD30B, ANO1, AOAH, AP5B1, APBA2, APBB1IP, API5, APLNR, APOB, AQP6, ARAP3, ARFGAP3, ARHGAP20, ARHGAP28, ARHGDIA, ARHGEF10, ARHGEF16, ARID1B, ARL14EP, ARL2BP, ARMC1, ARPP21, ARVCF, ASB2, A…	768
Sens0vsRes0	Organismal Injury and Abnormalities	colon carcinoma	colon carcinoma	5.34e-24	AAAS, ABCA13, ABCC3, ABCC8, ACAN, ACTG1, ACTR3B, ACTRT2, ADAM23, ADAMTS15, ADAMTS17, ADAMTS9, ADAMTSL4, ADARB1, ADCY2, ADORA2A, ADRA2C, ADSSL1, AFAP1L2, AFF3, AIFM3, AJAP1, ALDH5A1, ALG10, ALG10B, ALK, AMOTL2, ANKRD30B, ANO1, AOAH, AP5B1, APBA2, APBB1IP, API5, APLNR, APOB, AQP6, ARAP3, ARFGAP3, ARHGAP20, ARHGAP28, ARHGDIA, ARHGEF10, ARHGEF16, ARID1B, ARL14EP, ARL2BP, ARMC1, ARPP21, ARVCF, ASB2, A…	768
Sens0vsRes0	Gastrointestinal Disease	colon carcinoma	colon carcinoma	5.34e-24	AAAS, ABCA13, ABCC3, ABCC8, ACAN, ACTG1, ACTR3B, ACTRT2, ADAM23, ADAMTS15, ADAMTS17, ADAMTS9, ADAMTSL4, ADARB1, ADCY2, ADORA2A, ADRA2C, ADSSL1, AFAP1L2, AFF3, AIFM3, AJAP1, ALDH5A1, ALG10, ALG10B, ALK, AMOTL2, ANKRD30B, ANO1, AOAH, AP5B1, APBA2, APBB1IP, API5, APLNR, APOB, AQP6, ARAP3, ARFGAP3, ARHGAP20, ARHGAP28, ARHGDIA, ARHGEF10, ARHGEF16, ARID1B, ARL14EP, ARL2BP, ARMC1, ARPP21, ARVCF, ASB2, A…	768
Sens0vsRes0	Nervous System Development and Function	development	development of central nervous system	7.58e-24	ADAM23, ADCYAP1R1, ADGRA2, ADGRB1, ADGRG1, ADORA2A, ADRB2, ALDH5A1, ATG7, ATP2B2, BCL11B, BCR, BHLHE22, BMP7, BPTF, CCND2, CHD7, CNTNAP2, CREB1, CSF1R, CTNNA2, CTNNB1, CXCL12, CXCR4, DBI, DHCR7, DICER1, DKK1, DLL1, DYNC2LI1, EBF3, EML1, EN1, EN2, ENAH, EPHA2, EPHA4, FEZF1, FGFR1, FGFR3, FMR1, FOXA2, FOXD1, FOXO3, FOXQ1, GAK, GDF7, GDNF, GHRHR, GLI2, GNPAT, GPC1, GRIN1, GSC, H2AFY2, HAND1, HES3, H…	159
Sens0vsRes0	Cancer	colorectal neoplasia	colorectal neoplasia	1.76e-23	AAAS, AASS, ABCA13, ABCC3, ABCC8, ACADS, ACAN, ACTG1, ACTR3B, ACTRT2, ADAM23, ADAMTS15, ADAMTS17, ADAMTS9, ADAMTSL4, ADARB1, ADCY2, ADGRD1, ADORA2A, ADRA2A, ADRA2C, ADSSL1, AFAP1L2, AFF3, AICDA, AIFM3, AJAP1, ALCAM, ALDH5A1, ALG10, ALG10B, ALK, AMOTL2, ANKRD30B, ANO1, AOAH, AP5B1, APBA2, APBB1IP, API5, APLNR, APOB, AQP6, ARAP3, ARFGAP3, ARHGAP20, ARHGAP28, ARHGDIA, ARHGEF10, ARHGEF16, ARID1B, ARL…	857
Sens0vsRes0	Organismal Injury and Abnormalities	colorectal neoplasia	colorectal neoplasia	1.76e-23	AAAS, AASS, ABCA13, ABCC3, ABCC8, ACADS, ACAN, ACTG1, ACTR3B, ACTRT2, ADAM23, ADAMTS15, ADAMTS17, ADAMTS9, ADAMTSL4, ADARB1, ADCY2, ADGRD1, ADORA2A, ADRA2A, ADRA2C, ADSSL1, AFAP1L2, AFF3, AICDA, AIFM3, AJAP1, ALCAM, ALDH5A1, ALG10, ALG10B, ALK, AMOTL2, ANKRD30B, ANO1, AOAH, AP5B1, APBA2, APBB1IP, API5, APLNR, APOB, AQP6, ARAP3, ARFGAP3, ARHGAP20, ARHGAP28, ARHGDIA, ARHGEF10, ARHGEF16, ARID1B, ARL…	857
Sens0vsRes0	Gastrointestinal Disease	colorectal neoplasia	colorectal neoplasia	1.76e-23	AAAS, AASS, ABCA13, ABCC3, ABCC8, ACADS, ACAN, ACTG1, ACTR3B, ACTRT2, ADAM23, ADAMTS15, ADAMTS17, ADAMTS9, ADAMTSL4, ADARB1, ADCY2, ADGRD1, ADORA2A, ADRA2A, ADRA2C, ADSSL1, AFAP1L2, AFF3, AICDA, AIFM3, AJAP1, ALCAM, ALDH5A1, ALG10, ALG10B, ALK, AMOTL2, ANKRD30B, ANO1, AOAH, AP5B1, APBA2, APBB1IP, API5, APLNR, APOB, AQP6, ARAP3, ARFGAP3, ARHGAP20, ARHGAP28, ARHGDIA, ARHGEF10, ARHGEF16, ARID1B, ARL…	857
Sens0vsRes0	Cancer	colorectal adenocarcinoma	colorectal adenocarcinoma	1.92e-23	AAAS, AASS, ABCA13, ABCC3, ABCC8, ACAN, ACTG1, ACTR3B, ACTRT2, ADAM23, ADAMTS15, ADAMTS17, ADAMTS9, ADAMTSL4, ADARB1, ADCY2, ADORA2A, ADRA2C, ADSSL1, AFAP1L2, AFF3, AIFM3, AJAP1, ALDH5A1, ALG10, ALG10B, ALK, AMOTL2, ANKRD30B, ANO1, AOAH, AP5B1, APBA2, APBB1IP, API5, APLNR, APOB, AQP6, ARAP3, ARFGAP3, ARHGAP20, ARHGAP28, ARHGDIA, ARHGEF10, ARHGEF16, ARID1B, ARL14EP, ARL2BP, ARMC1, ARPP21, ARVCF, A…	768
Sens0vsRes0	Organismal Injury and Abnormalities	colorectal adenocarcinoma	colorectal adenocarcinoma	1.92e-23	AAAS, AASS, ABCA13, ABCC3, ABCC8, ACAN, ACTG1, ACTR3B, ACTRT2, ADAM23, ADAMTS15, ADAMTS17, ADAMTS9, ADAMTSL4, ADARB1, ADCY2, ADORA2A, ADRA2C, ADSSL1, AFAP1L2, AFF3, AIFM3, AJAP1, ALDH5A1, ALG10, ALG10B, ALK, AMOTL2, ANKRD30B, ANO1, AOAH, AP5B1, APBA2, APBB1IP, API5, APLNR, APOB, AQP6, ARAP3, ARFGAP3, ARHGAP20, ARHGAP28, ARHGDIA, ARHGEF10, ARHGEF16, ARID1B, ARL14EP, ARL2BP, ARMC1, ARPP21, ARVCF, A…	768
Sens0vsRes0	Gastrointestinal Disease	colorectal adenocarcinoma	colorectal adenocarcinoma	1.92e-23	AAAS, AASS, ABCA13, ABCC3, ABCC8, ACAN, ACTG1, ACTR3B, ACTRT2, ADAM23, ADAMTS15, ADAMTS17, ADAMTS9, ADAMTSL4, ADARB1, ADCY2, ADORA2A, ADRA2C, ADSSL1, AFAP1L2, AFF3, AIFM3, AJAP1, ALDH5A1, ALG10, ALG10B, ALK, AMOTL2, ANKRD30B, ANO1, AOAH, AP5B1, APBA2, APBB1IP, API5, APLNR, APOB, AQP6, ARAP3, ARFGAP3, ARHGAP20, ARHGAP28, ARHGDIA, ARHGEF10, ARHGEF16, ARID1B, ARL14EP, ARL2BP, ARMC1, ARPP21, ARVCF, A…	768
Sens0vsRes0	Cancer	colon adenocarcinoma	colon adenocarcinoma	2.99e-23	AAAS, ABCA13, ABCC3, ABCC8, ACAN, ACTG1, ACTR3B, ACTRT2, ADAM23, ADAMTS15, ADAMTS17, ADAMTS9, ADAMTSL4, ADARB1, ADCY2, ADORA2A, ADRA2C, ADSSL1, AFAP1L2, AFF3, AIFM3, AJAP1, ALDH5A1, ALG10, ALG10B, ALK, AMOTL2, ANKRD30B, ANO1, AOAH, AP5B1, APBA2, APBB1IP, API5, APLNR, APOB, AQP6, ARAP3, ARFGAP3, ARHGAP20, ARHGAP28, ARHGDIA, ARHGEF10, ARHGEF16, ARID1B, ARL14EP, ARL2BP, ARMC1, ARPP21, ARVCF, ASB2, A…	757
Sens0vsRes0	Organismal Injury and Abnormalities	colon adenocarcinoma	colon adenocarcinoma	2.99e-23	AAAS, ABCA13, ABCC3, ABCC8, ACAN, ACTG1, ACTR3B, ACTRT2, ADAM23, ADAMTS15, ADAMTS17, ADAMTS9, ADAMTSL4, ADARB1, ADCY2, ADORA2A, ADRA2C, ADSSL1, AFAP1L2, AFF3, AIFM3, AJAP1, ALDH5A1, ALG10, ALG10B, ALK, AMOTL2, ANKRD30B, ANO1, AOAH, AP5B1, APBA2, APBB1IP, API5, APLNR, APOB, AQP6, ARAP3, ARFGAP3, ARHGAP20, ARHGAP28, ARHGDIA, ARHGEF10, ARHGEF16, ARID1B, ARL14EP, ARL2BP, ARMC1, ARPP21, ARVCF, ASB2, A…	757
Sens0vsRes0	Gastrointestinal Disease	colon adenocarcinoma	colon adenocarcinoma	2.99e-23	AAAS, ABCA13, ABCC3, ABCC8, ACAN, ACTG1, ACTR3B, ACTRT2, ADAM23, ADAMTS15, ADAMTS17, ADAMTS9, ADAMTSL4, ADARB1, ADCY2, ADORA2A, ADRA2C, ADSSL1, AFAP1L2, AFF3, AIFM3, AJAP1, ALDH5A1, ALG10, ALG10B, ALK, AMOTL2, ANKRD30B, ANO1, AOAH, AP5B1, APBA2, APBB1IP, API5, APLNR, APOB, AQP6, ARAP3, ARFGAP3, ARHGAP20, ARHGAP28, ARHGDIA, ARHGEF10, ARHGEF16, ARID1B, ARL14EP, ARL2BP, ARMC1, ARPP21, ARVCF, ASB2, A…	757
Sens0vsRes0	Cancer	gastro-esophageal carcinoma	gastro-esophageal carcinoma	3.97e-23	ABCA13, ABCC8, ACOT12, ACSBG2, ADAMTS9, ADARB1, ADCY2, AJAP1, ALCAM, ALX3, ANO1, APBA2, APOB, ARC, ARHGAP20, ARHGEF10, ARID1B, ASTN2, ATAD2B, ATP2B2, ATP9A, AUTS2, B4GALT7, BCORL1, BDP1, BHLHE22, BHLHE23, BMP7, BOC, BRSK1, C10orf90, C1QL1, CA10, CACNA1C, CACNA1E, CACNA1H, CALML4, CARD11, CCDC92, CCND2, CD7, CDH1, CDH23, CEBPB, CELF4, CELSR2, CHD5, CHD7, CHRM3, CHRNA4, CHST8, CIITA, CLPB, CLSTN2, …	306
Sens0vsRes0	Organismal Injury and Abnormalities	gastro-esophageal carcinoma	gastro-esophageal carcinoma	3.97e-23	ABCA13, ABCC8, ACOT12, ACSBG2, ADAMTS9, ADARB1, ADCY2, AJAP1, ALCAM, ALX3, ANO1, APBA2, APOB, ARC, ARHGAP20, ARHGEF10, ARID1B, ASTN2, ATAD2B, ATP2B2, ATP9A, AUTS2, B4GALT7, BCORL1, BDP1, BHLHE22, BHLHE23, BMP7, BOC, BRSK1, C10orf90, C1QL1, CA10, CACNA1C, CACNA1E, CACNA1H, CALML4, CARD11, CCDC92, CCND2, CD7, CDH1, CDH23, CEBPB, CELF4, CELSR2, CHD5, CHD7, CHRM3, CHRNA4, CHST8, CIITA, CLPB, CLSTN2, …	306
Sens0vsRes0	Gastrointestinal Disease	gastro-esophageal carcinoma	gastro-esophageal carcinoma	3.97e-23	ABCA13, ABCC8, ACOT12, ACSBG2, ADAMTS9, ADARB1, ADCY2, AJAP1, ALCAM, ALX3, ANO1, APBA2, APOB, ARC, ARHGAP20, ARHGEF10, ARID1B, ASTN2, ATAD2B, ATP2B2, ATP9A, AUTS2, B4GALT7, BCORL1, BDP1, BHLHE22, BHLHE23, BMP7, BOC, BRSK1, C10orf90, C1QL1, CA10, CACNA1C, CACNA1E, CACNA1H, CALML4, CARD11, CCDC92, CCND2, CD7, CDH1, CDH23, CEBPB, CELF4, CELSR2, CHD5, CHD7, CHRM3, CHRNA4, CHST8, CIITA, CLPB, CLSTN2, …	306
Sens0vsRes0	Cellular Growth and Proliferation	proliferation	proliferation of cells	4.45e-23	AATF, ABCC3, ACAN, ACTG1, ADAM15, ADAMTS15, ADARB1, ADCY1, ADCYAP1R1, ADGRB1, ADGRG1, ADORA2A, ADRA2A, ADRB2, AFAP1L2, AICDA, AKIRIN1, ALCAM, ALK, ANG, ANGPTL6, ANO1, APBA2, API5, APLNR, APOB, ARFGAP3, ARHGDIA, ARID1B, ARL2BP, ASB2, ATG7, ATP2A2, B3GAT1, B4GALT7, BARX2, BCL11A, BCL11B, BCL3, BCR, BIRC2, BIRC7, BMP7, BMPER, BNIP3, BPI, BRSK1, BTLA, BUB3, C10orf90, C1QL4, C8orf4, CACNA1G, CACNA1S, …	604
Sens0vsRes0	Cancer	gastroesophageal cancer	gastroesophageal cancer	4.96e-23	ABCA13, ABCC8, ACOT12, ACSBG2, ACTR3B, ADAM15, ADAMTS9, ADAMTSL4, ADARB1, ADCY2, AJAP1, ALCAM, ALX3, ANO1, APBA2, APOB, ARAP3, ARC, ARHGAP20, ARHGEF10, ARID1B, ASTN2, ATAD2B, ATP2B2, ATP9A, AUTS2, B4GALT7, BCORL1, BDP1, BHLHE22, BHLHE23, BMP7, BOC, BRD9, BRSK1, C10orf90, C1QL1, CA10, CACNA1C, CACNA1E, CACNA1H, CALML4, CARD11, CCDC92, CCND2, CD7, CDH1, CDH23, CDKN1A, CEBPB, CELF4, CELSR2, CEP162, …	350
Sens0vsRes0	Organismal Injury and Abnormalities	gastroesophageal cancer	gastroesophageal cancer	4.96e-23	ABCA13, ABCC8, ACOT12, ACSBG2, ACTR3B, ADAM15, ADAMTS9, ADAMTSL4, ADARB1, ADCY2, AJAP1, ALCAM, ALX3, ANO1, APBA2, APOB, ARAP3, ARC, ARHGAP20, ARHGEF10, ARID1B, ASTN2, ATAD2B, ATP2B2, ATP9A, AUTS2, B4GALT7, BCORL1, BDP1, BHLHE22, BHLHE23, BMP7, BOC, BRD9, BRSK1, C10orf90, C1QL1, CA10, CACNA1C, CACNA1E, CACNA1H, CALML4, CARD11, CCDC92, CCND2, CD7, CDH1, CDH23, CDKN1A, CEBPB, CELF4, CELSR2, CEP162, …	350
Sens0vsRes0	Gastrointestinal Disease	gastroesophageal cancer	gastroesophageal cancer	4.96e-23	ABCA13, ABCC8, ACOT12, ACSBG2, ACTR3B, ADAM15, ADAMTS9, ADAMTSL4, ADARB1, ADCY2, AJAP1, ALCAM, ALX3, ANO1, APBA2, APOB, ARAP3, ARC, ARHGAP20, ARHGEF10, ARID1B, ASTN2, ATAD2B, ATP2B2, ATP9A, AUTS2, B4GALT7, BCORL1, BDP1, BHLHE22, BHLHE23, BMP7, BOC, BRD9, BRSK1, C10orf90, C1QL1, CA10, CACNA1C, CACNA1E, CACNA1H, CALML4, CARD11, CCDC92, CCND2, CD7, CDH1, CDH23, CDKN1A, CEBPB, CELF4, CELSR2, CEP162, …	350
Sens0vsRes0	Cancer	upper gastrointestinal tract cancer	upper gastrointestinal tract cancer	9.92e-23	ABCA13, ABCC8, ACOT12, ACSBG2, ACTR3B, ADAM15, ADAMTS9, ADAMTSL4, ADARB1, ADCY2, AJAP1, AKAP1, ALCAM, ALX3, ANO1, APBA2, APOB, ARAP3, ARC, ARHGAP20, ARHGEF10, ARID1B, ASTN2, ATAD2B, ATP2B2, ATP9A, ATRNL1, AUTS2, B4GALT7, BCORL1, BDP1, BHLHE22, BHLHE23, BMP7, BOC, BRD9, BRSK1, C10orf90, C1QL1, CA10, CACNA1C, CACNA1E, CACNA1H, CALML4, CARD11, CCDC92, CCND2, CD276, CD7, CDH1, CDH18, CDH23, CDKN1A, C…	374
Sens0vsRes0	Organismal Injury and Abnormalities	upper gastrointestinal tract cancer	upper gastrointestinal tract cancer	9.92e-23	ABCA13, ABCC8, ACOT12, ACSBG2, ACTR3B, ADAM15, ADAMTS9, ADAMTSL4, ADARB1, ADCY2, AJAP1, AKAP1, ALCAM, ALX3, ANO1, APBA2, APOB, ARAP3, ARC, ARHGAP20, ARHGEF10, ARID1B, ASTN2, ATAD2B, ATP2B2, ATP9A, ATRNL1, AUTS2, B4GALT7, BCORL1, BDP1, BHLHE22, BHLHE23, BMP7, BOC, BRD9, BRSK1, C10orf90, C1QL1, CA10, CACNA1C, CACNA1E, CACNA1H, CALML4, CARD11, CCDC92, CCND2, CD276, CD7, CDH1, CDH18, CDH23, CDKN1A, C…	374
Sens0vsRes0	Gastrointestinal Disease	upper gastrointestinal tract cancer	upper gastrointestinal tract cancer	9.92e-23	ABCA13, ABCC8, ACOT12, ACSBG2, ACTR3B, ADAM15, ADAMTS9, ADAMTSL4, ADARB1, ADCY2, AJAP1, AKAP1, ALCAM, ALX3, ANO1, APBA2, APOB, ARAP3, ARC, ARHGAP20, ARHGEF10, ARID1B, ASTN2, ATAD2B, ATP2B2, ATP9A, ATRNL1, AUTS2, B4GALT7, BCORL1, BDP1, BHLHE22, BHLHE23, BMP7, BOC, BRD9, BRSK1, C10orf90, C1QL1, CA10, CACNA1C, CACNA1E, CACNA1H, CALML4, CARD11, CCDC92, CCND2, CD276, CD7, CDH1, CDH18, CDH23, CDKN1A, C…	374
Sens0vsRes0	Organismal Development	morphology	morphology of head	1.87e-22	ADAMTS9, ADCY1, ADGRA2, ADORA2A, ADRB2, AIPL1, ALK, ALX3, APOB, ATP2B2, BCL11B, BCR, BHLHE22, BHLHE23, BMP7, BMPER, BRSK1, C2orf71, CBLN1, CCND2, CDH23, CDHR1, CDKN1A, CECR2, CELSR2, CHD7, CHRNA4, CLDN11, CNGA3, CNTNAP2, COL18A1, CPLX2, CREB3L2, CRK, CRYGS, CSF1R, CTDP1, CTNNA2, CTNNB1, CUX2, CXCL12, CXCR4, DDR1, DHCR7, DICER1, DKK1, DLK1, DNAJC5, DPYSL3, DSCAM, DYNC2LI1, DYRK1A, EDNRA, EFEMP1, E…	217
Sens0vsRes0	Cancer	gastroesophageal adenocarcinoma	gastroesophageal adenocarcinoma	4.09e-22	ABCA13, ABCC8, ACOT12, ACSBG2, ADAMTS9, ADARB1, ADCY2, AJAP1, ALX3, ANO1, APBA2, APOB, ARHGAP20, ARHGEF10, ARID1B, ASTN2, ATAD2B, ATP2B2, ATP9A, AUTS2, B4GALT7, BCORL1, BDP1, BHLHE22, BHLHE23, BMP7, BOC, BRSK1, C10orf90, C1QL1, CA10, CACNA1C, CACNA1E, CACNA1H, CALML4, CARD11, CCND2, CD7, CDH1, CDH23, CELF4, CELSR2, CHD5, CHD7, CHRM3, CHRNA4, CHST8, CIITA, CLPB, CLSTN2, CNGA3, CNTN3, CNTNAP2, COL2…	270
Sens0vsRes0	Organismal Injury and Abnormalities	gastroesophageal adenocarcinoma	gastroesophageal adenocarcinoma	4.09e-22	ABCA13, ABCC8, ACOT12, ACSBG2, ADAMTS9, ADARB1, ADCY2, AJAP1, ALX3, ANO1, APBA2, APOB, ARHGAP20, ARHGEF10, ARID1B, ASTN2, ATAD2B, ATP2B2, ATP9A, AUTS2, B4GALT7, BCORL1, BDP1, BHLHE22, BHLHE23, BMP7, BOC, BRSK1, C10orf90, C1QL1, CA10, CACNA1C, CACNA1E, CACNA1H, CALML4, CARD11, CCND2, CD7, CDH1, CDH23, CELF4, CELSR2, CHD5, CHD7, CHRM3, CHRNA4, CHST8, CIITA, CLPB, CLSTN2, CNGA3, CNTN3, CNTNAP2, COL2…	270
Sens0vsRes0	Gastrointestinal Disease	gastroesophageal adenocarcinoma	gastroesophageal adenocarcinoma	4.09e-22	ABCA13, ABCC8, ACOT12, ACSBG2, ADAMTS9, ADARB1, ADCY2, AJAP1, ALX3, ANO1, APBA2, APOB, ARHGAP20, ARHGEF10, ARID1B, ASTN2, ATAD2B, ATP2B2, ATP9A, AUTS2, B4GALT7, BCORL1, BDP1, BHLHE22, BHLHE23, BMP7, BOC, BRSK1, C10orf90, C1QL1, CA10, CACNA1C, CACNA1E, CACNA1H, CALML4, CARD11, CCND2, CD7, CDH1, CDH23, CELF4, CELSR2, CHD5, CHD7, CHRM3, CHRNA4, CHST8, CIITA, CLPB, CLSTN2, CNGA3, CNTN3, CNTNAP2, COL2…	270
Sens0vsRes0	Behavior	behavior	behavior	1.24e-21	AAAS, ACTG1, ADCY1, ADORA2A, ADRA2A, ADRA2C, ADRB2, ALK, APBA2, APLNR, ARC, ATG7, ATP2B2, B3GAT1, BCL11B, BCR, BHLHE22, C1QL1, CACNA1C, CACNA1E, CACNA1G, CACNA1H, CCK, CCND2, CDKN1A, CH17-360D5.1/NPY4R, CHD6, CHD7, CHRM2, CHRM3, CHRNA4, CHST8, CNGA3, CNTNAP2, CPLX1, CPLX2, CREB1, CRHR1, CRHR2, CRTC1, CTNNA2, CYP2E1, CYP7B1, DBI, DGKI, DHCR7, DICER1, DKK1, DNAJC5, DYRK1A, EIF4EBP2, ELFN1, EN1, EN2…	217
Sens0vsRes0	Nervous System Development and Function	morphology	morphology of nervous system	1.66e-21	ADCY1, ADCYAP1R1, ADGRA2, ADGRB1, ADRB2, AIPL1, ALK, APOB, ATP2B2, BCR, BHLHE22, BHLHE23, BRSK1, C2orf71, CBLN1, CCND2, CD200, CDH23, CDKN1A, CELSR2, CHRNA4, CNGA3, CNTNAP2, COL13A1, COL18A1, CPLX2, CREB1, CRHR1, CTNNA2, CTNNB1, CUX2, CXCL12, CXCR4, DAGLA, DHCR7, DICER1, DKK1, DLG2, DNAJC5, DOK7, DPYSL3, DPYSL5, DSCAM, DYNC2LI1, DYRK1A, EDNRA, EIF4EBP2, ELFN1, EN1, EN2, EPAS1, EPHA4, FAT3, FEZF1,…	201
Sens0vsRes0	Cellular Development	development	development of neurons	1.69e-21	ADCY1, ADGRB1, ADORA2A, ADRB2, ALK, ATG7, BCL11B, BMP7, BOC, BRSK1, CACNA1H, CACNA1S, CAMSAP1, CBLN1, CCK, CDH1, CDKN1A, CELSR2, CLSTN2, CNTNAP2, CREB1, CRHR1, CRK, CSNK1D, CTNNA2, CTNNB1, CUX2, CXCL12, CXCR4, DAB2IP, DAGLA, DDR1, DICER1, DKK1, DLK1, DOCK1, DOK7, DPYSL3, DPYSL5, DSCAM, DYRK1A, EBF3, EDNRA, EGFL7, EHD1, EIF4EBP2, ELFN1, ELMO1, EN1, EN2, ENAH, EPHA4, FBXO31, FGF4, FGFR1, FGFR3, FLR…	184
Sens0vsRes0	Nervous System Development and Function	development	development of neurons	1.69e-21	ADCY1, ADGRB1, ADORA2A, ADRB2, ALK, ATG7, BCL11B, BMP7, BOC, BRSK1, CACNA1H, CACNA1S, CAMSAP1, CBLN1, CCK, CDH1, CDKN1A, CELSR2, CLSTN2, CNTNAP2, CREB1, CRHR1, CRK, CSNK1D, CTNNA2, CTNNB1, CUX2, CXCL12, CXCR4, DAB2IP, DAGLA, DDR1, DICER1, DKK1, DLK1, DOCK1, DOK7, DPYSL3, DPYSL5, DSCAM, DYRK1A, EBF3, EDNRA, EGFL7, EHD1, EIF4EBP2, ELFN1, ELMO1, EN1, EN2, ENAH, EPHA4, FBXO31, FGF4, FGFR1, FGFR3, FLR…	184
Sens0vsRes0	Cellular Growth and Proliferation	development	development of neurons	1.69e-21	ADCY1, ADGRB1, ADORA2A, ADRB2, ALK, ATG7, BCL11B, BMP7, BOC, BRSK1, CACNA1H, CACNA1S, CAMSAP1, CBLN1, CCK, CDH1, CDKN1A, CELSR2, CLSTN2, CNTNAP2, CREB1, CRHR1, CRK, CSNK1D, CTNNA2, CTNNB1, CUX2, CXCL12, CXCR4, DAB2IP, DAGLA, DDR1, DICER1, DKK1, DLK1, DOCK1, DOK7, DPYSL3, DPYSL5, DSCAM, DYRK1A, EBF3, EDNRA, EGFL7, EHD1, EIF4EBP2, ELFN1, ELMO1, EN1, EN2, ENAH, EPHA4, FBXO31, FGF4, FGFR1, FGFR3, FLR…	184
Sens0vsRes0	Tissue Development	development	development of neurons	1.69e-21	ADCY1, ADGRB1, ADORA2A, ADRB2, ALK, ATG7, BCL11B, BMP7, BOC, BRSK1, CACNA1H, CACNA1S, CAMSAP1, CBLN1, CCK, CDH1, CDKN1A, CELSR2, CLSTN2, CNTNAP2, CREB1, CRHR1, CRK, CSNK1D, CTNNA2, CTNNB1, CUX2, CXCL12, CXCR4, DAB2IP, DAGLA, DDR1, DICER1, DKK1, DLK1, DOCK1, DOK7, DPYSL3, DPYSL5, DSCAM, DYRK1A, EBF3, EDNRA, EGFL7, EHD1, EIF4EBP2, ELFN1, ELMO1, EN1, EN2, ENAH, EPHA4, FBXO31, FGF4, FGFR1, FGFR3, FLR…	184
Sens0vsRes0	Cellular Growth and Proliferation	generation	generation of cells	2.52e-21	ADAM15, ADAMTSL4, ADCY1, ADGRB1, ADORA2A, ADRB2, ADRM1, AICDA, AIPL1, ALK, ANG, APOB, ARHGDIA, ATG7, BCL11A, BCL11B, BCL3, BCR, BHLHE23, BMP7, BMPER, BOC, BPI, BRSK1, CACNA1H, CACNA1S, CAMSAP1, CARD11, CBLN1, CCK, CCL5, CDH1, CDKN1A, CEBPB, CELF3, CELSR2, CHD5, CHD7, CIITA, CLDN11, CLDN3, CLSTN2, CNGA3, CNTNAP2, COL18A1, CREB1, CRHR1, CRK, CSF1R, CSNK1D, CSTF2T, CTNNA2, CTNNB1, CUX2, CXCL12, CXCR…	369
Sens0vsRes0	Tissue Development	generation	generation of cells	2.52e-21	ADAM15, ADAMTSL4, ADCY1, ADGRB1, ADORA2A, ADRB2, ADRM1, AICDA, AIPL1, ALK, ANG, APOB, ARHGDIA, ATG7, BCL11A, BCL11B, BCL3, BCR, BHLHE23, BMP7, BMPER, BOC, BPI, BRSK1, CACNA1H, CACNA1S, CAMSAP1, CARD11, CBLN1, CCK, CCL5, CDH1, CDKN1A, CEBPB, CELF3, CELSR2, CHD5, CHD7, CIITA, CLDN11, CLDN3, CLSTN2, CNGA3, CNTNAP2, COL18A1, CREB1, CRHR1, CRK, CSF1R, CSNK1D, CSTF2T, CTNNA2, CTNNB1, CUX2, CXCL12, CXCR…	369
Sens0vsRes0	Cancer	upper gastrointestinal tract tumor	upper gastrointestinal tract tumor	3.26e-21	ABCA13, ABCC8, ACOT12, ACSBG2, ACTR3B, ADAM15, ADAMTS9, ADAMTSL4, ADARB1, ADCY2, AJAP1, AKAP1, ALCAM, ALX3, ANO1, APBA2, APOB, ARAP3, ARC, ARHGAP20, ARHGEF10, ARID1B, ASTN2, ATAD2B, ATP2A2, ATP2B2, ATP9A, ATRNL1, AUTS2, B4GALT7, BCORL1, BDP1, BHLHE22, BHLHE23, BMP7, BOC, BRD9, BRSK1, C10orf90, C1QL1, CA10, CACNA1C, CACNA1E, CACNA1H, CALML4, CARD11, CCDC92, CCND2, CD276, CD7, CDH1, CDH18, CDH23, C…	377
Sens0vsRes0	Organismal Injury and Abnormalities	upper gastrointestinal tract tumor	upper gastrointestinal tract tumor	3.26e-21	ABCA13, ABCC8, ACOT12, ACSBG2, ACTR3B, ADAM15, ADAMTS9, ADAMTSL4, ADARB1, ADCY2, AJAP1, AKAP1, ALCAM, ALX3, ANO1, APBA2, APOB, ARAP3, ARC, ARHGAP20, ARHGEF10, ARID1B, ASTN2, ATAD2B, ATP2A2, ATP2B2, ATP9A, ATRNL1, AUTS2, B4GALT7, BCORL1, BDP1, BHLHE22, BHLHE23, BMP7, BOC, BRD9, BRSK1, C10orf90, C1QL1, CA10, CACNA1C, CACNA1E, CACNA1H, CALML4, CARD11, CCDC92, CCND2, CD276, CD7, CDH1, CDH18, CDH23, C…	377
Sens0vsRes0	Gastrointestinal Disease	upper gastrointestinal tract tumor	upper gastrointestinal tract tumor	3.26e-21	ABCA13, ABCC8, ACOT12, ACSBG2, ACTR3B, ADAM15, ADAMTS9, ADAMTSL4, ADARB1, ADCY2, AJAP1, AKAP1, ALCAM, ALX3, ANO1, APBA2, APOB, ARAP3, ARC, ARHGAP20, ARHGEF10, ARID1B, ASTN2, ATAD2B, ATP2A2, ATP2B2, ATP9A, ATRNL1, AUTS2, B4GALT7, BCORL1, BDP1, BHLHE22, BHLHE23, BMP7, BOC, BRD9, BRSK1, C10orf90, C1QL1, CA10, CACNA1C, CACNA1E, CACNA1H, CALML4, CARD11, CCDC92, CCND2, CD276, CD7, CDH1, CDH18, CDH23, C…	377
Sens0vsRes0	Embryonic Development	formation	formation of brain	3.1e-20	ADCYAP1R1, ADGRA2, ADGRB1, ADGRG1, ADRB2, ATG7, ATP2B2, BCL11B, BCR, BHLHE22, BMP7, BPTF, CCND2, CHD7, CNTNAP2, CREB1, CSF1R, CTNNA2, CTNNB1, CXCL12, CXCR4, DBI, DHCR7, DICER1, DKK1, DYNC2LI1, EBF3, EML1, EN1, EN2, ENAH, EPHA2, EPHA4, FEZF1, FGFR1, FGFR3, FOXA2, FOXD1, FOXO3, FOXQ1, GAK, GDF7, GDNF, GHRHR, GLI2, GNPAT, GPC1, GRIN1, GSC, H2AFY2, HAND1, HES3, HMX2, HMX3, ID4, IGF1R, IKZF1, IRX6, IT…	127
Sens0vsRes0	Organismal Development	formation	formation of brain	3.1e-20	ADCYAP1R1, ADGRA2, ADGRB1, ADGRG1, ADRB2, ATG7, ATP2B2, BCL11B, BCR, BHLHE22, BMP7, BPTF, CCND2, CHD7, CNTNAP2, CREB1, CSF1R, CTNNA2, CTNNB1, CXCL12, CXCR4, DBI, DHCR7, DICER1, DKK1, DYNC2LI1, EBF3, EML1, EN1, EN2, ENAH, EPHA2, EPHA4, FEZF1, FGFR1, FGFR3, FOXA2, FOXD1, FOXO3, FOXQ1, GAK, GDF7, GDNF, GHRHR, GLI2, GNPAT, GPC1, GRIN1, GSC, H2AFY2, HAND1, HES3, HMX2, HMX3, ID4, IGF1R, IKZF1, IRX6, IT…	127
Sens0vsRes0	Nervous System Development and Function	formation	formation of brain	3.1e-20	ADCYAP1R1, ADGRA2, ADGRB1, ADGRG1, ADRB2, ATG7, ATP2B2, BCL11B, BCR, BHLHE22, BMP7, BPTF, CCND2, CHD7, CNTNAP2, CREB1, CSF1R, CTNNA2, CTNNB1, CXCL12, CXCR4, DBI, DHCR7, DICER1, DKK1, DYNC2LI1, EBF3, EML1, EN1, EN2, ENAH, EPHA2, EPHA4, FEZF1, FGFR1, FGFR3, FOXA2, FOXD1, FOXO3, FOXQ1, GAK, GDF7, GDNF, GHRHR, GLI2, GNPAT, GPC1, GRIN1, GSC, H2AFY2, HAND1, HES3, HMX2, HMX3, ID4, IGF1R, IKZF1, IRX6, IT…	127
Sens0vsRes0	Tissue Development	formation	formation of brain	3.1e-20	ADCYAP1R1, ADGRA2, ADGRB1, ADGRG1, ADRB2, ATG7, ATP2B2, BCL11B, BCR, BHLHE22, BMP7, BPTF, CCND2, CHD7, CNTNAP2, CREB1, CSF1R, CTNNA2, CTNNB1, CXCL12, CXCR4, DBI, DHCR7, DICER1, DKK1, DYNC2LI1, EBF3, EML1, EN1, EN2, ENAH, EPHA2, EPHA4, FEZF1, FGFR1, FGFR3, FOXA2, FOXD1, FOXO3, FOXQ1, GAK, GDF7, GDNF, GHRHR, GLI2, GNPAT, GPC1, GRIN1, GSC, H2AFY2, HAND1, HES3, HMX2, HMX3, ID4, IGF1R, IKZF1, IRX6, IT…	127
Sens0vsRes0	Organ Development	formation	formation of brain	3.1e-20	ADCYAP1R1, ADGRA2, ADGRB1, ADGRG1, ADRB2, ATG7, ATP2B2, BCL11B, BCR, BHLHE22, BMP7, BPTF, CCND2, CHD7, CNTNAP2, CREB1, CSF1R, CTNNA2, CTNNB1, CXCL12, CXCR4, DBI, DHCR7, DICER1, DKK1, DYNC2LI1, EBF3, EML1, EN1, EN2, ENAH, EPHA2, EPHA4, FEZF1, FGFR1, FGFR3, FOXA2, FOXD1, FOXO3, FOXQ1, GAK, GDF7, GDNF, GHRHR, GLI2, GNPAT, GPC1, GRIN1, GSC, H2AFY2, HAND1, HES3, HMX2, HMX3, ID4, IGF1R, IKZF1, IRX6, IT…	127
Sens0vsRes0	Cancer	head and neck neoplasia	head and neck neoplasia	8.5e-20	ABCA13, ABCC3, ABCD4, ACAN, ACTR3B, ADAMTS15, ADAMTS9, ADAMTSL4, ADARB1, ADCY2, ADGRD1, ADRA2A, ADRA2C, ADRB2, ADSSL1, AFF3, AICDA, AKAP1, ALK, ALLC, ANKRD30B, ANO1, ANO4, AOAH, APBB1IP, ARC, ARID1B, ARRDC4, ATP2A2, ATP2B2, ATRNL1, B3GAT1, BCL11A, BCL11B, BCL3, BCORL1, BCR, BHLHE22, BMPER, BOC, BPI, BPTF, BRD9, C10orf90, C1D, C1orf159, C21orf62, C2orf71, CA2, CACNA1C, CACNA1H, CACNA1S, CACNA2D1, …	532
Sens0vsRes0	Organismal Injury and Abnormalities	head and neck neoplasia	head and neck neoplasia	8.5e-20	ABCA13, ABCC3, ABCD4, ACAN, ACTR3B, ADAMTS15, ADAMTS9, ADAMTSL4, ADARB1, ADCY2, ADGRD1, ADRA2A, ADRA2C, ADRB2, ADSSL1, AFF3, AICDA, AKAP1, ALK, ALLC, ANKRD30B, ANO1, ANO4, AOAH, APBB1IP, ARC, ARID1B, ARRDC4, ATP2A2, ATP2B2, ATRNL1, B3GAT1, BCL11A, BCL11B, BCL3, BCORL1, BCR, BHLHE22, BMPER, BOC, BPI, BPTF, BRD9, C10orf90, C1D, C1orf159, C21orf62, C2orf71, CA2, CACNA1C, CACNA1H, CACNA1S, CACNA2D1, …	532
Sens0vsRes0	Cancer	neoplasia	neoplasia of cells	1.13e-19	AASS, ABCA13, ABCC3, ACADS, ACAN, ACTG1, ADAMTS15, ADAMTS9, ADCY2, ADCYAP1R1, AFF3, AICDA, AKAP1, ALCAM, ALDH5A1, ALK, ALLC, ANG, ANKRD30B, ANO1, ANO4, AOAH, AP5B1, APBA2, APBB1IP, APOB, ARC, ATG7, ATP10A, ATP11B, ATP2A2, ATP2C2, ATRNL1, B3GAT1, BBS9, BCL11A, BCL11B, BCL3, BCORL1, BCR, BHLHE22, BMP7, BPI, BPTF, BRD9, BTLA, C10orf90, C1orf159, C21orf62, C2orf71, CA2, CACNA1C, CACNA1E, CACNA1S, CAC…	628
Sens0vsRes0	Organismal Injury and Abnormalities	neoplasia	neoplasia of cells	1.13e-19	AASS, ABCA13, ABCC3, ACADS, ACAN, ACTG1, ADAMTS15, ADAMTS9, ADCY2, ADCYAP1R1, AFF3, AICDA, AKAP1, ALCAM, ALDH5A1, ALK, ALLC, ANG, ANKRD30B, ANO1, ANO4, AOAH, AP5B1, APBA2, APBB1IP, APOB, ARC, ATG7, ATP10A, ATP11B, ATP2A2, ATP2C2, ATRNL1, B3GAT1, BBS9, BCL11A, BCL11B, BCL3, BCORL1, BCR, BHLHE22, BMP7, BPI, BPTF, BRD9, BTLA, C10orf90, C1orf159, C21orf62, C2orf71, CA2, CACNA1C, CACNA1E, CACNA1S, CAC…	628
Sens0vsRes0	Organismal Injury and Abnormalities	abnormal morphology	abnormal morphology of head	1.67e-19	ADAMTS9, ADCY1, ADGRA2, ADORA2A, ADRB2, AIPL1, ALK, ALX3, APOB, ATP2B2, BCL11B, BCR, BHLHE22, BHLHE23, BMP7, BMPER, BRSK1, C2orf71, CBLN1, CCND2, CDH23, CDHR1, CDKN1A, CECR2, CELSR2, CHD7, CHRNA4, CLDN11, CNGA3, CNTNAP2, COL18A1, CPLX2, CREB3L2, CRK, CRYGS, CSF1R, CTDP1, CTNNA2, CUX2, CXCL12, CXCR4, DDR1, DHCR7, DKK1, DLK1, DNAJC5, DSCAM, DYRK1A, EDNRA, EFEMP1, EGFLAM, EHD1, EIF4EBP2, EN1, EN2, E…	192
Sens0vsRes0	Organismal Development	abnormal morphology	abnormal morphology of head	1.67e-19	ADAMTS9, ADCY1, ADGRA2, ADORA2A, ADRB2, AIPL1, ALK, ALX3, APOB, ATP2B2, BCL11B, BCR, BHLHE22, BHLHE23, BMP7, BMPER, BRSK1, C2orf71, CBLN1, CCND2, CDH23, CDHR1, CDKN1A, CECR2, CELSR2, CHD7, CHRNA4, CLDN11, CNGA3, CNTNAP2, COL18A1, CPLX2, CREB3L2, CRK, CRYGS, CSF1R, CTDP1, CTNNA2, CUX2, CXCL12, CXCR4, DDR1, DHCR7, DKK1, DLK1, DNAJC5, DSCAM, DYRK1A, EDNRA, EFEMP1, EGFLAM, EHD1, EIF4EBP2, EN1, EN2, E…	192
Sens0vsRes0	Cancer	liver carcinoma	liver carcinoma	2.14e-19	AAAS, AASS, ABCA13, ABCC3, ABCC8, ACAN, ACTG1, ACTR3B, ADAM15, ADAM23, ADAMTS17, ADAMTSL4, ADARB1, ADARB2, ADCY1, ADCY2, ADGRG1, ADRA2A, ADRM1, AFF3, AIFM3, AJAP1, ALCAM, ALX3, AMN, ANGPTL6, ANO4, AOAH, AP4M1, AP5B1, APBA2, APCDD1L, API5, APOB, ARAP3, ARC, ARHGAP20, ARHGDIA, ARRDC4, ARVCF, ASB13, ASB2, ASTN2, ATP10A, ATP11B, ATP2A2, ATP2B2, ATP2C2, ATP5I, AUTS2, B3GAT1, B3GNT7, BARX2, BCL11A, BCR…	668
Sens0vsRes0	Organismal Injury and Abnormalities	liver carcinoma	liver carcinoma	2.14e-19	AAAS, AASS, ABCA13, ABCC3, ABCC8, ACAN, ACTG1, ACTR3B, ADAM15, ADAM23, ADAMTS17, ADAMTSL4, ADARB1, ADARB2, ADCY1, ADCY2, ADGRG1, ADRA2A, ADRM1, AFF3, AIFM3, AJAP1, ALCAM, ALX3, AMN, ANGPTL6, ANO4, AOAH, AP4M1, AP5B1, APBA2, APCDD1L, API5, APOB, ARAP3, ARC, ARHGAP20, ARHGDIA, ARRDC4, ARVCF, ASB13, ASB2, ASTN2, ATP10A, ATP11B, ATP2A2, ATP2B2, ATP2C2, ATP5I, AUTS2, B3GAT1, B3GNT7, BARX2, BCL11A, BCR…	668
Sens0vsRes0	Gastrointestinal Disease	liver carcinoma	liver carcinoma	2.14e-19	AAAS, AASS, ABCA13, ABCC3, ABCC8, ACAN, ACTG1, ACTR3B, ADAM15, ADAM23, ADAMTS17, ADAMTSL4, ADARB1, ADARB2, ADCY1, ADCY2, ADGRG1, ADRA2A, ADRM1, AFF3, AIFM3, AJAP1, ALCAM, ALX3, AMN, ANGPTL6, ANO4, AOAH, AP4M1, AP5B1, APBA2, APCDD1L, API5, APOB, ARAP3, ARC, ARHGAP20, ARHGDIA, ARRDC4, ARVCF, ASB13, ASB2, ASTN2, ATP10A, ATP11B, ATP2A2, ATP2B2, ATP2C2, ATP5I, AUTS2, B3GAT1, B3GNT7, BARX2, BCL11A, BCR…	668
Sens0vsRes0	Hepatic System Disease	liver carcinoma	liver carcinoma	2.14e-19	AAAS, AASS, ABCA13, ABCC3, ABCC8, ACAN, ACTG1, ACTR3B, ADAM15, ADAM23, ADAMTS17, ADAMTSL4, ADARB1, ADARB2, ADCY1, ADCY2, ADGRG1, ADRA2A, ADRM1, AFF3, AIFM3, AJAP1, ALCAM, ALX3, AMN, ANGPTL6, ANO4, AOAH, AP4M1, AP5B1, APBA2, APCDD1L, API5, APOB, ARAP3, ARC, ARHGAP20, ARHGDIA, ARRDC4, ARVCF, ASB13, ASB2, ASTN2, ATP10A, ATP11B, ATP2A2, ATP2B2, ATP2C2, ATP5I, AUTS2, B3GAT1, B3GNT7, BARX2, BCL11A, BCR…	668
Sens0vsRes0	Embryonic Development	development	development of body trunk	2.36e-19	ACTG1, ADGRA2, ADRB2, ADRM1, APLNR, ATG7, ATP2A2, ATP2B2, BCL11B, BCL3, BIRC2, BMP7, BMPER, CACNA1C, CASQ2, CCL5, CCND2, CCNE1, CDH1, CDH6, CDKN1A, CEBPB, CHD7, CHRDL2, CREB1, CRHR1, CRK, CSF1R, CTBP2, CTNNB1, CTSH, CXCL12, CXCR4, DDR1, DHCR7, DICER1, DKK1, DLL1, DMRT1, DNAJB6, DOK7, DYNC2LI1, DYRK1A, EDN2, EDNRA, EFEMP1, ELN, EN1, EN2, EPAS1, EPB42, ERG, FADD, FASN, FGF18, FGF3, FGFR1, FGFR3, FG…	242
Sens0vsRes0	Organismal Development	development	development of body trunk	2.36e-19	ACTG1, ADGRA2, ADRB2, ADRM1, APLNR, ATG7, ATP2A2, ATP2B2, BCL11B, BCL3, BIRC2, BMP7, BMPER, CACNA1C, CASQ2, CCL5, CCND2, CCNE1, CDH1, CDH6, CDKN1A, CEBPB, CHD7, CHRDL2, CREB1, CRHR1, CRK, CSF1R, CTBP2, CTNNB1, CTSH, CXCL12, CXCR4, DDR1, DHCR7, DICER1, DKK1, DLL1, DMRT1, DNAJB6, DOK7, DYNC2LI1, DYRK1A, EDN2, EDNRA, EFEMP1, ELN, EN1, EN2, EPAS1, EPB42, ERG, FADD, FASN, FGF18, FGF3, FGFR1, FGFR3, FG…	242
Sens0vsRes0	Cancer	cancer	cancer of cells	3.33e-19	AASS, ABCA13, ABCC3, ACADS, ACAN, ACTG1, ADAMTS15, ADAMTS9, ADCY2, ADCYAP1R1, AFF3, AICDA, AKAP1, ALCAM, ALDH5A1, ALK, ALLC, ANKRD30B, ANO1, ANO4, AOAH, AP5B1, APBA2, APBB1IP, APOB, ARC, ATG7, ATP10A, ATP11B, ATP2A2, ATP2C2, ATRNL1, B3GAT1, BBS9, BCL11A, BCL11B, BCORL1, BCR, BHLHE22, BMP7, BPI, BPTF, BRD9, BTLA, C10orf90, C1orf159, C21orf62, C2orf71, CA2, CACNA1C, CACNA1E, CACNA1S, CACNA2D1, CACN…	613
Sens0vsRes0	Organismal Injury and Abnormalities	cancer	cancer of cells	3.33e-19	AASS, ABCA13, ABCC3, ACADS, ACAN, ACTG1, ADAMTS15, ADAMTS9, ADCY2, ADCYAP1R1, AFF3, AICDA, AKAP1, ALCAM, ALDH5A1, ALK, ALLC, ANKRD30B, ANO1, ANO4, AOAH, AP5B1, APBA2, APBB1IP, APOB, ARC, ATG7, ATP10A, ATP11B, ATP2A2, ATP2C2, ATRNL1, B3GAT1, BBS9, BCL11A, BCL11B, BCORL1, BCR, BHLHE22, BMP7, BPI, BPTF, BRD9, BTLA, C10orf90, C1orf159, C21orf62, C2orf71, CA2, CACNA1C, CACNA1E, CACNA1S, CACNA2D1, CACN…	613
Sens0vsRes0	Cancer	pelvic cancer	pelvic cancer	8.14e-19	AAAS, AASS, ABCA13, ABCC3, ABCC8, ABCD4, ACADS, ACAN, ACOT12, ACSBG2, ACTG1, ACTRT2, ADAM15, ADAM23, ADAMTS17, ADAMTSL4, ADCY1, ADCY2, ADCYAP1R1, ADGRD1, ADGRG1, ADORA2A, ADRA2A, ADRA2C, ADRB2, AFAP1L2, AFF3, AJAP1, ALCAM, ALG10, ALG10B, ALK, AMOTL2, ANG, ANKRD30B, ANO4, AOAH, AP5B1, APBA2, APBB1IP, APOB, AQP6, ARAP3, ARHGAP20, ARHGEF10, ARID1B, ASB2, ASTN2, ATAD2B, ATG7, ATP10A, ATP11B, ATP2C2, …	737
Sens0vsRes0	Organismal Injury and Abnormalities	pelvic cancer	pelvic cancer	8.14e-19	AAAS, AASS, ABCA13, ABCC3, ABCC8, ABCD4, ACADS, ACAN, ACOT12, ACSBG2, ACTG1, ACTRT2, ADAM15, ADAM23, ADAMTS17, ADAMTSL4, ADCY1, ADCY2, ADCYAP1R1, ADGRD1, ADGRG1, ADORA2A, ADRA2A, ADRA2C, ADRB2, AFAP1L2, AFF3, AJAP1, ALCAM, ALG10, ALG10B, ALK, AMOTL2, ANG, ANKRD30B, ANO4, AOAH, AP5B1, APBA2, APBB1IP, APOB, AQP6, ARAP3, ARHGAP20, ARHGEF10, ARID1B, ASB2, ASTN2, ATAD2B, ATG7, ATP10A, ATP11B, ATP2C2, …	737
Sens0vsRes0	Cancer	urogenital cancer	urogenital cancer	8.23e-19	AAAS, AASS, ABCA13, ABCC3, ABCC8, ABCD4, ABHD11, ACADS, ACAN, ACOT12, ACSBG2, ACTG1, ACTRT2, ADAM15, ADAM23, ADAMTS17, ADAMTSL4, ADCY1, ADCY2, ADCYAP1R1, ADGRD1, ADGRG1, ADORA2A, ADRA2A, ADRA2C, ADRB2, AFAP1L2, AFF3, AJAP1, ALCAM, ALDH5A1, ALG10, ALG10B, ALK, AMOTL2, ANG, ANKRD30B, ANO4, AOAH, AP5B1, APBA2, APBB1IP, APOB, AQP6, ARAP3, ARHGAP20, ARHGEF10, ARID1B, ASB2, ASTN2, ATAD2B, ATG7, ATP10A,…	782
Sens0vsRes0	Organismal Injury and Abnormalities	urogenital cancer	urogenital cancer	8.23e-19	AAAS, AASS, ABCA13, ABCC3, ABCC8, ABCD4, ABHD11, ACADS, ACAN, ACOT12, ACSBG2, ACTG1, ACTRT2, ADAM15, ADAM23, ADAMTS17, ADAMTSL4, ADCY1, ADCY2, ADCYAP1R1, ADGRD1, ADGRG1, ADORA2A, ADRA2A, ADRA2C, ADRB2, AFAP1L2, AFF3, AJAP1, ALCAM, ALDH5A1, ALG10, ALG10B, ALK, AMOTL2, ANG, ANKRD30B, ANO4, AOAH, AP5B1, APBA2, APBB1IP, APOB, AQP6, ARAP3, ARHGAP20, ARHGEF10, ARID1B, ASB2, ASTN2, ATAD2B, ATG7, ATP10A,…	782
Sens0vsRes0	Cancer	pelvic tumor	pelvic tumor	1.31e-18	AAAS, AASS, ABCA13, ABCC3, ABCC8, ABCD4, ACADS, ACAN, ACOT12, ACSBG2, ACTG1, ACTRT2, ADAM15, ADAM23, ADAMTS17, ADAMTSL4, ADCY1, ADCY2, ADCYAP1R1, ADGRD1, ADGRG1, ADORA2A, ADRA2A, ADRA2C, ADRB2, AFAP1L2, AFF3, AJAP1, ALCAM, ALG10, ALG10B, ALK, AMOTL2, ANG, ANKRD30B, ANO4, AOAH, AP5B1, APBA2, APBB1IP, APOB, AQP6, ARAP3, ARHGAP20, ARHGEF10, ARID1B, ASB2, ASTN2, ATAD2B, ATG7, ATP10A, ATP11B, ATP2C2, …	739
Sens0vsRes0	Organismal Injury and Abnormalities	pelvic tumor	pelvic tumor	1.31e-18	AAAS, AASS, ABCA13, ABCC3, ABCC8, ABCD4, ACADS, ACAN, ACOT12, ACSBG2, ACTG1, ACTRT2, ADAM15, ADAM23, ADAMTS17, ADAMTSL4, ADCY1, ADCY2, ADCYAP1R1, ADGRD1, ADGRG1, ADORA2A, ADRA2A, ADRA2C, ADRB2, AFAP1L2, AFF3, AJAP1, ALCAM, ALG10, ALG10B, ALK, AMOTL2, ANG, ANKRD30B, ANO4, AOAH, AP5B1, APBA2, APBB1IP, APOB, AQP6, ARAP3, ARHGAP20, ARHGEF10, ARID1B, ASB2, ASTN2, ATAD2B, ATG7, ATP10A, ATP11B, ATP2C2, …	739
Sens0vsRes0	Cancer	squamous-cell carcinoma	squamous-cell carcinoma	1.79e-18	AASS, ABCA13, ABCC3, ACADS, ACAN, ACTG1, ADAMTS15, ADCY2, ADCYAP1R1, AFF3, AICDA, AKAP1, ALCAM, ALDH5A1, ALK, ALLC, ANKRD30B, ANO1, ANO4, AOAH, AP5B1, APBA2, APBB1IP, APOB, ARC, ATG7, ATP10A, ATP11B, ATP2A2, ATP2C2, ATRNL1, BBS9, BCL11A, BCL11B, BCORL1, BCR, BHLHE22, BPI, BPTF, BRD9, BTLA, C10orf90, C1orf159, C21orf62, C2orf71, CA2, CACNA1C, CACNA1E, CACNA1S, CACNA2D1, CACNA2D4, CAMSAP1, CARD11, …	568
Sens0vsRes0	Organismal Injury and Abnormalities	squamous-cell carcinoma	squamous-cell carcinoma	1.79e-18	AASS, ABCA13, ABCC3, ACADS, ACAN, ACTG1, ADAMTS15, ADCY2, ADCYAP1R1, AFF3, AICDA, AKAP1, ALCAM, ALDH5A1, ALK, ALLC, ANKRD30B, ANO1, ANO4, AOAH, AP5B1, APBA2, APBB1IP, APOB, ARC, ATG7, ATP10A, ATP11B, ATP2A2, ATP2C2, ATRNL1, BBS9, BCL11A, BCL11B, BCORL1, BCR, BHLHE22, BPI, BPTF, BRD9, BTLA, C10orf90, C1orf159, C21orf62, C2orf71, CA2, CACNA1C, CACNA1E, CACNA1S, CACNA2D1, CACNA2D4, CAMSAP1, CARD11, …	568
Sens0vsRes0	Cancer	pancreatic tumor	pancreatic tumor	2.01e-18	ABCC3, ABCD4, ABHD8, ACAN, ADAM23, ADAMTS15, ADAMTS17, ADARB2, ADCY1, ADCYAP1R1, ADRA2A, ADRA2C, AFAP1L2, AFF3, AICDA, AJAP1, AKAP1, ALK, ANKRD30B, API5, APLNR, APOB, ARAP3, ARHGAP20, ARHGAP28, ARHGEF10, ARID1B, ATP10A, ATP2B2, ATRNL1, BBS9, BCORL1, BDP1, BLID, BNIP3, BOC, BPI, BRD9, C10orf35, C10orf90, C11orf45, C19orf57, C2orf71, CA10, CACNA1C, CACNA1E, CACNA1G, CACNA1H, CACNA2D4, CAMSAP3, CARD…	428
Sens0vsRes0	Organismal Injury and Abnormalities	pancreatic tumor	pancreatic tumor	2.01e-18	ABCC3, ABCD4, ABHD8, ACAN, ADAM23, ADAMTS15, ADAMTS17, ADARB2, ADCY1, ADCYAP1R1, ADRA2A, ADRA2C, AFAP1L2, AFF3, AICDA, AJAP1, AKAP1, ALK, ANKRD30B, API5, APLNR, APOB, ARAP3, ARHGAP20, ARHGAP28, ARHGEF10, ARID1B, ATP10A, ATP2B2, ATRNL1, BBS9, BCORL1, BDP1, BLID, BNIP3, BOC, BPI, BRD9, C10orf35, C10orf90, C11orf45, C19orf57, C2orf71, CA10, CACNA1C, CACNA1E, CACNA1G, CACNA1H, CACNA2D4, CAMSAP3, CARD…	428
Sens0vsRes0	Gastrointestinal Disease	pancreatic tumor	pancreatic tumor	2.01e-18	ABCC3, ABCD4, ABHD8, ACAN, ADAM23, ADAMTS15, ADAMTS17, ADARB2, ADCY1, ADCYAP1R1, ADRA2A, ADRA2C, AFAP1L2, AFF3, AICDA, AJAP1, AKAP1, ALK, ANKRD30B, API5, APLNR, APOB, ARAP3, ARHGAP20, ARHGAP28, ARHGEF10, ARID1B, ATP10A, ATP2B2, ATRNL1, BBS9, BCORL1, BDP1, BLID, BNIP3, BOC, BPI, BRD9, C10orf35, C10orf90, C11orf45, C19orf57, C2orf71, CA10, CACNA1C, CACNA1E, CACNA1G, CACNA1H, CACNA2D4, CAMSAP3, CARD…	428
Sens0vsRes0	Endocrine System Disorders	pancreatic tumor	pancreatic tumor	2.01e-18	ABCC3, ABCD4, ABHD8, ACAN, ADAM23, ADAMTS15, ADAMTS17, ADARB2, ADCY1, ADCYAP1R1, ADRA2A, ADRA2C, AFAP1L2, AFF3, AICDA, AJAP1, AKAP1, ALK, ANKRD30B, API5, APLNR, APOB, ARAP3, ARHGAP20, ARHGAP28, ARHGEF10, ARID1B, ATP10A, ATP2B2, ATRNL1, BBS9, BCORL1, BDP1, BLID, BNIP3, BOC, BPI, BRD9, C10orf35, C10orf90, C11orf45, C19orf57, C2orf71, CA10, CACNA1C, CACNA1E, CACNA1G, CACNA1H, CACNA2D4, CAMSAP3, CARD…	428
Sens0vsRes0	Cancer	genital tumor	genital tumor	2.39e-18	AAAS, AASS, ABCA13, ABCC3, ABCC8, ABCD4, ACADS, ACAN, ACOT12, ACSBG2, ACTG1, ACTRT2, ADAM15, ADAM23, ADAMTS9, ADAMTSL4, ADARB1, ADCY1, ADCY2, ADCYAP1R1, ADGRD1, ADGRG1, ADORA2A, ADRA2A, ADRA2C, ADRB2, AFAP1L2, AFF3, AJAP1, ALCAM, ALG10, ALG10B, ALK, AMOTL2, ANG, ANKRD30B, ANO4, AOAH, AP5B1, APBA2, APBB1IP, APOB, AQP6, ARAP3, ARHGAP20, ARHGEF10, ARID1B, ASB2, ASTN2, ATAD2B, ATG7, ATP10A, ATP11B, A…	715
Sens0vsRes0	Organismal Injury and Abnormalities	genital tumor	genital tumor	2.39e-18	AAAS, AASS, ABCA13, ABCC3, ABCC8, ABCD4, ACADS, ACAN, ACOT12, ACSBG2, ACTG1, ACTRT2, ADAM15, ADAM23, ADAMTS9, ADAMTSL4, ADARB1, ADCY1, ADCY2, ADCYAP1R1, ADGRD1, ADGRG1, ADORA2A, ADRA2A, ADRA2C, ADRB2, AFAP1L2, AFF3, AJAP1, ALCAM, ALG10, ALG10B, ALK, AMOTL2, ANG, ANKRD30B, ANO4, AOAH, AP5B1, APBA2, APBB1IP, APOB, AQP6, ARAP3, ARHGAP20, ARHGEF10, ARID1B, ASB2, ASTN2, ATAD2B, ATG7, ATP10A, ATP11B, A…	715
Sens0vsRes0	Reproductive System Disease	genital tumor	genital tumor	2.39e-18	AAAS, AASS, ABCA13, ABCC3, ABCC8, ABCD4, ACADS, ACAN, ACOT12, ACSBG2, ACTG1, ACTRT2, ADAM15, ADAM23, ADAMTS9, ADAMTSL4, ADARB1, ADCY1, ADCY2, ADCYAP1R1, ADGRD1, ADGRG1, ADORA2A, ADRA2A, ADRA2C, ADRB2, AFAP1L2, AFF3, AJAP1, ALCAM, ALG10, ALG10B, ALK, AMOTL2, ANG, ANKRD30B, ANO4, AOAH, AP5B1, APBA2, APBB1IP, APOB, AQP6, ARAP3, ARHGAP20, ARHGEF10, ARID1B, ASB2, ASTN2, ATAD2B, ATG7, ATP10A, ATP11B, A…	715
Sens0vsRes0	Gene Expression	transcription	transcription of DNA	2.61e-18	AATF, ADORA2A, ADRB2, AFAP1L2, AFF3, ANG, AUTS2, BARX2, BCL11A, BCL11B, BCL3, BDP1, BEND5, BHLHE22, BHLHE23, BMP7, BPTF, CCNE1, CDH1, CEBPB, CELSR2, CHCHD2, CHD2, CHD5, CHD7, CHURC1, CIITA, CREB1, CREB3L2, CRK, CRTC1, CTBP2, CTNNB1, CUX2, CYTL1, DAB2IP, DICER1, DKK1, DLL1, DLX4, DMRT1, DNAJB6, DRAP1, DUSP22, DUSP5, EBF3, ECM1, EFEMP1, ELAVL2, EN1, EN2, EPAS1, ETS2, ETV3, ETV7, FADD, FEZF1, FGF4, …	278
Sens0vsRes0	Cancer	breast or ovarian cancer	breast or ovarian cancer	3e-18	AASS, ABCC3, ABCC8, ACADS, ACTG1, ADAM15, ADAM23, ADAMTS9, ADCY2, ADCYAP1R1, ADGRD1, ADORA2A, ADRA2C, ADRB2, ADRM1, AFF3, AKAP1, ALCAM, ALK, AMN, ANAPC13, ANG, ANGPTL6, APOB, AQP6, ARHGAP20, ARHGDIA, ARID1B, ATAD2B, ATG7, ATP11B, ATP2B2, ATP2C2, B3GNTL1, BCL11A, BCORL1, BCR, BEND5, BLID, BMP7, BOC, BPTF, BRSK1, C19orf12, C3orf20, CACNA1C, CACNA1E, CACNA1H, CACNA2D1, CACNA2D4, CAMK2N2, CARD11, CCN…	507
Sens0vsRes0	Organismal Injury and Abnormalities	breast or ovarian cancer	breast or ovarian cancer	3e-18	AASS, ABCC3, ABCC8, ACADS, ACTG1, ADAM15, ADAM23, ADAMTS9, ADCY2, ADCYAP1R1, ADGRD1, ADORA2A, ADRA2C, ADRB2, ADRM1, AFF3, AKAP1, ALCAM, ALK, AMN, ANAPC13, ANG, ANGPTL6, APOB, AQP6, ARHGAP20, ARHGDIA, ARID1B, ATAD2B, ATG7, ATP11B, ATP2B2, ATP2C2, B3GNTL1, BCL11A, BCORL1, BCR, BEND5, BLID, BMP7, BOC, BPTF, BRSK1, C19orf12, C3orf20, CACNA1C, CACNA1E, CACNA1H, CACNA2D1, CACNA2D4, CAMK2N2, CARD11, CCN…	507
Sens0vsRes0	Reproductive System Disease	breast or ovarian cancer	breast or ovarian cancer	3e-18	AASS, ABCC3, ABCC8, ACADS, ACTG1, ADAM15, ADAM23, ADAMTS9, ADCY2, ADCYAP1R1, ADGRD1, ADORA2A, ADRA2C, ADRB2, ADRM1, AFF3, AKAP1, ALCAM, ALK, AMN, ANAPC13, ANG, ANGPTL6, APOB, AQP6, ARHGAP20, ARHGDIA, ARID1B, ATAD2B, ATG7, ATP11B, ATP2B2, ATP2C2, B3GNTL1, BCL11A, BCORL1, BCR, BEND5, BLID, BMP7, BOC, BPTF, BRSK1, C19orf12, C3orf20, CACNA1C, CACNA1E, CACNA1H, CACNA2D1, CACNA2D4, CAMK2N2, CARD11, CCN…	507
Sens0vsRes0	Cancer	cancer	liver cancer	3.2e-18	AAAS, AASS, ABCA13, ABCC3, ABCC8, ACAN, ACTG1, ACTR3B, ADAM15, ADAM23, ADAMTS17, ADAMTSL4, ADARB1, ADARB2, ADCY1, ADCY2, ADGRG1, ADRA2A, ADRA2C, ADRM1, AFF3, AIFM3, AJAP1, ALCAM, ALX3, AMN, ANG, ANGPTL6, ANO4, AOAH, AP4M1, AP5B1, APBA2, APCDD1L, API5, APOB, ARAP3, ARC, ARHGAP20, ARHGDIA, ARRDC4, ARVCF, ASB13, ASB2, ASTN2, ATP10A, ATP11B, ATP2A2, ATP2B2, ATP2C2, ATP5I, AUTS2, B3GAT1, B3GNT7, BARX2…	681
Sens0vsRes0	Organismal Injury and Abnormalities	cancer	liver cancer	3.2e-18	AAAS, AASS, ABCA13, ABCC3, ABCC8, ACAN, ACTG1, ACTR3B, ADAM15, ADAM23, ADAMTS17, ADAMTSL4, ADARB1, ADARB2, ADCY1, ADCY2, ADGRG1, ADRA2A, ADRA2C, ADRM1, AFF3, AIFM3, AJAP1, ALCAM, ALX3, AMN, ANG, ANGPTL6, ANO4, AOAH, AP4M1, AP5B1, APBA2, APCDD1L, API5, APOB, ARAP3, ARC, ARHGAP20, ARHGDIA, ARRDC4, ARVCF, ASB13, ASB2, ASTN2, ATP10A, ATP11B, ATP2A2, ATP2B2, ATP2C2, ATP5I, AUTS2, B3GAT1, B3GNT7, BARX2…	681
Sens0vsRes0	Gastrointestinal Disease	cancer	liver cancer	3.2e-18	AAAS, AASS, ABCA13, ABCC3, ABCC8, ACAN, ACTG1, ACTR3B, ADAM15, ADAM23, ADAMTS17, ADAMTSL4, ADARB1, ADARB2, ADCY1, ADCY2, ADGRG1, ADRA2A, ADRA2C, ADRM1, AFF3, AIFM3, AJAP1, ALCAM, ALX3, AMN, ANG, ANGPTL6, ANO4, AOAH, AP4M1, AP5B1, APBA2, APCDD1L, API5, APOB, ARAP3, ARC, ARHGAP20, ARHGDIA, ARRDC4, ARVCF, ASB13, ASB2, ASTN2, ATP10A, ATP11B, ATP2A2, ATP2B2, ATP2C2, ATP5I, AUTS2, B3GAT1, B3GNT7, BARX2…	681
Sens0vsRes0	Hepatic System Disease	cancer	liver cancer	3.2e-18	AAAS, AASS, ABCA13, ABCC3, ABCC8, ACAN, ACTG1, ACTR3B, ADAM15, ADAM23, ADAMTS17, ADAMTSL4, ADARB1, ADARB2, ADCY1, ADCY2, ADGRG1, ADRA2A, ADRA2C, ADRM1, AFF3, AIFM3, AJAP1, ALCAM, ALX3, AMN, ANG, ANGPTL6, ANO4, AOAH, AP4M1, AP5B1, APBA2, APCDD1L, API5, APOB, ARAP3, ARC, ARHGAP20, ARHGDIA, ARRDC4, ARVCF, ASB13, ASB2, ASTN2, ATP10A, ATP11B, ATP2A2, ATP2B2, ATP2C2, ATP5I, AUTS2, B3GAT1, B3GNT7, BARX2…	681
Sens0vsRes0	Cancer	liver tumor	liver tumor	3.3e-18	AAAS, AASS, ABCA13, ABCC3, ABCC8, ACAN, ACTG1, ACTR3B, ADAM15, ADAM23, ADAMTS17, ADAMTSL4, ADARB1, ADARB2, ADCY1, ADCY2, ADGRG1, ADRA2A, ADRA2C, ADRM1, AFF3, AIFM3, AJAP1, ALCAM, ALX3, AMN, ANG, ANGPTL6, ANO4, AOAH, AP4M1, AP5B1, APBA2, APCDD1L, API5, APOB, ARAP3, ARC, ARHGAP20, ARHGDIA, ARRDC4, ARVCF, ASB13, ASB2, ASTN2, ATP10A, ATP11B, ATP2A2, ATP2B2, ATP2C2, ATP5I, AUTS2, B3GAT1, B3GNT7, BARX2…	684
Sens0vsRes0	Organismal Injury and Abnormalities	liver tumor	liver tumor	3.3e-18	AAAS, AASS, ABCA13, ABCC3, ABCC8, ACAN, ACTG1, ACTR3B, ADAM15, ADAM23, ADAMTS17, ADAMTSL4, ADARB1, ADARB2, ADCY1, ADCY2, ADGRG1, ADRA2A, ADRA2C, ADRM1, AFF3, AIFM3, AJAP1, ALCAM, ALX3, AMN, ANG, ANGPTL6, ANO4, AOAH, AP4M1, AP5B1, APBA2, APCDD1L, API5, APOB, ARAP3, ARC, ARHGAP20, ARHGDIA, ARRDC4, ARVCF, ASB13, ASB2, ASTN2, ATP10A, ATP11B, ATP2A2, ATP2B2, ATP2C2, ATP5I, AUTS2, B3GAT1, B3GNT7, BARX2…	684
Sens0vsRes0	Gastrointestinal Disease	liver tumor	liver tumor	3.3e-18	AAAS, AASS, ABCA13, ABCC3, ABCC8, ACAN, ACTG1, ACTR3B, ADAM15, ADAM23, ADAMTS17, ADAMTSL4, ADARB1, ADARB2, ADCY1, ADCY2, ADGRG1, ADRA2A, ADRA2C, ADRM1, AFF3, AIFM3, AJAP1, ALCAM, ALX3, AMN, ANG, ANGPTL6, ANO4, AOAH, AP4M1, AP5B1, APBA2, APCDD1L, API5, APOB, ARAP3, ARC, ARHGAP20, ARHGDIA, ARRDC4, ARVCF, ASB13, ASB2, ASTN2, ATP10A, ATP11B, ATP2A2, ATP2B2, ATP2C2, ATP5I, AUTS2, B3GAT1, B3GNT7, BARX2…	684
Sens0vsRes0	Hepatic System Disease	liver tumor	liver tumor	3.3e-18	AAAS, AASS, ABCA13, ABCC3, ABCC8, ACAN, ACTG1, ACTR3B, ADAM15, ADAM23, ADAMTS17, ADAMTSL4, ADARB1, ADARB2, ADCY1, ADCY2, ADGRG1, ADRA2A, ADRA2C, ADRM1, AFF3, AIFM3, AJAP1, ALCAM, ALX3, AMN, ANG, ANGPTL6, ANO4, AOAH, AP4M1, AP5B1, APBA2, APCDD1L, API5, APOB, ARAP3, ARC, ARHGAP20, ARHGDIA, ARRDC4, ARVCF, ASB13, ASB2, ASTN2, ATP10A, ATP11B, ATP2A2, ATP2B2, ATP2C2, ATP5I, AUTS2, B3GAT1, B3GNT7, BARX2…	684
Sens0vsRes0	Cancer	tumorigenesis	tumorigenesis of genital organ	3.37e-18	AAAS, AASS, ABCA13, ABCC3, ABCC8, ABCD4, ACADS, ACAN, ACOT12, ACSBG2, ACTG1, ACTRT2, ADAM15, ADAM23, ADAMTS9, ADAMTSL4, ADARB1, ADCY1, ADCY2, ADCYAP1R1, ADGRD1, ADGRG1, ADORA2A, ADRA2A, ADRA2C, ADRB2, AFAP1L2, AFF3, AJAP1, ALCAM, ALG10, ALG10B, ALK, AMOTL2, ANG, ANKRD30B, ANO4, AOAH, AP5B1, APBA2, APBB1IP, APOB, AQP6, ARAP3, ARHGAP20, ARHGEF10, ARID1B, ASB2, ASTN2, ATAD2B, ATG7, ATP10A, ATP11B, A…	714
Sens0vsRes0	Organismal Injury and Abnormalities	tumorigenesis	tumorigenesis of genital organ	3.37e-18	AAAS, AASS, ABCA13, ABCC3, ABCC8, ABCD4, ACADS, ACAN, ACOT12, ACSBG2, ACTG1, ACTRT2, ADAM15, ADAM23, ADAMTS9, ADAMTSL4, ADARB1, ADCY1, ADCY2, ADCYAP1R1, ADGRD1, ADGRG1, ADORA2A, ADRA2A, ADRA2C, ADRB2, AFAP1L2, AFF3, AJAP1, ALCAM, ALG10, ALG10B, ALK, AMOTL2, ANG, ANKRD30B, ANO4, AOAH, AP5B1, APBA2, APBB1IP, APOB, AQP6, ARAP3, ARHGAP20, ARHGEF10, ARID1B, ASB2, ASTN2, ATAD2B, ATG7, ATP10A, ATP11B, A…	714
Sens0vsRes0	Reproductive System Disease	tumorigenesis	tumorigenesis of genital organ	3.37e-18	AAAS, AASS, ABCA13, ABCC3, ABCC8, ABCD4, ACADS, ACAN, ACOT12, ACSBG2, ACTG1, ACTRT2, ADAM15, ADAM23, ADAMTS9, ADAMTSL4, ADARB1, ADCY1, ADCY2, ADCYAP1R1, ADGRD1, ADGRG1, ADORA2A, ADRA2A, ADRA2C, ADRB2, AFAP1L2, AFF3, AJAP1, ALCAM, ALG10, ALG10B, ALK, AMOTL2, ANG, ANKRD30B, ANO4, AOAH, AP5B1, APBA2, APBB1IP, APOB, AQP6, ARAP3, ARHGAP20, ARHGEF10, ARID1B, ASB2, ASTN2, ATAD2B, ATG7, ATP10A, ATP11B, A…	714
Sens0vsRes0	Cancer	cancer	cancer of secretory structure	3.74e-18	ABCA13, ABCC3, ABCD4, ABHD8, ACADS, ACAN, ADAM15, ADAM23, ADAMTS15, ADAMTS17, ADARB2, ADCY1, ADCYAP1R1, ADGRD1, ADGRG1, ADRA2A, ADRA2C, AFAP1L2, AFF3, AICDA, AJAP1, AKAP1, ALK, ANKRD30B, API5, APLNR, ARAP3, ARHGAP20, ARHGEF10, ARID1B, ASB2, ATP10A, ATP2B2, ATP2C2, ATRNL1, BBS9, BCORL1, BDP1, BLID, BNIP3, BOC, BPI, BRD9, C10orf35, C10orf90, C11orf45, C19orf57, C2orf71, CA10, CA2, CACNA1C, CACNA1E,…	542
Sens0vsRes0	Organismal Injury and Abnormalities	cancer	cancer of secretory structure	3.74e-18	ABCA13, ABCC3, ABCD4, ABHD8, ACADS, ACAN, ADAM15, ADAM23, ADAMTS15, ADAMTS17, ADARB2, ADCY1, ADCYAP1R1, ADGRD1, ADGRG1, ADRA2A, ADRA2C, AFAP1L2, AFF3, AICDA, AJAP1, AKAP1, ALK, ANKRD30B, API5, APLNR, ARAP3, ARHGAP20, ARHGEF10, ARID1B, ASB2, ATP10A, ATP2B2, ATP2C2, ATRNL1, BBS9, BCORL1, BDP1, BLID, BNIP3, BOC, BPI, BRD9, C10orf35, C10orf90, C11orf45, C19orf57, C2orf71, CA10, CA2, CACNA1C, CACNA1E,…	542
Sens0vsRes0	Behavior	cognition	cognition	4.99e-18	AAAS, ACTG1, ADCY1, ADORA2A, ADRA2A, ADRA2C, ADRB2, ARC, B3GAT1, C1QL1, CACNA1C, CACNA1E, CACNA1G, CCND2, CHD7, CHRM2, CHRNA4, CNTNAP2, CPLX2, CREB1, CRHR1, CRHR2, CRTC1, CUX2, CYP7B1, DGCR2, DGKI, DICER1, DKK1, EIF4EBP2, EN1, EN2, FMR1, FOSB, GABRB3, GABRD, GALR2, GNAS, GRIA1, GRIN1, GRIN2B, GRM4, HRH1, HRH2, HRH3, HTR1A, HTR4, IGF2, IL1RN, INS, ITGA3, JUNB, KALRN, KCNAB2, KCNJ11, KIT, KMT2D, LH…	114
Sens0vsRes0	Cancer	genital tract cancer	genital tract cancer	5.63e-18	AAAS, AASS, ABCA13, ABCC3, ABCC8, ABCD4, ACADS, ACAN, ACOT12, ACSBG2, ACTG1, ACTRT2, ADAM15, ADAM23, ADAMTSL4, ADCY1, ADCY2, ADCYAP1R1, ADGRD1, ADGRG1, ADORA2A, ADRA2A, ADRA2C, ADRB2, AFAP1L2, AFF3, AJAP1, ALCAM, ALG10, ALG10B, ALK, AMOTL2, ANG, ANKRD30B, ANO4, AOAH, AP5B1, APBA2, APBB1IP, APOB, AQP6, ARAP3, ARHGAP20, ARHGEF10, ARID1B, ASB2, ASTN2, ATAD2B, ATG7, ATP10A, ATP11B, ATP2C2, ATP9A, ATR…	695
Sens0vsRes0	Organismal Injury and Abnormalities	genital tract cancer	genital tract cancer	5.63e-18	AAAS, AASS, ABCA13, ABCC3, ABCC8, ABCD4, ACADS, ACAN, ACOT12, ACSBG2, ACTG1, ACTRT2, ADAM15, ADAM23, ADAMTSL4, ADCY1, ADCY2, ADCYAP1R1, ADGRD1, ADGRG1, ADORA2A, ADRA2A, ADRA2C, ADRB2, AFAP1L2, AFF3, AJAP1, ALCAM, ALG10, ALG10B, ALK, AMOTL2, ANG, ANKRD30B, ANO4, AOAH, AP5B1, APBA2, APBB1IP, APOB, AQP6, ARAP3, ARHGAP20, ARHGEF10, ARID1B, ASB2, ASTN2, ATAD2B, ATG7, ATP10A, ATP11B, ATP2C2, ATP9A, ATR…	695
Sens0vsRes0	Reproductive System Disease	genital tract cancer	genital tract cancer	5.63e-18	AAAS, AASS, ABCA13, ABCC3, ABCC8, ABCD4, ACADS, ACAN, ACOT12, ACSBG2, ACTG1, ACTRT2, ADAM15, ADAM23, ADAMTSL4, ADCY1, ADCY2, ADCYAP1R1, ADGRD1, ADGRG1, ADORA2A, ADRA2A, ADRA2C, ADRB2, AFAP1L2, AFF3, AJAP1, ALCAM, ALG10, ALG10B, ALK, AMOTL2, ANG, ANKRD30B, ANO4, AOAH, AP5B1, APBA2, APBB1IP, APOB, AQP6, ARAP3, ARHGAP20, ARHGEF10, ARID1B, ASB2, ASTN2, ATAD2B, ATG7, ATP10A, ATP11B, ATP2C2, ATP9A, ATR…	695
Sens0vsRes0	Cancer	female genital neoplasm	female genital neoplasm	7.51e-18	AAAS, AASS, ABCA13, ABCC3, ABCC8, ABCD4, ACADS, ACOT12, ACSBG2, ACTG1, ACTRT2, ADAM23, ADAMTS9, ADAMTSL4, ADARB1, ADCY1, ADCY2, ADCYAP1R1, ADORA2A, ADRA2A, ADRA2C, ADRB2, AFAP1L2, AFF3, AJAP1, ALCAM, ALG10, ALG10B, AMOTL2, ANG, ANKRD30B, ANO4, AOAH, AP5B1, APBA2, APBB1IP, APOB, AQP6, ARAP3, ARHGAP20, ARHGEF10, ARID1B, ASTN2, ATAD2B, ATG7, ATP10A, ATP11B, ATP9A, ATRNL1, BBS9, BCL11A, BCORL1, BCR, …	628
Sens0vsRes0	Organismal Injury and Abnormalities	female genital neoplasm	female genital neoplasm	7.51e-18	AAAS, AASS, ABCA13, ABCC3, ABCC8, ABCD4, ACADS, ACOT12, ACSBG2, ACTG1, ACTRT2, ADAM23, ADAMTS9, ADAMTSL4, ADARB1, ADCY1, ADCY2, ADCYAP1R1, ADORA2A, ADRA2A, ADRA2C, ADRB2, AFAP1L2, AFF3, AJAP1, ALCAM, ALG10, ALG10B, AMOTL2, ANG, ANKRD30B, ANO4, AOAH, AP5B1, APBA2, APBB1IP, APOB, AQP6, ARAP3, ARHGAP20, ARHGEF10, ARID1B, ASTN2, ATAD2B, ATG7, ATP10A, ATP11B, ATP9A, ATRNL1, BBS9, BCL11A, BCORL1, BCR, …	628
Sens0vsRes0	Reproductive System Disease	female genital neoplasm	female genital neoplasm	7.51e-18	AAAS, AASS, ABCA13, ABCC3, ABCC8, ABCD4, ACADS, ACOT12, ACSBG2, ACTG1, ACTRT2, ADAM23, ADAMTS9, ADAMTSL4, ADARB1, ADCY1, ADCY2, ADCYAP1R1, ADORA2A, ADRA2A, ADRA2C, ADRB2, AFAP1L2, AFF3, AJAP1, ALCAM, ALG10, ALG10B, AMOTL2, ANG, ANKRD30B, ANO4, AOAH, AP5B1, APBA2, APBB1IP, APOB, AQP6, ARAP3, ARHGAP20, ARHGEF10, ARID1B, ASTN2, ATAD2B, ATG7, ATP10A, ATP11B, ATP9A, ATRNL1, BBS9, BCL11A, BCORL1, BCR, …	628
Sens0vsRes0	Organismal Survival	organismal death	organismal death	9.5e-18	A4GALT, ACTG1, ADAM15, ADAM23, ADAMTS9, ADARB1, ADCYAP1R1, ADGRA2, ADORA2A, ADRA2A, ADRA2C, ADRB2, ALDH5A1, ALK, ANGPTL6, ANO1, APBA2, APLNR, APOB, ARAP3, ARC, ARHGDIA, ATG7, ATP2A2, BCL11A, BCL11B, BCL3, BCR, BIRC2, BMP7, BMPER, BPTF, BRSK1, BUB3, CA4, CACNA1C, CCND2, CCNE1, CCR4, CD200, CD276, CDH1, CDKN1A, CEBPB, CECR2, CHRNA4, COL13A1, CPLX1, CPLX2, CREB1, CREB3L2, CRHR1, CRK, CSF1R, CSNK1D, …	410
Sens0vsRes0	Cancer	tumorigenesis	tumorigenesis of reproductive tract	9.78e-18	AAAS, AASS, ABCA13, ABCC3, ABCC8, ABCD4, ACADS, ACOT12, ACSBG2, ACTG1, ACTRT2, ADAM23, ADAMTS9, ADAMTSL4, ADARB1, ADCY1, ADCY2, ADCYAP1R1, ADORA2A, ADRA2A, ADRA2C, ADRB2, AFAP1L2, AFF3, AJAP1, ALCAM, ALG10, ALG10B, AMOTL2, ANG, ANKRD30B, ANO4, AOAH, AP5B1, APBA2, APBB1IP, APOB, AQP6, ARAP3, ARHGAP20, ARHGEF10, ARID1B, ASTN2, ATAD2B, ATG7, ATP10A, ATP11B, ATP9A, ATRNL1, BBS9, BCL11A, BCORL1, BCR, …	627
Sens0vsRes0	Organismal Injury and Abnormalities	tumorigenesis	tumorigenesis of reproductive tract	9.78e-18	AAAS, AASS, ABCA13, ABCC3, ABCC8, ABCD4, ACADS, ACOT12, ACSBG2, ACTG1, ACTRT2, ADAM23, ADAMTS9, ADAMTSL4, ADARB1, ADCY1, ADCY2, ADCYAP1R1, ADORA2A, ADRA2A, ADRA2C, ADRB2, AFAP1L2, AFF3, AJAP1, ALCAM, ALG10, ALG10B, AMOTL2, ANG, ANKRD30B, ANO4, AOAH, AP5B1, APBA2, APBB1IP, APOB, AQP6, ARAP3, ARHGAP20, ARHGEF10, ARID1B, ASTN2, ATAD2B, ATG7, ATP10A, ATP11B, ATP9A, ATRNL1, BBS9, BCL11A, BCORL1, BCR, …	627
Sens0vsRes0	Reproductive System Disease	tumorigenesis	tumorigenesis of reproductive tract	9.78e-18	AAAS, AASS, ABCA13, ABCC3, ABCC8, ABCD4, ACADS, ACOT12, ACSBG2, ACTG1, ACTRT2, ADAM23, ADAMTS9, ADAMTSL4, ADARB1, ADCY1, ADCY2, ADCYAP1R1, ADORA2A, ADRA2A, ADRA2C, ADRB2, AFAP1L2, AFF3, AJAP1, ALCAM, ALG10, ALG10B, AMOTL2, ANG, ANKRD30B, ANO4, AOAH, AP5B1, APBA2, APBB1IP, APOB, AQP6, ARAP3, ARHGAP20, ARHGEF10, ARID1B, ASTN2, ATAD2B, ATG7, ATP10A, ATP11B, ATP9A, ATRNL1, BBS9, BCL11A, BCORL1, BCR, …	627
Sens0vsRes0	Organismal Survival	morbidity or mortality	morbidity or mortality	1.21e-17	A4GALT, ABCC8, ACTG1, ADAM15, ADAM23, ADAMTS9, ADARB1, ADCYAP1R1, ADGRA2, ADORA2A, ADRA2A, ADRA2C, ADRB2, AICDA, ALDH5A1, ALK, ANGPTL6, ANO1, APBA2, APLNR, APOB, ARAP3, ARC, ARHGDIA, ATG7, ATP2A2, BCL11A, BCL11B, BCL3, BCR, BIRC2, BMP7, BMPER, BPTF, BRSK1, BUB3, CA4, CACNA1C, CCND2, CCNE1, CCR4, CD200, CD276, CD300A, CDH1, CDKN1A, CEBPB, CECR2, CHRNA4, COL13A1, CPLX1, CPLX2, CREB1, CREB3L2, CRHR1…	414
Sens0vsRes0	Organismal Injury and Abnormalities	liver lesion	liver lesion	1.31e-17	AAAS, AASS, ABCA13, ABCC3, ABCC8, ACAN, ACTG1, ACTR3B, ADAM15, ADAM23, ADAMTS17, ADAMTSL4, ADARB1, ADARB2, ADCY1, ADCY2, ADGRG1, ADORA2A, ADRA2A, ADRA2C, ADRM1, AFF3, AIFM3, AJAP1, ALCAM, ALX3, AMN, ANG, ANGPTL6, ANO4, AOAH, AP4M1, AP5B1, APBA2, APCDD1L, API5, APOB, ARAP3, ARC, ARHGAP20, ARHGDIA, ARRDC4, ARVCF, ASB13, ASB2, ASTN2, ATP10A, ATP11B, ATP2A2, ATP2B2, ATP2C2, ATP5I, AUTS2, B3GAT1, B3GN…	705
Sens0vsRes0	Gastrointestinal Disease	liver lesion	liver lesion	1.31e-17	AAAS, AASS, ABCA13, ABCC3, ABCC8, ACAN, ACTG1, ACTR3B, ADAM15, ADAM23, ADAMTS17, ADAMTSL4, ADARB1, ADARB2, ADCY1, ADCY2, ADGRG1, ADORA2A, ADRA2A, ADRA2C, ADRM1, AFF3, AIFM3, AJAP1, ALCAM, ALX3, AMN, ANG, ANGPTL6, ANO4, AOAH, AP4M1, AP5B1, APBA2, APCDD1L, API5, APOB, ARAP3, ARC, ARHGAP20, ARHGDIA, ARRDC4, ARVCF, ASB13, ASB2, ASTN2, ATP10A, ATP11B, ATP2A2, ATP2B2, ATP2C2, ATP5I, AUTS2, B3GAT1, B3GN…	705
Sens0vsRes0	Hepatic System Disease	liver lesion	liver lesion	1.31e-17	AAAS, AASS, ABCA13, ABCC3, ABCC8, ACAN, ACTG1, ACTR3B, ADAM15, ADAM23, ADAMTS17, ADAMTSL4, ADARB1, ADARB2, ADCY1, ADCY2, ADGRG1, ADORA2A, ADRA2A, ADRA2C, ADRM1, AFF3, AIFM3, AJAP1, ALCAM, ALX3, AMN, ANG, ANGPTL6, ANO4, AOAH, AP4M1, AP5B1, APBA2, APCDD1L, API5, APOB, ARAP3, ARC, ARHGAP20, ARHGDIA, ARRDC4, ARVCF, ASB13, ASB2, ASTN2, ATP10A, ATP11B, ATP2A2, ATP2B2, ATP2C2, ATP5I, AUTS2, B3GAT1, B3GN…	705
Sens0vsRes0	Cancer	hepatobiliary system cancer	hepatobiliary system cancer	1.47e-17	AAAS, AASS, ABCA13, ABCC3, ABCC8, ACAN, ACTG1, ACTR3B, ADAM15, ADAM23, ADAMTS17, ADAMTSL4, ADARB1, ADARB2, ADCY1, ADCY2, ADGRG1, ADRA2A, ADRA2C, ADRM1, AFF3, AIFM3, AJAP1, ALCAM, ALX3, AMN, ANG, ANGPTL6, ANO4, AOAH, AP4M1, AP5B1, APBA2, APCDD1L, API5, APOB, ARAP3, ARC, ARHGAP20, ARHGDIA, ARRDC4, ARVCF, ASB13, ASB2, ASTN2, ATP10A, ATP11B, ATP2A2, ATP2B2, ATP2C2, ATP5I, AUTS2, B3GAT1, B3GNT7, BARX2…	690
Sens0vsRes0	Organismal Injury and Abnormalities	hepatobiliary system cancer	hepatobiliary system cancer	1.47e-17	AAAS, AASS, ABCA13, ABCC3, ABCC8, ACAN, ACTG1, ACTR3B, ADAM15, ADAM23, ADAMTS17, ADAMTSL4, ADARB1, ADARB2, ADCY1, ADCY2, ADGRG1, ADRA2A, ADRA2C, ADRM1, AFF3, AIFM3, AJAP1, ALCAM, ALX3, AMN, ANG, ANGPTL6, ANO4, AOAH, AP4M1, AP5B1, APBA2, APCDD1L, API5, APOB, ARAP3, ARC, ARHGAP20, ARHGDIA, ARRDC4, ARVCF, ASB13, ASB2, ASTN2, ATP10A, ATP11B, ATP2A2, ATP2B2, ATP2C2, ATP5I, AUTS2, B3GAT1, B3GNT7, BARX2…	690
Sens0vsRes0	Gastrointestinal Disease	hepatobiliary system cancer	hepatobiliary system cancer	1.47e-17	AAAS, AASS, ABCA13, ABCC3, ABCC8, ACAN, ACTG1, ACTR3B, ADAM15, ADAM23, ADAMTS17, ADAMTSL4, ADARB1, ADARB2, ADCY1, ADCY2, ADGRG1, ADRA2A, ADRA2C, ADRM1, AFF3, AIFM3, AJAP1, ALCAM, ALX3, AMN, ANG, ANGPTL6, ANO4, AOAH, AP4M1, AP5B1, APBA2, APCDD1L, API5, APOB, ARAP3, ARC, ARHGAP20, ARHGDIA, ARRDC4, ARVCF, ASB13, ASB2, ASTN2, ATP10A, ATP11B, ATP2A2, ATP2B2, ATP2C2, ATP5I, AUTS2, B3GAT1, B3GNT7, BARX2…	690
Sens0vsRes0	Hepatic System Disease	hepatobiliary system cancer	hepatobiliary system cancer	1.47e-17	AAAS, AASS, ABCA13, ABCC3, ABCC8, ACAN, ACTG1, ACTR3B, ADAM15, ADAM23, ADAMTS17, ADAMTSL4, ADARB1, ADARB2, ADCY1, ADCY2, ADGRG1, ADRA2A, ADRA2C, ADRM1, AFF3, AIFM3, AJAP1, ALCAM, ALX3, AMN, ANG, ANGPTL6, ANO4, AOAH, AP4M1, AP5B1, APBA2, APCDD1L, API5, APOB, ARAP3, ARC, ARHGAP20, ARHGDIA, ARRDC4, ARVCF, ASB13, ASB2, ASTN2, ATP10A, ATP11B, ATP2A2, ATP2B2, ATP2C2, ATP5I, AUTS2, B3GAT1, B3GNT7, BARX2…	690
Sens0vsRes0	Gene Expression	transcription	transcription of RNA	2e-17	AATF, ADORA2A, ADRB2, AFAP1L2, AFF3, ANG, ARID1B, AUTS2, BARX2, BCL11A, BCL11B, BCL3, BCR, BDP1, BEND5, BHLHE22, BHLHE23, BIRC2, BMP7, BPTF, CCNDBP1, CCNE1, CDH1, CDKN1A, CEBPB, CELSR2, CHCHD2, CHD2, CHD5, CHD7, CHRM2, CHURC1, CIITA, CREB1, CREB3L2, CRK, CRTC1, CTBP2, CTNNB1, CUX2, CXCR4, CYTL1, DAB2IP, DICER1, DKK1, DLL1, DLX4, DMRT1, DNAJB6, DRAP1, DUSP22, DUSP5, DYRK1A, EBF3, ECM1, EFEMP1, ELA…	321
Sens0vsRes0	Cancer	gastric adenocarcinoma	gastric adenocarcinoma	3.06e-17	ABCA13, ABCC8, ACOT12, ACSBG2, ADAMTS9, ADARB1, ADCY2, AJAP1, ALX3, APBA2, ARHGAP20, ARHGEF10, ARID1B, ATP2B2, ATP9A, AUTS2, B4GALT7, BCORL1, BDP1, BHLHE22, BHLHE23, BMP7, C10orf90, C1QL1, CACNA1C, CACNA1E, CACNA1H, CARD11, CCND2, CD7, CDH1, CDH23, CELF4, CELSR2, CHD5, CHD7, CHRM3, CHRNA4, CHST8, CLSTN2, CNGA3, CNTN3, CNTNAP2, COPB2, CRHR1, CTNNB1, CYP4F2, CYP7B1, DIDO1, DLG2, DLGAP2, DNAH10, DPP…	214
Sens0vsRes0	Organismal Injury and Abnormalities	gastric adenocarcinoma	gastric adenocarcinoma	3.06e-17	ABCA13, ABCC8, ACOT12, ACSBG2, ADAMTS9, ADARB1, ADCY2, AJAP1, ALX3, APBA2, ARHGAP20, ARHGEF10, ARID1B, ATP2B2, ATP9A, AUTS2, B4GALT7, BCORL1, BDP1, BHLHE22, BHLHE23, BMP7, C10orf90, C1QL1, CACNA1C, CACNA1E, CACNA1H, CARD11, CCND2, CD7, CDH1, CDH23, CELF4, CELSR2, CHD5, CHD7, CHRM3, CHRNA4, CHST8, CLSTN2, CNGA3, CNTN3, CNTNAP2, COPB2, CRHR1, CTNNB1, CYP4F2, CYP7B1, DIDO1, DLG2, DLGAP2, DNAH10, DPP…	214
Sens0vsRes0	Gastrointestinal Disease	gastric adenocarcinoma	gastric adenocarcinoma	3.06e-17	ABCA13, ABCC8, ACOT12, ACSBG2, ADAMTS9, ADARB1, ADCY2, AJAP1, ALX3, APBA2, ARHGAP20, ARHGEF10, ARID1B, ATP2B2, ATP9A, AUTS2, B4GALT7, BCORL1, BDP1, BHLHE22, BHLHE23, BMP7, C10orf90, C1QL1, CACNA1C, CACNA1E, CACNA1H, CARD11, CCND2, CD7, CDH1, CDH23, CELF4, CELSR2, CHD5, CHD7, CHRM3, CHRNA4, CHST8, CLSTN2, CNGA3, CNTN3, CNTNAP2, COPB2, CRHR1, CTNNB1, CYP4F2, CYP7B1, DIDO1, DLG2, DLGAP2, DNAH10, DPP…	214
Sens0vsRes0	Nervous System Development and Function	abnormal morphology	abnormal morphology of nervous system	3.43e-17	ADCY1, ADGRA2, ADRB2, AIPL1, ALK, APOB, ATP2B2, BCR, BHLHE22, BHLHE23, BRSK1, C2orf71, CBLN1, CCND2, CD200, CDH23, CELSR2, CHRNA4, CNGA3, CNTNAP2, COL13A1, COL18A1, CPLX2, CREB1, CTNNA2, CUX2, CXCL12, CXCR4, DAGLA, DKK1, DLG2, DNAJC5, DOK7, DSCAM, DYRK1A, EDNRA, EIF4EBP2, ELFN1, EN1, EN2, EPAS1, EPHA4, FAT3, FEZF1, FGF3, FGFR1, FGFR3, FMR1, FOXA1, FOXA2, FSHR, GABRB3, GALR2, GDF6, GDF7, GDNF, GFR…	162
Sens0vsRes0	Neurological Disease	abnormal morphology	abnormal morphology of nervous system	3.43e-17	ADCY1, ADGRA2, ADRB2, AIPL1, ALK, APOB, ATP2B2, BCR, BHLHE22, BHLHE23, BRSK1, C2orf71, CBLN1, CCND2, CD200, CDH23, CELSR2, CHRNA4, CNGA3, CNTNAP2, COL13A1, COL18A1, CPLX2, CREB1, CTNNA2, CUX2, CXCL12, CXCR4, DAGLA, DKK1, DLG2, DNAJC5, DOK7, DSCAM, DYRK1A, EDNRA, EIF4EBP2, ELFN1, EN1, EN2, EPAS1, EPHA4, FAT3, FEZF1, FGF3, FGFR1, FGFR3, FMR1, FOXA1, FOXA2, FSHR, GABRB3, GALR2, GDF6, GDF7, GDNF, GFR…	162
Sens0vsRes0	Cancer	female genital tract cancer	female genital tract cancer	3.54e-17	AAAS, AASS, ABCA13, ABCC3, ABCC8, ABCD4, ACADS, ACOT12, ACSBG2, ACTG1, ACTRT2, ADAM23, ADAMTSL4, ADCY1, ADCY2, ADCYAP1R1, ADORA2A, ADRB2, AFAP1L2, AFF3, AJAP1, ALCAM, ALG10, ALG10B, AMOTL2, ANG, ANKRD30B, ANO4, AOAH, AP5B1, APBA2, APBB1IP, APOB, AQP6, ARAP3, ARHGAP20, ARHGEF10, ARID1B, ASTN2, ATAD2B, ATG7, ATP10A, ATP11B, ATP9A, BBS9, BCL11A, BCORL1, BCR, BDP1, BEND5, BIRC2, BMP7, BMPER, C10orf90…	605
Sens0vsRes0	Organismal Injury and Abnormalities	female genital tract cancer	female genital tract cancer	3.54e-17	AAAS, AASS, ABCA13, ABCC3, ABCC8, ABCD4, ACADS, ACOT12, ACSBG2, ACTG1, ACTRT2, ADAM23, ADAMTSL4, ADCY1, ADCY2, ADCYAP1R1, ADORA2A, ADRB2, AFAP1L2, AFF3, AJAP1, ALCAM, ALG10, ALG10B, AMOTL2, ANG, ANKRD30B, ANO4, AOAH, AP5B1, APBA2, APBB1IP, APOB, AQP6, ARAP3, ARHGAP20, ARHGEF10, ARID1B, ASTN2, ATAD2B, ATG7, ATP10A, ATP11B, ATP9A, BBS9, BCL11A, BCORL1, BCR, BDP1, BEND5, BIRC2, BMP7, BMPER, C10orf90…	605
Sens0vsRes0	Reproductive System Disease	female genital tract cancer	female genital tract cancer	3.54e-17	AAAS, AASS, ABCA13, ABCC3, ABCC8, ABCD4, ACADS, ACOT12, ACSBG2, ACTG1, ACTRT2, ADAM23, ADAMTSL4, ADCY1, ADCY2, ADCYAP1R1, ADORA2A, ADRB2, AFAP1L2, AFF3, AJAP1, ALCAM, ALG10, ALG10B, AMOTL2, ANG, ANKRD30B, ANO4, AOAH, AP5B1, APBA2, APBB1IP, APOB, AQP6, ARAP3, ARHGAP20, ARHGEF10, ARID1B, ASTN2, ATAD2B, ATG7, ATP10A, ATP11B, ATP9A, BBS9, BCL11A, BCORL1, BCR, BDP1, BEND5, BIRC2, BMP7, BMPER, C10orf90…	605
Sens0vsRes0	Cancer	ductal carcinoma	ductal carcinoma	4.55e-17	ABCD4, ABHD8, ACAN, ADAM23, ADAMTS15, ADAMTS17, ADARB2, ADCY1, ADCYAP1R1, ADRA2A, AFAP1L2, AFF3, AICDA, AJAP1, AKAP1, ALK, ANKRD30B, API5, APLNR, ARAP3, ARHGAP20, ARHGEF10, ARID1B, ATP10A, ATP2B2, ATRNL1, B3GNTL1, BBS9, BCORL1, BDP1, BLID, BNIP3, BOC, BPI, BRD9, C10orf35, C10orf90, C11orf45, C19orf57, C2orf71, CA10, CACNA1C, CACNA1E, CACNA1G, CACNA1H, CACNA2D4, CAMSAP3, CARD19, CD7, CDH1, CDH18, …	404
Sens0vsRes0	Organismal Injury and Abnormalities	ductal carcinoma	ductal carcinoma	4.55e-17	ABCD4, ABHD8, ACAN, ADAM23, ADAMTS15, ADAMTS17, ADARB2, ADCY1, ADCYAP1R1, ADRA2A, AFAP1L2, AFF3, AICDA, AJAP1, AKAP1, ALK, ANKRD30B, API5, APLNR, ARAP3, ARHGAP20, ARHGEF10, ARID1B, ATP10A, ATP2B2, ATRNL1, B3GNTL1, BBS9, BCORL1, BDP1, BLID, BNIP3, BOC, BPI, BRD9, C10orf35, C10orf90, C11orf45, C19orf57, C2orf71, CA10, CACNA1C, CACNA1E, CACNA1G, CACNA1H, CACNA2D4, CAMSAP3, CARD19, CD7, CDH1, CDH18, …	404
Sens0vsRes0	Cancer	gonadal tumor	gonadal tumor	5.86e-17	AASS, ABCC3, ABCC8, ACADS, ACTG1, ADAMTS9, ADCY2, ADCYAP1R1, ADORA2A, ADRB2, AFF3, ALCAM, ANG, APOB, AQP6, ARID1B, ATP11B, BCR, BEND5, BMP7, C3orf20, CACNA1E, CACNA2D1, CAMK2N2, CAPN13, CCND2, CDH1, CDH18, CDKN1A, CELF4, CHD2, CHD5, CHRM3, CHST8, CLDN11, CLDN3, CLVS1, CNOT6, CNTNAP2, COL18A1, COL22A1, COL6A5, COL6A6, CORO2B, CSF1R, CTDP1, CTNNB1, CUX2, CXCL12, CXCR4, CYP4F3, DDR1, DGKI, DICER1, D…	297
Sens0vsRes0	Organismal Injury and Abnormalities	gonadal tumor	gonadal tumor	5.86e-17	AASS, ABCC3, ABCC8, ACADS, ACTG1, ADAMTS9, ADCY2, ADCYAP1R1, ADORA2A, ADRB2, AFF3, ALCAM, ANG, APOB, AQP6, ARID1B, ATP11B, BCR, BEND5, BMP7, C3orf20, CACNA1E, CACNA2D1, CAMK2N2, CAPN13, CCND2, CDH1, CDH18, CDKN1A, CELF4, CHD2, CHD5, CHRM3, CHST8, CLDN11, CLDN3, CLVS1, CNOT6, CNTNAP2, COL18A1, COL22A1, COL6A5, COL6A6, CORO2B, CSF1R, CTDP1, CTNNB1, CUX2, CXCL12, CXCR4, CYP4F3, DDR1, DGKI, DICER1, D…	297
Sens0vsRes0	Endocrine System Disorders	gonadal tumor	gonadal tumor	5.86e-17	AASS, ABCC3, ABCC8, ACADS, ACTG1, ADAMTS9, ADCY2, ADCYAP1R1, ADORA2A, ADRB2, AFF3, ALCAM, ANG, APOB, AQP6, ARID1B, ATP11B, BCR, BEND5, BMP7, C3orf20, CACNA1E, CACNA2D1, CAMK2N2, CAPN13, CCND2, CDH1, CDH18, CDKN1A, CELF4, CHD2, CHD5, CHRM3, CHST8, CLDN11, CLDN3, CLVS1, CNOT6, CNTNAP2, COL18A1, COL22A1, COL6A5, COL6A6, CORO2B, CSF1R, CTDP1, CTNNB1, CUX2, CXCL12, CXCR4, CYP4F3, DDR1, DGKI, DICER1, D…	297
Sens0vsRes0	Reproductive System Disease	gonadal tumor	gonadal tumor	5.86e-17	AASS, ABCC3, ABCC8, ACADS, ACTG1, ADAMTS9, ADCY2, ADCYAP1R1, ADORA2A, ADRB2, AFF3, ALCAM, ANG, APOB, AQP6, ARID1B, ATP11B, BCR, BEND5, BMP7, C3orf20, CACNA1E, CACNA2D1, CAMK2N2, CAPN13, CCND2, CDH1, CDH18, CDKN1A, CELF4, CHD2, CHD5, CHRM3, CHST8, CLDN11, CLDN3, CLVS1, CNOT6, CNTNAP2, COL18A1, COL22A1, COL6A5, COL6A6, CORO2B, CSF1R, CTDP1, CTNNB1, CUX2, CXCL12, CXCR4, CYP4F3, DDR1, DGKI, DICER1, D…	297
Sens0vsRes0	Behavior	learning	learning	5.88e-17	AAAS, ACTG1, ADCY1, ADORA2A, ADRA2A, ADRA2C, ADRB2, ARC, B3GAT1, C1QL1, CACNA1C, CACNA1E, CACNA1G, CCND2, CHRM2, CNTNAP2, CPLX2, CREB1, CRHR1, CRHR2, CRTC1, CYP7B1, DGKI, DICER1, DKK1, EIF4EBP2, EN1, EN2, FMR1, GABRB3, GABRD, GALR2, GRIA1, GRIN1, GRIN2B, GRM4, HRH1, HRH2, HRH3, HTR1A, IGF2, IL1RN, INS, ITGA3, JUNB, KALRN, KCNAB2, KCNJ11, KIT, KMT2D, LHX8, LMX1A, LRPAP1, LRRTM1, LYPD1, MAPT, MEIS2…	105
Sens0vsRes0	Organismal Injury and Abnormalities	gastric lesion	gastric lesion	6.8e-17	ABCA13, ABCC8, ACOT12, ACSBG2, ACTR3B, ADAM15, ADAMTS9, ADAMTSL4, ADARB1, ADCY2, AJAP1, ALCAM, ALX3, APBA2, ARAP3, ARHGAP20, ARHGEF10, ARID1B, ATP2B2, ATP9A, AUTS2, B4GALT7, BCORL1, BDP1, BHLHE22, BHLHE23, BMP7, BRD9, C10orf90, C1QL1, CACNA1C, CACNA1E, CACNA1H, CARD11, CCND2, CD7, CDH1, CDH23, CDKN1A, CELF4, CELSR2, CEP162, CHD2, CHD5, CHD7, CHRM3, CHRNA4, CHST8, CLSTN2, CNGA3, CNTN3, CNTNAP2, CO…	271
Sens0vsRes0	Gastrointestinal Disease	gastric lesion	gastric lesion	6.8e-17	ABCA13, ABCC8, ACOT12, ACSBG2, ACTR3B, ADAM15, ADAMTS9, ADAMTSL4, ADARB1, ADCY2, AJAP1, ALCAM, ALX3, APBA2, ARAP3, ARHGAP20, ARHGEF10, ARID1B, ATP2B2, ATP9A, AUTS2, B4GALT7, BCORL1, BDP1, BHLHE22, BHLHE23, BMP7, BRD9, C10orf90, C1QL1, CACNA1C, CACNA1E, CACNA1H, CARD11, CCND2, CD7, CDH1, CDH23, CDKN1A, CELF4, CELSR2, CEP162, CHD2, CHD5, CHD7, CHRM3, CHRNA4, CHST8, CLSTN2, CNGA3, CNTN3, CNTNAP2, CO…	271
Sens0vsRes0	Cancer	gastric carcinoma	gastric carcinoma	9.41e-17	ABCA13, ABCC8, ACOT12, ACSBG2, ADAMTS9, ADARB1, ADCY2, AJAP1, ALCAM, ALX3, APBA2, ARHGAP20, ARHGEF10, ARID1B, ATP2B2, ATP9A, AUTS2, B4GALT7, BCORL1, BDP1, BHLHE22, BHLHE23, BMP7, C10orf90, C1QL1, CACNA1C, CACNA1E, CACNA1H, CARD11, CCND2, CD7, CDH1, CDH23, CELF4, CELSR2, CHD5, CHD7, CHRM3, CHRNA4, CHST8, CLSTN2, CNGA3, CNTN3, CNTNAP2, COPB2, CRHR1, CTNNB1, CYP4F2, CYP7B1, DIDO1, DLG2, DLGAP2, DNAH…	220
Sens0vsRes0	Organismal Injury and Abnormalities	gastric carcinoma	gastric carcinoma	9.41e-17	ABCA13, ABCC8, ACOT12, ACSBG2, ADAMTS9, ADARB1, ADCY2, AJAP1, ALCAM, ALX3, APBA2, ARHGAP20, ARHGEF10, ARID1B, ATP2B2, ATP9A, AUTS2, B4GALT7, BCORL1, BDP1, BHLHE22, BHLHE23, BMP7, C10orf90, C1QL1, CACNA1C, CACNA1E, CACNA1H, CARD11, CCND2, CD7, CDH1, CDH23, CELF4, CELSR2, CHD5, CHD7, CHRM3, CHRNA4, CHST8, CLSTN2, CNGA3, CNTN3, CNTNAP2, COPB2, CRHR1, CTNNB1, CYP4F2, CYP7B1, DIDO1, DLG2, DLGAP2, DNAH…	220
Sens0vsRes0	Gastrointestinal Disease	gastric carcinoma	gastric carcinoma	9.41e-17	ABCA13, ABCC8, ACOT12, ACSBG2, ADAMTS9, ADARB1, ADCY2, AJAP1, ALCAM, ALX3, APBA2, ARHGAP20, ARHGEF10, ARID1B, ATP2B2, ATP9A, AUTS2, B4GALT7, BCORL1, BDP1, BHLHE22, BHLHE23, BMP7, C10orf90, C1QL1, CACNA1C, CACNA1E, CACNA1H, CARD11, CCND2, CD7, CDH1, CDH23, CELF4, CELSR2, CHD5, CHD7, CHRM3, CHRNA4, CHST8, CLSTN2, CNGA3, CNTN3, CNTNAP2, COPB2, CRHR1, CTNNB1, CYP4F2, CYP7B1, DIDO1, DLG2, DLGAP2, DNAH…	220
Sens0vsRes0	Gene Expression	transcription	transcription	1.01e-16	AATF, ADORA2A, ADRB2, AFAP1L2, AFF3, ANG, APOB, ARID1B, AUTS2, BARX2, BCL11A, BCL11B, BCL3, BCR, BDP1, BEND5, BHLHE22, BHLHE23, BIRC2, BMP7, BPTF, CCL5, CCNDBP1, CCNE1, CDH1, CDKN1A, CEBPB, CELSR2, CHCHD2, CHD2, CHD5, CHD7, CHRM2, CHURC1, CIITA, CREB1, CREB3L2, CRHR2, CRK, CRTC1, CTBP2, CTNNB1, CTSH, CUX2, CXCR4, CYTL1, DAB2IP, DICER1, DKK1, DLL1, DLX4, DMRT1, DNAJB6, DRAP1, DUSP22, DUSP5, DYRK1A…	346
Sens0vsRes0	Cancer	gastric cancer	gastric cancer	1.06e-16	ABCA13, ABCC8, ACOT12, ACSBG2, ACTR3B, ADAM15, ADAMTS9, ADAMTSL4, ADARB1, ADCY2, AJAP1, ALCAM, ALX3, APBA2, ARAP3, ARHGAP20, ARHGEF10, ARID1B, ATP2B2, ATP9A, AUTS2, B4GALT7, BCORL1, BDP1, BHLHE22, BHLHE23, BMP7, BRD9, C10orf90, C1QL1, CACNA1C, CACNA1E, CACNA1H, CARD11, CCND2, CD7, CDH1, CDH23, CELF4, CELSR2, CEP162, CHD2, CHD5, CHD7, CHRM3, CHRNA4, CHST8, CLSTN2, CNGA3, CNTN3, CNTNAP2, COL18A1, C…	267
Sens0vsRes0	Organismal Injury and Abnormalities	gastric cancer	gastric cancer	1.06e-16	ABCA13, ABCC8, ACOT12, ACSBG2, ACTR3B, ADAM15, ADAMTS9, ADAMTSL4, ADARB1, ADCY2, AJAP1, ALCAM, ALX3, APBA2, ARAP3, ARHGAP20, ARHGEF10, ARID1B, ATP2B2, ATP9A, AUTS2, B4GALT7, BCORL1, BDP1, BHLHE22, BHLHE23, BMP7, BRD9, C10orf90, C1QL1, CACNA1C, CACNA1E, CACNA1H, CARD11, CCND2, CD7, CDH1, CDH23, CELF4, CELSR2, CEP162, CHD2, CHD5, CHD7, CHRM3, CHRNA4, CHST8, CLSTN2, CNGA3, CNTN3, CNTNAP2, COL18A1, C…	267
Sens0vsRes0	Gastrointestinal Disease	gastric cancer	gastric cancer	1.06e-16	ABCA13, ABCC8, ACOT12, ACSBG2, ACTR3B, ADAM15, ADAMTS9, ADAMTSL4, ADARB1, ADCY2, AJAP1, ALCAM, ALX3, APBA2, ARAP3, ARHGAP20, ARHGEF10, ARID1B, ATP2B2, ATP9A, AUTS2, B4GALT7, BCORL1, BDP1, BHLHE22, BHLHE23, BMP7, BRD9, C10orf90, C1QL1, CACNA1C, CACNA1E, CACNA1H, CARD11, CCND2, CD7, CDH1, CDH23, CELF4, CELSR2, CEP162, CHD2, CHD5, CHD7, CHRM3, CHRNA4, CHST8, CLSTN2, CNGA3, CNTN3, CNTNAP2, COL18A1, C…	267
Sens0vsRes0	Cancer	pancreatic cancer	pancreatic cancer	1.26e-16	ABCD4, ABHD8, ACAN, ADAM23, ADAMTS15, ADAMTS17, ADARB2, ADCY1, ADCYAP1R1, ADRA2A, ADRA2C, AFAP1L2, AFF3, AICDA, AJAP1, AKAP1, ALK, ANKRD30B, API5, APLNR, ARAP3, ARHGAP20, ARHGEF10, ARID1B, ATP10A, ATP2B2, ATRNL1, BBS9, BCORL1, BDP1, BLID, BNIP3, BOC, BPI, BRD9, C10orf35, C10orf90, C11orf45, C19orf57, C2orf71, CA10, CACNA1C, CACNA1E, CACNA1G, CACNA1H, CACNA2D4, CAMSAP3, CARD19, CCK, CD7, CDH1, CDH…	399
Sens0vsRes0	Organismal Injury and Abnormalities	pancreatic cancer	pancreatic cancer	1.26e-16	ABCD4, ABHD8, ACAN, ADAM23, ADAMTS15, ADAMTS17, ADARB2, ADCY1, ADCYAP1R1, ADRA2A, ADRA2C, AFAP1L2, AFF3, AICDA, AJAP1, AKAP1, ALK, ANKRD30B, API5, APLNR, ARAP3, ARHGAP20, ARHGEF10, ARID1B, ATP10A, ATP2B2, ATRNL1, BBS9, BCORL1, BDP1, BLID, BNIP3, BOC, BPI, BRD9, C10orf35, C10orf90, C11orf45, C19orf57, C2orf71, CA10, CACNA1C, CACNA1E, CACNA1G, CACNA1H, CACNA2D4, CAMSAP3, CARD19, CCK, CD7, CDH1, CDH…	399
Sens0vsRes0	Gastrointestinal Disease	pancreatic cancer	pancreatic cancer	1.26e-16	ABCD4, ABHD8, ACAN, ADAM23, ADAMTS15, ADAMTS17, ADARB2, ADCY1, ADCYAP1R1, ADRA2A, ADRA2C, AFAP1L2, AFF3, AICDA, AJAP1, AKAP1, ALK, ANKRD30B, API5, APLNR, ARAP3, ARHGAP20, ARHGEF10, ARID1B, ATP10A, ATP2B2, ATRNL1, BBS9, BCORL1, BDP1, BLID, BNIP3, BOC, BPI, BRD9, C10orf35, C10orf90, C11orf45, C19orf57, C2orf71, CA10, CACNA1C, CACNA1E, CACNA1G, CACNA1H, CACNA2D4, CAMSAP3, CARD19, CCK, CD7, CDH1, CDH…	399
Sens0vsRes0	Endocrine System Disorders	pancreatic cancer	pancreatic cancer	1.26e-16	ABCD4, ABHD8, ACAN, ADAM23, ADAMTS15, ADAMTS17, ADARB2, ADCY1, ADCYAP1R1, ADRA2A, ADRA2C, AFAP1L2, AFF3, AICDA, AJAP1, AKAP1, ALK, ANKRD30B, API5, APLNR, ARAP3, ARHGAP20, ARHGEF10, ARID1B, ATP10A, ATP2B2, ATRNL1, BBS9, BCORL1, BDP1, BLID, BNIP3, BOC, BPI, BRD9, C10orf35, C10orf90, C11orf45, C19orf57, C2orf71, CA10, CACNA1C, CACNA1E, CACNA1G, CACNA1H, CACNA2D4, CAMSAP3, CARD19, CCK, CD7, CDH1, CDH…	399
Sens0vsRes0	Cancer	stomach tumor	stomach tumor	1.44e-16	ABCA13, ABCC8, ACOT12, ACSBG2, ACTR3B, ADAM15, ADAMTS9, ADAMTSL4, ADARB1, ADCY2, AJAP1, ALCAM, ALX3, APBA2, ARAP3, ARHGAP20, ARHGEF10, ARID1B, ATP2B2, ATP9A, AUTS2, B4GALT7, BCORL1, BDP1, BHLHE22, BHLHE23, BMP7, BRD9, C10orf90, C1QL1, CACNA1C, CACNA1E, CACNA1H, CARD11, CCND2, CD7, CDH1, CDH23, CDKN1A, CELF4, CELSR2, CEP162, CHD2, CHD5, CHD7, CHRM3, CHRNA4, CHST8, CLSTN2, CNGA3, CNTN3, CNTNAP2, CO…	269
Sens0vsRes0	Organismal Injury and Abnormalities	stomach tumor	stomach tumor	1.44e-16	ABCA13, ABCC8, ACOT12, ACSBG2, ACTR3B, ADAM15, ADAMTS9, ADAMTSL4, ADARB1, ADCY2, AJAP1, ALCAM, ALX3, APBA2, ARAP3, ARHGAP20, ARHGEF10, ARID1B, ATP2B2, ATP9A, AUTS2, B4GALT7, BCORL1, BDP1, BHLHE22, BHLHE23, BMP7, BRD9, C10orf90, C1QL1, CACNA1C, CACNA1E, CACNA1H, CARD11, CCND2, CD7, CDH1, CDH23, CDKN1A, CELF4, CELSR2, CEP162, CHD2, CHD5, CHD7, CHRM3, CHRNA4, CHST8, CLSTN2, CNGA3, CNTN3, CNTNAP2, CO…	269
Sens0vsRes0	Gastrointestinal Disease	stomach tumor	stomach tumor	1.44e-16	ABCA13, ABCC8, ACOT12, ACSBG2, ACTR3B, ADAM15, ADAMTS9, ADAMTSL4, ADARB1, ADCY2, AJAP1, ALCAM, ALX3, APBA2, ARAP3, ARHGAP20, ARHGEF10, ARID1B, ATP2B2, ATP9A, AUTS2, B4GALT7, BCORL1, BDP1, BHLHE22, BHLHE23, BMP7, BRD9, C10orf90, C1QL1, CACNA1C, CACNA1E, CACNA1H, CARD11, CCND2, CD7, CDH1, CDH23, CDKN1A, CELF4, CELSR2, CEP162, CHD2, CHD5, CHD7, CHRM3, CHRNA4, CHST8, CLSTN2, CNGA3, CNTN3, CNTNAP2, CO…	269
Sens0vsRes0	Cancer	endocrine gland tumor	endocrine gland tumor	1.7e-16	ABCC3, ABCD4, ACAN, ACTR3B, ADAMTSL4, ADARB1, ADCY2, ADGRD1, ADRA2A, ADRA2C, ADRB2, ADSSL1, ALK, ANKRD30B, APBB1IP, ARC, ARRDC4, ATP2B2, ATRNL1, BCL11B, BCL3, BCORL1, BHLHE22, BMPER, BOC, BPTF, BRD9, C10orf90, C1D, CACNA1H, CACNA1S, CACNG6, CCK, CCND2, CCNE1, CDH1, CDH23, CDKN1A, CELSR2, CHRM3, CIITA, CLCNKB, CMPK2, CNTNAP2, COL13A1, COL18A1, COL9A3, CPEB2, CRK, CSF1R, CST7, CTBP2, CTDP1, CTNNB1,…	296
Sens0vsRes0	Organismal Injury and Abnormalities	endocrine gland tumor	endocrine gland tumor	1.7e-16	ABCC3, ABCD4, ACAN, ACTR3B, ADAMTSL4, ADARB1, ADCY2, ADGRD1, ADRA2A, ADRA2C, ADRB2, ADSSL1, ALK, ANKRD30B, APBB1IP, ARC, ARRDC4, ATP2B2, ATRNL1, BCL11B, BCL3, BCORL1, BHLHE22, BMPER, BOC, BPTF, BRD9, C10orf90, C1D, CACNA1H, CACNA1S, CACNG6, CCK, CCND2, CCNE1, CDH1, CDH23, CDKN1A, CELSR2, CHRM3, CIITA, CLCNKB, CMPK2, CNTNAP2, COL13A1, COL18A1, COL9A3, CPEB2, CRK, CSF1R, CST7, CTBP2, CTDP1, CTNNB1,…	296
Sens0vsRes0	Endocrine System Disorders	endocrine gland tumor	endocrine gland tumor	1.7e-16	ABCC3, ABCD4, ACAN, ACTR3B, ADAMTSL4, ADARB1, ADCY2, ADGRD1, ADRA2A, ADRA2C, ADRB2, ADSSL1, ALK, ANKRD30B, APBB1IP, ARC, ARRDC4, ATP2B2, ATRNL1, BCL11B, BCL3, BCORL1, BHLHE22, BMPER, BOC, BPTF, BRD9, C10orf90, C1D, CACNA1H, CACNA1S, CACNG6, CCK, CCND2, CCNE1, CDH1, CDH23, CDKN1A, CELSR2, CHRM3, CIITA, CLCNKB, CMPK2, CNTNAP2, COL13A1, COL18A1, COL9A3, CPEB2, CRK, CSF1R, CST7, CTBP2, CTDP1, CTNNB1,…	296
Sens0vsRes0	Cancer	female genital tract adenocarcinoma	female genital tract adenocarcinoma	2.16e-16	AAAS, AASS, ABCA13, ABCC3, ABCC8, ABCD4, ACADS, ACOT12, ACSBG2, ACTG1, ACTRT2, ADAM23, ADAMTSL4, ADCY1, ADCY2, ADCYAP1R1, ADORA2A, ADRB2, AFAP1L2, AFF3, AJAP1, ALG10, ALG10B, AMOTL2, ANKRD30B, ANO4, APBA2, APBB1IP, APOB, AQP6, ARAP3, ARHGAP20, ARHGEF10, ARID1B, ASTN2, ATAD2B, ATP10A, ATP11B, ATP9A, BBS9, BCL11A, BCORL1, BCR, BDP1, BEND5, BIRC2, BMP7, BMPER, C10orf90, C17orf67, C19orf57, C1orf174,…	542
Sens0vsRes0	Organismal Injury and Abnormalities	female genital tract adenocarcinoma	female genital tract adenocarcinoma	2.16e-16	AAAS, AASS, ABCA13, ABCC3, ABCC8, ABCD4, ACADS, ACOT12, ACSBG2, ACTG1, ACTRT2, ADAM23, ADAMTSL4, ADCY1, ADCY2, ADCYAP1R1, ADORA2A, ADRB2, AFAP1L2, AFF3, AJAP1, ALG10, ALG10B, AMOTL2, ANKRD30B, ANO4, APBA2, APBB1IP, APOB, AQP6, ARAP3, ARHGAP20, ARHGEF10, ARID1B, ASTN2, ATAD2B, ATP10A, ATP11B, ATP9A, BBS9, BCL11A, BCORL1, BCR, BDP1, BEND5, BIRC2, BMP7, BMPER, C10orf90, C17orf67, C19orf57, C1orf174,…	542
Sens0vsRes0	Reproductive System Disease	female genital tract adenocarcinoma	female genital tract adenocarcinoma	2.16e-16	AAAS, AASS, ABCA13, ABCC3, ABCC8, ABCD4, ACADS, ACOT12, ACSBG2, ACTG1, ACTRT2, ADAM23, ADAMTSL4, ADCY1, ADCY2, ADCYAP1R1, ADORA2A, ADRB2, AFAP1L2, AFF3, AJAP1, ALG10, ALG10B, AMOTL2, ANKRD30B, ANO4, APBA2, APBB1IP, APOB, AQP6, ARAP3, ARHGAP20, ARHGEF10, ARID1B, ASTN2, ATAD2B, ATP10A, ATP11B, ATP9A, BBS9, BCL11A, BCORL1, BCR, BDP1, BEND5, BIRC2, BMP7, BMPER, C10orf90, C17orf67, C19orf57, C1orf174,…	542
Sens0vsRes0	Nervous System Development and Function	morphology	morphology of central nervous system	7.9e-16	ADCY1, ADGRA2, ALK, ATP2B2, BCR, BHLHE22, BRSK1, CBLN1, CCND2, CDKN1A, CELSR2, CHRNA4, CNTNAP2, COL18A1, CPLX2, CTNNA2, CTNNB1, CUX2, CXCL12, CXCR4, DHCR7, DICER1, DKK1, DPYSL3, DSCAM, DYNC2LI1, DYRK1A, EIF4EBP2, EN1, EN2, EPHA4, FEZF1, FGFR1, FMR1, FOXA2, FOXO3, FSHR, GABRB3, GAK, GDF6, GDF7, GDNF, GFRA1, GLI2, GNAS, GNPAT, GRIA1, GRID1, GRIN1, GRIN2B, GSC, HAND1, HMX2, IGF1R, IKZF1, IL1RN, IRX6…	128
Sens0vsRes0	Cancer	carcinoma	carcinoma in pancreas	8.49e-16	ABCD4, ABHD8, ACAN, ADAM23, ADAMTS15, ADAMTS17, ADARB2, ADCY1, ADCYAP1R1, ADRA2A, AFAP1L2, AFF3, AICDA, AJAP1, AKAP1, ALK, ANKRD30B, API5, APLNR, ARAP3, ARHGAP20, ARHGEF10, ARID1B, ATP10A, ATP2B2, ATRNL1, BBS9, BCORL1, BDP1, BLID, BNIP3, BOC, BPI, BRD9, C10orf35, C10orf90, C11orf45, C19orf57, C2orf71, CA10, CACNA1C, CACNA1E, CACNA1G, CACNA1H, CACNA2D4, CAMSAP3, CARD19, CD7, CDH18, CDH23, CDKN1A, …	379
Sens0vsRes0	Organismal Injury and Abnormalities	carcinoma	carcinoma in pancreas	8.49e-16	ABCD4, ABHD8, ACAN, ADAM23, ADAMTS15, ADAMTS17, ADARB2, ADCY1, ADCYAP1R1, ADRA2A, AFAP1L2, AFF3, AICDA, AJAP1, AKAP1, ALK, ANKRD30B, API5, APLNR, ARAP3, ARHGAP20, ARHGEF10, ARID1B, ATP10A, ATP2B2, ATRNL1, BBS9, BCORL1, BDP1, BLID, BNIP3, BOC, BPI, BRD9, C10orf35, C10orf90, C11orf45, C19orf57, C2orf71, CA10, CACNA1C, CACNA1E, CACNA1G, CACNA1H, CACNA2D4, CAMSAP3, CARD19, CD7, CDH18, CDH23, CDKN1A, …	379
Sens0vsRes0	Gastrointestinal Disease	carcinoma	carcinoma in pancreas	8.49e-16	ABCD4, ABHD8, ACAN, ADAM23, ADAMTS15, ADAMTS17, ADARB2, ADCY1, ADCYAP1R1, ADRA2A, AFAP1L2, AFF3, AICDA, AJAP1, AKAP1, ALK, ANKRD30B, API5, APLNR, ARAP3, ARHGAP20, ARHGEF10, ARID1B, ATP10A, ATP2B2, ATRNL1, BBS9, BCORL1, BDP1, BLID, BNIP3, BOC, BPI, BRD9, C10orf35, C10orf90, C11orf45, C19orf57, C2orf71, CA10, CACNA1C, CACNA1E, CACNA1G, CACNA1H, CACNA2D4, CAMSAP3, CARD19, CD7, CDH18, CDH23, CDKN1A, …	379
Sens0vsRes0	Endocrine System Disorders	carcinoma	carcinoma in pancreas	8.49e-16	ABCD4, ABHD8, ACAN, ADAM23, ADAMTS15, ADAMTS17, ADARB2, ADCY1, ADCYAP1R1, ADRA2A, AFAP1L2, AFF3, AICDA, AJAP1, AKAP1, ALK, ANKRD30B, API5, APLNR, ARAP3, ARHGAP20, ARHGEF10, ARID1B, ATP10A, ATP2B2, ATRNL1, BBS9, BCORL1, BDP1, BLID, BNIP3, BOC, BPI, BRD9, C10orf35, C10orf90, C11orf45, C19orf57, C2orf71, CA10, CACNA1C, CACNA1E, CACNA1G, CACNA1H, CACNA2D4, CAMSAP3, CARD19, CD7, CDH18, CDH23, CDKN1A, …	379
Sens0vsRes0	Cancer	ductal pancreatic carcinoma	ductal pancreatic carcinoma	8.85e-16	ABCD4, ABHD8, ACAN, ADAM23, ADAMTS15, ADAMTS17, ADARB2, ADCY1, ADCYAP1R1, ADRA2A, AFAP1L2, AFF3, AICDA, AJAP1, AKAP1, ALK, ANKRD30B, API5, APLNR, ARAP3, ARHGAP20, ARHGEF10, ARID1B, ATP10A, ATP2B2, ATRNL1, BBS9, BCORL1, BDP1, BLID, BNIP3, BOC, BPI, BRD9, C10orf35, C10orf90, C11orf45, C19orf57, C2orf71, CA10, CACNA1C, CACNA1E, CACNA1G, CACNA1H, CACNA2D4, CAMSAP3, CARD19, CD7, CDH18, CDH23, CDKN1A, …	371
Sens0vsRes0	Organismal Injury and Abnormalities	ductal pancreatic carcinoma	ductal pancreatic carcinoma	8.85e-16	ABCD4, ABHD8, ACAN, ADAM23, ADAMTS15, ADAMTS17, ADARB2, ADCY1, ADCYAP1R1, ADRA2A, AFAP1L2, AFF3, AICDA, AJAP1, AKAP1, ALK, ANKRD30B, API5, APLNR, ARAP3, ARHGAP20, ARHGEF10, ARID1B, ATP10A, ATP2B2, ATRNL1, BBS9, BCORL1, BDP1, BLID, BNIP3, BOC, BPI, BRD9, C10orf35, C10orf90, C11orf45, C19orf57, C2orf71, CA10, CACNA1C, CACNA1E, CACNA1G, CACNA1H, CACNA2D4, CAMSAP3, CARD19, CD7, CDH18, CDH23, CDKN1A, …	371
Sens0vsRes0	Gastrointestinal Disease	ductal pancreatic carcinoma	ductal pancreatic carcinoma	8.85e-16	ABCD4, ABHD8, ACAN, ADAM23, ADAMTS15, ADAMTS17, ADARB2, ADCY1, ADCYAP1R1, ADRA2A, AFAP1L2, AFF3, AICDA, AJAP1, AKAP1, ALK, ANKRD30B, API5, APLNR, ARAP3, ARHGAP20, ARHGEF10, ARID1B, ATP10A, ATP2B2, ATRNL1, BBS9, BCORL1, BDP1, BLID, BNIP3, BOC, BPI, BRD9, C10orf35, C10orf90, C11orf45, C19orf57, C2orf71, CA10, CACNA1C, CACNA1E, CACNA1G, CACNA1H, CACNA2D4, CAMSAP3, CARD19, CD7, CDH18, CDH23, CDKN1A, …	371
Sens0vsRes0	Endocrine System Disorders	ductal pancreatic carcinoma	ductal pancreatic carcinoma	8.85e-16	ABCD4, ABHD8, ACAN, ADAM23, ADAMTS15, ADAMTS17, ADARB2, ADCY1, ADCYAP1R1, ADRA2A, AFAP1L2, AFF3, AICDA, AJAP1, AKAP1, ALK, ANKRD30B, API5, APLNR, ARAP3, ARHGAP20, ARHGEF10, ARID1B, ATP10A, ATP2B2, ATRNL1, BBS9, BCORL1, BDP1, BLID, BNIP3, BOC, BPI, BRD9, C10orf35, C10orf90, C11orf45, C19orf57, C2orf71, CA10, CACNA1C, CACNA1E, CACNA1G, CACNA1H, CACNA2D4, CAMSAP3, CARD19, CD7, CDH18, CDH23, CDKN1A, …	371
Sens0vsRes0	Tissue Morphology	quantity	quantity of cells	1.03e-15	ACAN, ADGRG3, ADORA2A, ADRB2, AICDA, AIPL1, ALCAM, ALK, APOB, ARHGDIA, ATG7, ATP2B2, BCL11A, BCL11B, BCL3, BCR, BIRC2, BMP7, BOC, BTLA, C8orf4, CACNA1E, CACNA1G, CARD11, CCK, CCL5, CCND2, CCNE1, CCR4, CD200, CD300A, CD300LF, CD7, CDKN1A, CEBPB, CETP, CHD5, CIITA, CNGA3, CNTNAP2, COL18A1, COX6A2, CREB1, CREB3L2, CSF1R, CTNNB1, CUX2, CXCL12, CXCR4, DDR1, DICER1, DIDO1, DKK1, DLK1, DLL1, DMRT1, DSCA…	311
Sens0vsRes0	Gene Expression	activation	activation of DNA endogenous promoter	1.18e-15	AATF, ADRB2, AUTS2, BARX2, BCL11A, BCL11B, BCL3, BHLHE23, BMP7, BPTF, CCNE1, CEBPB, CHCHD2, CHD2, CHD5, CHD7, CHURC1, CIITA, CREB1, CREB3L2, CRK, CRTC1, CTBP2, CTNNB1, CUX2, CYTL1, DAB2IP, DICER1, DKK1, DLL1, DLX4, DMRT1, DRAP1, DUSP22, EBF3, ECM1, EN1, EN2, EPAS1, ETS2, ETV3, ETV7, FADD, FEZF1, FGF4, FGFR1, FGFR3, FHL2, FOSB, FOSL1, FOXA1, FOXA2, FOXA3, FOXD1, FOXE1, FOXF1, FOXF2, FOXO3, GALR1, …	221
Sens0vsRes0	Organismal Injury and Abnormalities	ovarian lesion	ovarian lesion	1.53e-15	AASS, ABCC3, ABCC8, ACADS, ACTG1, ADAMTS9, ADCY2, ADCYAP1R1, ADORA2A, ADRB2, AFF3, ALCAM, ANG, APOB, AQP6, ARID1B, ATP11B, BCR, BEND5, BMP7, C3orf20, CACNA1E, CACNA2D1, CAMK2N2, CDH1, CDH18, CDKN1A, CELF4, CHD2, CHD5, CHRM3, CHST8, CLDN3, CLVS1, CNOT6, CNTNAP2, COL18A1, COL22A1, COL6A5, COL6A6, CORO2B, CSF1R, CTDP1, CTNNB1, CUX2, CXCL12, CXCR4, CYP4F3, DDR1, DGKI, DICER1, DIDO1, DLL1, DLX4, DNAJB…	283
Sens0vsRes0	Endocrine System Disorders	ovarian lesion	ovarian lesion	1.53e-15	AASS, ABCC3, ABCC8, ACADS, ACTG1, ADAMTS9, ADCY2, ADCYAP1R1, ADORA2A, ADRB2, AFF3, ALCAM, ANG, APOB, AQP6, ARID1B, ATP11B, BCR, BEND5, BMP7, C3orf20, CACNA1E, CACNA2D1, CAMK2N2, CDH1, CDH18, CDKN1A, CELF4, CHD2, CHD5, CHRM3, CHST8, CLDN3, CLVS1, CNOT6, CNTNAP2, COL18A1, COL22A1, COL6A5, COL6A6, CORO2B, CSF1R, CTDP1, CTNNB1, CUX2, CXCL12, CXCR4, CYP4F3, DDR1, DGKI, DICER1, DIDO1, DLL1, DLX4, DNAJB…	283
Sens0vsRes0	Reproductive System Disease	ovarian lesion	ovarian lesion	1.53e-15	AASS, ABCC3, ABCC8, ACADS, ACTG1, ADAMTS9, ADCY2, ADCYAP1R1, ADORA2A, ADRB2, AFF3, ALCAM, ANG, APOB, AQP6, ARID1B, ATP11B, BCR, BEND5, BMP7, C3orf20, CACNA1E, CACNA2D1, CAMK2N2, CDH1, CDH18, CDKN1A, CELF4, CHD2, CHD5, CHRM3, CHST8, CLDN3, CLVS1, CNOT6, CNTNAP2, COL18A1, COL22A1, COL6A5, COL6A6, CORO2B, CSF1R, CTDP1, CTNNB1, CUX2, CXCL12, CXCR4, CYP4F3, DDR1, DGKI, DICER1, DIDO1, DLL1, DLX4, DNAJB…	283
Sens0vsRes0	Cellular Movement	cell movement	cell movement	2.03e-15	ACAN, ADAM15, ADARB1, ADCYAP1R1, ADGRA2, ADGRB1, ADGRG1, ADGRG3, ADORA2A, ADRA2A, ADRB2, AJAP1, ALCAM, ALK, APLNR, APOB, ARAP3, ARFGAP3, ARHGDIA, ARHGEF16, ASB2, ATG7, ATP2A2, B3GAT1, BARX2, BCL11B, BCL3, BCR, BIRC7, BMP7, BTLA, CACNA1E, CALML3, CCK, CCL5, CCR4, CD200, CD276, CD300LF, CDH1, CDKN1A, CEBPB, CELF3, CELSR2, CHD5, CHRM3, CIITA, CLDN11, CLDN3, CMTM5, CNTNAP2, COL18A1, CREB1, CRK, CSF1R…	361
Sens0vsRes0	Cancer	neoplasia	Ovarian Cancer and Tumors	2.19e-15	AASS, ABCC3, ABCC8, ACADS, ACTG1, ADAMTS9, ADCY2, ADCYAP1R1, ADORA2A, ADRB2, AFF3, ALCAM, ANG, APOB, AQP6, ARID1B, ATP11B, BCR, BEND5, BMP7, C3orf20, CACNA1E, CACNA2D1, CAMK2N2, CDH1, CDH18, CDKN1A, CELF4, CHD2, CHD5, CHRM3, CLDN3, CLVS1, CNOT6, CNTNAP2, COL18A1, COL22A1, COL6A5, COL6A6, CORO2B, CSF1R, CTDP1, CTNNB1, CUX2, CXCL12, CXCR4, CYP4F3, DDR1, DGKI, DICER1, DIDO1, DLL1, DLX4, DNAJB6, DPP6…	282
Sens0vsRes0	Organismal Injury and Abnormalities	neoplasia	Ovarian Cancer and Tumors	2.19e-15	AASS, ABCC3, ABCC8, ACADS, ACTG1, ADAMTS9, ADCY2, ADCYAP1R1, ADORA2A, ADRB2, AFF3, ALCAM, ANG, APOB, AQP6, ARID1B, ATP11B, BCR, BEND5, BMP7, C3orf20, CACNA1E, CACNA2D1, CAMK2N2, CDH1, CDH18, CDKN1A, CELF4, CHD2, CHD5, CHRM3, CLDN3, CLVS1, CNOT6, CNTNAP2, COL18A1, COL22A1, COL6A5, COL6A6, CORO2B, CSF1R, CTDP1, CTNNB1, CUX2, CXCL12, CXCR4, CYP4F3, DDR1, DGKI, DICER1, DIDO1, DLL1, DLX4, DNAJB6, DPP6…	282
Sens0vsRes0	Endocrine System Disorders	neoplasia	Ovarian Cancer and Tumors	2.19e-15	AASS, ABCC3, ABCC8, ACADS, ACTG1, ADAMTS9, ADCY2, ADCYAP1R1, ADORA2A, ADRB2, AFF3, ALCAM, ANG, APOB, AQP6, ARID1B, ATP11B, BCR, BEND5, BMP7, C3orf20, CACNA1E, CACNA2D1, CAMK2N2, CDH1, CDH18, CDKN1A, CELF4, CHD2, CHD5, CHRM3, CLDN3, CLVS1, CNOT6, CNTNAP2, COL18A1, COL22A1, COL6A5, COL6A6, CORO2B, CSF1R, CTDP1, CTNNB1, CUX2, CXCL12, CXCR4, CYP4F3, DDR1, DGKI, DICER1, DIDO1, DLL1, DLX4, DNAJB6, DPP6…	282
Sens0vsRes0	Reproductive System Disease	neoplasia	Ovarian Cancer and Tumors	2.19e-15	AASS, ABCC3, ABCC8, ACADS, ACTG1, ADAMTS9, ADCY2, ADCYAP1R1, ADORA2A, ADRB2, AFF3, ALCAM, ANG, APOB, AQP6, ARID1B, ATP11B, BCR, BEND5, BMP7, C3orf20, CACNA1E, CACNA2D1, CAMK2N2, CDH1, CDH18, CDKN1A, CELF4, CHD2, CHD5, CHRM3, CLDN3, CLVS1, CNOT6, CNTNAP2, COL18A1, COL22A1, COL6A5, COL6A6, CORO2B, CSF1R, CTDP1, CTNNB1, CUX2, CXCL12, CXCR4, CYP4F3, DDR1, DGKI, DICER1, DIDO1, DLL1, DLX4, DNAJB6, DPP6…	282
Sens0vsRes0	Cellular Development	differentiation	differentiation of nervous system	2.74e-15	ADRA2C, APLNR, ARPP21, ATP2B2, BCL11B, BHLHE22, BHLHE23, BMP7, BRSK1, CBLN1, CCL5, CDH23, CEBPB, CREB1, CTNNB1, CXCL12, CXCR4, DICER1, DLL1, EBF3, ELAVL2, EN1, EN2, EPHA2, FEZF1, FGF4, FGFR1, FGFR3, FMR1, FOXA1, FOXA2, FOXO3, GDF6, GDF7, GDNF, GFRA1, GLI2, GPC1, GSN, HES3, HEYL, HOXD3, ID4, IGF2, KCNMA1, LBX1, LEP, LHX4, LHX8, LIFR, LINGO1, LMX1A, LRRC4, MAFB, MAPT, MCOLN3, MDGA1, MGAT5B, MMD, MM…	111
Sens0vsRes0	Gene Expression	expression	expression of RNA	3.72e-15	AATF, ADORA2A, ADRB2, AFAP1L2, AFF3, ANG, APOB, ARID1B, AUTS2, BARX2, BCL11A, BCL11B, BCL3, BCR, BDP1, BEND5, BHLHE22, BHLHE23, BIRC2, BMP7, BPTF, CCL5, CCNDBP1, CCNE1, CDH1, CDKN1A, CEBPB, CELSR2, CHCHD2, CHD2, CHD5, CHD7, CHRM2, CHURC1, CIITA, CREB1, CREB3L2, CRHR2, CRK, CRTC1, CTBP2, CTNNB1, CTSH, CUX2, CXCR4, CYTL1, DAB2IP, DICER1, DKK1, DLL1, DLX4, DMRT1, DNAJB6, DRAP1, DUSP22, DUSP5, DYRK1A…	359
Sens0vsRes0	Cancer	breast or ovarian carcinoma	breast or ovarian carcinoma	4.42e-15	AASS, ABCC3, ABCC8, ACADS, ACTG1, ADAM23, ADAMTS9, ADCY2, ADCYAP1R1, ADORA2A, ADRA2C, ADRB2, AFF3, AKAP1, ALK, AMN, ANGPTL6, APOB, AQP6, ARHGAP20, ARID1B, ATAD2B, ATP11B, ATP2B2, B3GNTL1, BCL11A, BCORL1, BCR, BEND5, BMP7, BOC, BPTF, BRSK1, C19orf12, C3orf20, CACNA1C, CACNA1E, CACNA1H, CACNA2D1, CAMK2N2, CARD11, CD276, CDH1, CDH18, CDH23, CDKN1A, CECR2, CELF4, CHD2, CHD5, CHRM3, CHRNA9, CLDN3, CLV…	406
Sens0vsRes0	Organismal Injury and Abnormalities	breast or ovarian carcinoma	breast or ovarian carcinoma	4.42e-15	AASS, ABCC3, ABCC8, ACADS, ACTG1, ADAM23, ADAMTS9, ADCY2, ADCYAP1R1, ADORA2A, ADRA2C, ADRB2, AFF3, AKAP1, ALK, AMN, ANGPTL6, APOB, AQP6, ARHGAP20, ARID1B, ATAD2B, ATP11B, ATP2B2, B3GNTL1, BCL11A, BCORL1, BCR, BEND5, BMP7, BOC, BPTF, BRSK1, C19orf12, C3orf20, CACNA1C, CACNA1E, CACNA1H, CACNA2D1, CAMK2N2, CARD11, CD276, CDH1, CDH18, CDH23, CDKN1A, CECR2, CELF4, CHD2, CHD5, CHRM3, CHRNA9, CLDN3, CLV…	406
Sens0vsRes0	Cancer	genitourinary carcinoma	genitourinary carcinoma	7.6e-15	AAAS, AASS, ABCA13, ABCC3, ABCC8, ABCD4, ABHD11, ACADS, ACAN, ACOT12, ACSBG2, ACTG1, ACTRT2, ADAM23, ADAMTS17, ADAMTSL4, ADCY1, ADCY2, ADCYAP1R1, ADGRG1, ADORA2A, ADRB2, AFAP1L2, AFF3, AJAP1, ALDH5A1, ALG10, ALG10B, ALK, AMOTL2, ANKRD30B, ANO4, AOAH, AP5B1, APBA2, APBB1IP, APOB, AQP6, ARAP3, ARHGAP20, ARHGEF10, ARID1B, ASTN2, ATAD2B, ATG7, ATP10A, ATP11B, ATP2C2, ATP9A, ATRNL1, BBS9, BCL11A, BCOR…	704
Sens0vsRes0	Organismal Injury and Abnormalities	genitourinary carcinoma	genitourinary carcinoma	7.6e-15	AAAS, AASS, ABCA13, ABCC3, ABCC8, ABCD4, ABHD11, ACADS, ACAN, ACOT12, ACSBG2, ACTG1, ACTRT2, ADAM23, ADAMTS17, ADAMTSL4, ADCY1, ADCY2, ADCYAP1R1, ADGRG1, ADORA2A, ADRB2, AFAP1L2, AFF3, AJAP1, ALDH5A1, ALG10, ALG10B, ALK, AMOTL2, ANKRD30B, ANO4, AOAH, AP5B1, APBA2, APBB1IP, APOB, AQP6, ARAP3, ARHGAP20, ARHGEF10, ARID1B, ASTN2, ATAD2B, ATG7, ATP10A, ATP11B, ATP2C2, ATP9A, ATRNL1, BBS9, BCL11A, BCOR…	704
Sens0vsRes0	Cancer	tumor	tumor in nervous system	1.2e-14	ABCC3, ABCC8, ACTR3B, ADARB1, ADGRA2, ADGRB1, ADGRD1, ADRA2A, ADRA2C, AICDA, ALCAM, ANKRD30B, AOAH, ARID1B, ASB2, ATP2A2, B3GAT1, BCAS1, BCL11A, BOC, C19orf57, CA2, CACNA1C, CACNA1G, CACNA1S, CACNG5, CALN1, CAND2, CCND2, CD200, CD300C, CDH1, CDH18, CDKN1A, CHD7, CIITA, CILP2, CLMP, CNTNAP2, COBL, COL22A1, COL27A1, COL6A1, COL6A5, CSF1R, CTBP2, CTNNB1, CXCL12, CXCR4, DDR1, DICER1, DLEU1, DLK1, DNA…	210
Sens0vsRes0	Organismal Injury and Abnormalities	tumor	tumor in nervous system	1.2e-14	ABCC3, ABCC8, ACTR3B, ADARB1, ADGRA2, ADGRB1, ADGRD1, ADRA2A, ADRA2C, AICDA, ALCAM, ANKRD30B, AOAH, ARID1B, ASB2, ATP2A2, B3GAT1, BCAS1, BCL11A, BOC, C19orf57, CA2, CACNA1C, CACNA1G, CACNA1S, CACNG5, CALN1, CAND2, CCND2, CD200, CD300C, CDH1, CDH18, CDKN1A, CHD7, CIITA, CILP2, CLMP, CNTNAP2, COBL, COL22A1, COL27A1, COL6A1, COL6A5, CSF1R, CTBP2, CTNNB1, CXCL12, CXCR4, DDR1, DICER1, DLEU1, DLK1, DNA…	210
Sens0vsRes0	Cancer	ovarian cancer	ovarian cancer	1.92e-14	AASS, ABCC3, ABCC8, ACADS, ACTG1, ADCY2, ADCYAP1R1, ADORA2A, ADRB2, AFF3, ALCAM, ANG, APOB, AQP6, ARID1B, ATP11B, BCR, BEND5, BMP7, C3orf20, CACNA1E, CACNA2D1, CAMK2N2, CDH1, CDH18, CDKN1A, CELF4, CHD2, CHD5, CHRM3, CLDN3, CLVS1, CNOT6, CNTNAP2, COL18A1, COL22A1, COL6A5, COL6A6, CORO2B, CTDP1, CTNNB1, CUX2, CXCL12, CXCR4, CYP4F3, DDR1, DGKI, DIDO1, DLL1, DLX4, DNAJB6, DPP6, DUSP5, EBF3, EGFLAM, E…	272
Sens0vsRes0	Organismal Injury and Abnormalities	ovarian cancer	ovarian cancer	1.92e-14	AASS, ABCC3, ABCC8, ACADS, ACTG1, ADCY2, ADCYAP1R1, ADORA2A, ADRB2, AFF3, ALCAM, ANG, APOB, AQP6, ARID1B, ATP11B, BCR, BEND5, BMP7, C3orf20, CACNA1E, CACNA2D1, CAMK2N2, CDH1, CDH18, CDKN1A, CELF4, CHD2, CHD5, CHRM3, CLDN3, CLVS1, CNOT6, CNTNAP2, COL18A1, COL22A1, COL6A5, COL6A6, CORO2B, CTDP1, CTNNB1, CUX2, CXCL12, CXCR4, CYP4F3, DDR1, DGKI, DIDO1, DLL1, DLX4, DNAJB6, DPP6, DUSP5, EBF3, EGFLAM, E…	272
Sens0vsRes0	Endocrine System Disorders	ovarian cancer	ovarian cancer	1.92e-14	AASS, ABCC3, ABCC8, ACADS, ACTG1, ADCY2, ADCYAP1R1, ADORA2A, ADRB2, AFF3, ALCAM, ANG, APOB, AQP6, ARID1B, ATP11B, BCR, BEND5, BMP7, C3orf20, CACNA1E, CACNA2D1, CAMK2N2, CDH1, CDH18, CDKN1A, CELF4, CHD2, CHD5, CHRM3, CLDN3, CLVS1, CNOT6, CNTNAP2, COL18A1, COL22A1, COL6A5, COL6A6, CORO2B, CTDP1, CTNNB1, CUX2, CXCL12, CXCR4, CYP4F3, DDR1, DGKI, DIDO1, DLL1, DLX4, DNAJB6, DPP6, DUSP5, EBF3, EGFLAM, E…	272
Sens0vsRes0	Reproductive System Disease	ovarian cancer	ovarian cancer	1.92e-14	AASS, ABCC3, ABCC8, ACADS, ACTG1, ADCY2, ADCYAP1R1, ADORA2A, ADRB2, AFF3, ALCAM, ANG, APOB, AQP6, ARID1B, ATP11B, BCR, BEND5, BMP7, C3orf20, CACNA1E, CACNA2D1, CAMK2N2, CDH1, CDH18, CDKN1A, CELF4, CHD2, CHD5, CHRM3, CLDN3, CLVS1, CNOT6, CNTNAP2, COL18A1, COL22A1, COL6A5, COL6A6, CORO2B, CTDP1, CTNNB1, CUX2, CXCL12, CXCR4, CYP4F3, DDR1, DGKI, DIDO1, DLL1, DLX4, DNAJB6, DPP6, DUSP5, EBF3, EGFLAM, E…	272
Sens0vsRes0	Organismal Injury and Abnormalities	autosomal dominant disease	autosomal dominant disease	2.05e-14	ABCC8, ACTG1, APOB, ARHGDIA, ARHGEF10, AUTS2, BCL11A, CA2, CA4, CACNA1C, CACNA1G, CACNA1S, CACNA2D1, CARD11, CCND2, CDH1, CEACAM16, CELF2, CHCHD2, CHRNA4, COL6A1, COL9A3, CSF1R, CSNK1D, CTNNB1, CXCR4, DICER1, DNAJB6, DNAJC5, DPP6, DPYSL3, DYRK1A, EDNRA, ELN, EPHA2, ERCC1, ERMARD, ETS2, FAM111B, FAT3, FGFR1, FGFR3, FLNC, FOXA2, FOXF1, GABRD, GARS, GATA5, GDF1, GDF6, GDNF, GFRA1, GLI2, GP1BA, GRIN1…	162
Sens0vsRes0	Hereditary Disorder	autosomal dominant disease	autosomal dominant disease	2.05e-14	ABCC8, ACTG1, APOB, ARHGDIA, ARHGEF10, AUTS2, BCL11A, CA2, CA4, CACNA1C, CACNA1G, CACNA1S, CACNA2D1, CARD11, CCND2, CDH1, CEACAM16, CELF2, CHCHD2, CHRNA4, COL6A1, COL9A3, CSF1R, CSNK1D, CTNNB1, CXCR4, DICER1, DNAJB6, DNAJC5, DPP6, DPYSL3, DYRK1A, EDNRA, ELN, EPHA2, ERCC1, ERMARD, ETS2, FAM111B, FAT3, FGFR1, FGFR3, FLNC, FOXA2, FOXF1, GABRD, GARS, GATA5, GDF1, GDF6, GDNF, GFRA1, GLI2, GP1BA, GRIN1…	162
Sens0vsRes0	Organismal Development	morphology	morphology of body cavity	2.41e-14	ADAM15, ADAMTS9, ADGRG3, ADRB2, ANO1, AOAH, APOB, ARHGDIA, ATP2A2, BCL11A, BCL11B, BCL3, BCR, BIRC2, BMP7, BMPER, CACNA1H, CACNA2D1, CARD11, CASQ2, CCK, CCND2, CDKN1A, CEBPB, CHRM2, CHRM3, CHST8, CMIP, COL18A1, CREB1, CREB3L2, CRHR1, CRK, CSF1R, CTNNB1, CXCR4, CYP2E1, CYP7B1, DAD1, DDR1, DHCR7, DICER1, DIDO1, DLK1, DOCK1, DOK7, DYNC2LI1, DYRK1A, EDN2, EDNRA, EFEMP1, ELN, ENPP7, EPAS1, EPB42, EPHA…	255
Sens0vsRes0	Cell Morphology	morphology	morphology of cells	2.43e-14	ADAM15, ADCYAP1R1, ADGRB1, ADGRG3, ADRA2A, ADRB2, AIPL1, ALK, ARHGDIA, ATG7, ATP2A2, ATP2B2, ATP6V1F, B3GAT1, BCL11A, BCL11B, BCL3, BCR, BHLHE23, BMP7, BRSK1, BUB3, C2orf71, C8orf4, CACNA1H, CALML3, CARD11, CASQ2, CBLN1, CCDC92, CCK, CCND2, CCNE1, CD200, CDH1, CDH23, CDKN1A, CEBPB, CENPA, CHD5, CHRM3, CHST15, CLDN11, CLDN14, CMIP, CNGA3, CNTN3, CNTNAP2, COL13A1, COL18A1, CREB1, CRHR1, CRHR2, CRK,…	353
Sens0vsRes0	Organismal Survival	neonatal death	neonatal death	2.57e-14	ADAM15, ADGRA2, APBA2, ATG7, ATP2A2, BCL11A, BCL11B, BCR, BMP7, BMPER, BRSK1, CDKN1A, CEBPB, CPLX1, CPLX2, CREB3L2, CTNNA2, CXCL12, CXCR4, DHCR7, DKK1, DLK1, DOK7, DSCAM, EN1, EPAS1, FEZF1, FGF3, FGFR3, FLNC, FNDC3B, FOXF2, FSHR, FSTL1, GABRB3, GAK, GDF1, GDNF, GFRA1, GLI2, GNAS, GRIN1, GRIN2B, GSC, HEXIM1, HOXB3, HOXB4, HOXD3, IGF1R, IGF2, IHH, INHBA, INHBB, ITGA3, KCNQ2, KIF2A, KMT2E, LHX8, MAF…	100
Sens0vsRes0	Cancer	endometrioid carcinoma	endometrioid carcinoma	3.5e-14	AAAS, AASS, ABCA13, ABCC3, ABCC8, ABCD4, ACADS, ACOT12, ACSBG2, ACTG1, ACTRT2, ADAM23, ADAMTSL4, ADCY1, ADCY2, ADCYAP1R1, AFAP1L2, AFF3, AJAP1, ALG10, ALG10B, AMOTL2, ANKRD30B, ANO4, APBA2, APBB1IP, APOB, ARAP3, ARHGAP20, ARHGEF10, ARID1B, ASTN2, ATAD2B, ATP10A, ATP11B, ATP9A, BBS9, BCL11A, BCORL1, BDP1, BIRC2, BMP7, BMPER, C10orf90, C17orf67, C19orf57, C1orf174, C1orf87, C2orf71, C5orf38, C8A, C…	489
Sens0vsRes0	Organismal Injury and Abnormalities	endometrioid carcinoma	endometrioid carcinoma	3.5e-14	AAAS, AASS, ABCA13, ABCC3, ABCC8, ABCD4, ACADS, ACOT12, ACSBG2, ACTG1, ACTRT2, ADAM23, ADAMTSL4, ADCY1, ADCY2, ADCYAP1R1, AFAP1L2, AFF3, AJAP1, ALG10, ALG10B, AMOTL2, ANKRD30B, ANO4, APBA2, APBB1IP, APOB, ARAP3, ARHGAP20, ARHGEF10, ARID1B, ASTN2, ATAD2B, ATP10A, ATP11B, ATP9A, BBS9, BCL11A, BCORL1, BDP1, BIRC2, BMP7, BMPER, C10orf90, C17orf67, C19orf57, C1orf174, C1orf87, C2orf71, C5orf38, C8A, C…	489
Sens0vsRes0	Organismal Survival	perinatal death	perinatal death	5.03e-14	ACTG1, ADAM15, ADGRA2, APBA2, ATG7, ATP2A2, BCL11A, BCL11B, BCR, BMP7, BMPER, BRSK1, CDKN1A, CEBPB, CPLX1, CPLX2, CREB3L2, CRK, CTNNA2, CXCL12, CXCR4, DHCR7, DKK1, DLK1, DOK7, DSCAM, EDNRA, EHD1, EN1, EPAS1, FEZF1, FGF3, FGFR3, FLNC, FNDC3B, FOXF2, FSHR, FSTL1, GABRB3, GAK, GDF1, GDNF, GFRA1, GLI2, GNAS, GRIN1, GRIN2B, GSC, H2AFY2, HEXIM1, HOXB3, HOXB4, HOXD3, IGF1R, IGF2, IHH, INHBA, INHBB, ITGA…	125
Sens0vsRes0	Organismal Development	morphology	morphology of brain	5.3e-14	ADCY1, ADGRA2, ALK, ATP2B2, BCR, BHLHE22, BRSK1, CBLN1, CCND2, CDKN1A, CELSR2, CHRNA4, CNTNAP2, COL18A1, CPLX2, CTNNA2, CTNNB1, CUX2, CXCL12, CXCR4, DHCR7, DICER1, DKK1, DPYSL3, DSCAM, DYNC2LI1, DYRK1A, EIF4EBP2, EN1, EN2, EPHA4, FEZF1, FGFR1, FMR1, FOXA2, FOXO3, FSHR, GABRB3, GAK, GDF7, GDNF, GLI2, GNAS, GNPAT, GRID1, GRIN1, GRIN2B, GSC, HAND1, HMX2, IGF1R, IKZF1, IL1RN, IRX6, ITGA3, KALRN, KCNA…	115
Sens0vsRes0	Nervous System Development and Function	morphology	morphology of brain	5.3e-14	ADCY1, ADGRA2, ALK, ATP2B2, BCR, BHLHE22, BRSK1, CBLN1, CCND2, CDKN1A, CELSR2, CHRNA4, CNTNAP2, COL18A1, CPLX2, CTNNA2, CTNNB1, CUX2, CXCL12, CXCR4, DHCR7, DICER1, DKK1, DPYSL3, DSCAM, DYNC2LI1, DYRK1A, EIF4EBP2, EN1, EN2, EPHA4, FEZF1, FGFR1, FMR1, FOXA2, FOXO3, FSHR, GABRB3, GAK, GDF7, GDNF, GLI2, GNAS, GNPAT, GRID1, GRIN1, GRIN2B, GSC, HAND1, HMX2, IGF1R, IKZF1, IL1RN, IRX6, ITGA3, KALRN, KCNA…	115
Sens0vsRes0	Organ Morphology	morphology	morphology of brain	5.3e-14	ADCY1, ADGRA2, ALK, ATP2B2, BCR, BHLHE22, BRSK1, CBLN1, CCND2, CDKN1A, CELSR2, CHRNA4, CNTNAP2, COL18A1, CPLX2, CTNNA2, CTNNB1, CUX2, CXCL12, CXCR4, DHCR7, DICER1, DKK1, DPYSL3, DSCAM, DYNC2LI1, DYRK1A, EIF4EBP2, EN1, EN2, EPHA4, FEZF1, FGFR1, FMR1, FOXA2, FOXO3, FSHR, GABRB3, GAK, GDF7, GDNF, GLI2, GNAS, GNPAT, GRID1, GRIN1, GRIN2B, GSC, HAND1, HMX2, IGF1R, IKZF1, IL1RN, IRX6, ITGA3, KALRN, KCNA…	115
Sens0vsRes0	Cell Death and Survival	cell death	cell death	5.99e-14	A4GALT, AATF, ABCC3, ABCC8, ADAM15, ADAMTSL4, ADARB1, ADCYAP1R1, ADGRG1, ADGRG3, ADORA2A, ADRB2, ADRM1, AFAP1L2, AICDA, AIFM3, AIPL1, AKAP1, ALCAM, ALK, ALX3, ANG, API5, APOB, ARAP3, ARC, ARHGDIA, ASB2, ATG7, ATP2A2, ATP2B2, BCL11A, BCL11B, BCL3, BCR, BHLHE23, BIRC2, BIRC7, BLID, BMP7, BNIP3, BPI, BTLA, BUB3, C1orf159, C8A, C8orf4, CA4, CACNA1C, CACNA1G, CACNA1H, CAMK2N2, CARD11, CASP14, CASQ2, C…	520
Sens0vsRes0	Cardiovascular Disease	hypertension	hypertension of blood vessel	6.56e-14	ADORA2A, ADRA2A, ADRA2C, ADRB2, C19orf57, CA2, CA4, CACNA1C, CACNA1S, CSF1R, CXCR4, DDR1, EDNRA, EPAS1, ERG, FOXF1, GABRB3, GRIA1, IL1RN, KCNK3, KDR, KIT, MESDC2, NOS3, NPPA, NPPB, NPR1, NPR3, PDGFRA, PDGFRB, SARS2, SCN10A, SCN5A, SMAD2, SSTR5, TAF13, TNFSF10, ZNF280B	38
Sens0vsRes0	Cellular Movement	migration	migration of cells	7.88e-14	ACAN, ADAM15, ADARB1, ADCYAP1R1, ADGRA2, ADGRB1, ADGRG1, ADGRG3, ADORA2A, ADRA2A, ADRB2, ALCAM, ALK, APOB, ARAP3, ARFGAP3, ARHGDIA, ASB2, ATG7, ATP2A2, B3GAT1, BARX2, BCL11B, BCL3, BCR, BIRC7, BMP7, BTLA, CALML3, CCK, CCL5, CCR4, CD200, CD276, CD300LF, CDH1, CDKN1A, CEBPB, CELSR2, CHD5, CHRM3, CIITA, CLDN11, CMTM5, CNTNAP2, COL18A1, CRK, CSF1R, CTBP2, CTNNA2, CTNNB1, CTSH, CXCL12, CXCR4, DDR1, DG…	323
Sens0vsRes0	Nervous System Development and Function	neurotransmission	neurotransmission	9.9e-14	ADARB1, ADCY1, ADORA2A, ADRB2, ALK, APBA2, ARC, CA8, CACNA1C, CACNA1E, CACNA1G, CBLN1, CCK, CHRM2, CHRM3, CHRNA4, CLSTN2, CNTNAP2, CPLX1, CPLX2, CRHR1, CRHR2, CTNNB1, DHCR7, DLG2, DNAJC5, DPP6, EIF4EBP2, ERC1, FMR1, FOSB, FSTL1, GABRD, GAD2, GALR1, GALR2, GRIA1, GRIK4, GRIN1, GRIN2B, GRM4, HRH1, HTR1A, HTR4, KALRN, KCNA1, KCNC4, KCNE1, KCNJ11, KCNJ6, KCNK3, KCNMA1, KCNMB1, KCNMB2, KCNQ2, KCNQ5, L…	94
Sens0vsRes0	Cell-To-Cell Signaling and Interaction	neurotransmission	neurotransmission	9.9e-14	ADARB1, ADCY1, ADORA2A, ADRB2, ALK, APBA2, ARC, CA8, CACNA1C, CACNA1E, CACNA1G, CBLN1, CCK, CHRM2, CHRM3, CHRNA4, CLSTN2, CNTNAP2, CPLX1, CPLX2, CRHR1, CRHR2, CTNNB1, DHCR7, DLG2, DNAJC5, DPP6, EIF4EBP2, ERC1, FMR1, FOSB, FSTL1, GABRD, GAD2, GALR1, GALR2, GRIA1, GRIK4, GRIN1, GRIN2B, GRM4, HRH1, HTR1A, HTR4, KALRN, KCNA1, KCNC4, KCNE1, KCNJ11, KCNJ6, KCNK3, KCNMA1, KCNMB1, KCNMB2, KCNQ2, KCNQ5, L…	94
Sens0vsRes0	Cell Death and Survival	necrosis	necrosis	1.12e-13	A4GALT, AATF, ABCC8, ADAM15, ADARB1, ADCYAP1R1, ADGRG3, ADORA2A, ADRB2, ADRM1, AFAP1L2, AICDA, AIFM3, AKAP1, ALCAM, ALK, ANG, API5, APOB, ARHGDIA, ATG7, ATP2A2, ATP2B2, BCL11A, BCL11B, BCL3, BCR, BIRC2, BIRC7, BLID, BMP7, BNIP3, BPI, BTLA, BUB3, C1orf159, C8orf4, CA4, CACNA1G, CACNA1H, CAMK2N2, CARD11, CASP14, CCK, CCL5, CCND2, CCNE1, CD200, CD300A, CD7, CDH1, CDH6, CDKN1A, CEACAM3, CEBPB, CHMP6,…	421
Sens0vsRes0	Organismal Injury and Abnormalities	pulmonary hypertension	Pulmonary Hypertension	1.35e-13	ADORA2A, ADRA2A, ADRA2C, ADRB2, C19orf57, CA2, CA4, CACNA1C, CACNA1S, CSF1R, CXCR4, DDR1, EDNRA, EPAS1, ERG, FOXF1, GABRB3, GRIA1, IL1RN, KCNK3, KDR, KIT, MESDC2, NOS3, NPPA, NPPB, NPR1, NPR3, PDGFRA, PDGFRB, SARS2, SCN10A, SCN5A, TAF13, TNFSF10, ZNF280B	36
Sens0vsRes0	Cardiovascular Disease	pulmonary hypertension	Pulmonary Hypertension	1.35e-13	ADORA2A, ADRA2A, ADRA2C, ADRB2, C19orf57, CA2, CA4, CACNA1C, CACNA1S, CSF1R, CXCR4, DDR1, EDNRA, EPAS1, ERG, FOXF1, GABRB3, GRIA1, IL1RN, KCNK3, KDR, KIT, MESDC2, NOS3, NPPA, NPPB, NPR1, NPR3, PDGFRA, PDGFRB, SARS2, SCN10A, SCN5A, TAF13, TNFSF10, ZNF280B	36
Sens0vsRes0	Respiratory Disease	pulmonary hypertension	Pulmonary Hypertension	1.35e-13	ADORA2A, ADRA2A, ADRA2C, ADRB2, C19orf57, CA2, CA4, CACNA1C, CACNA1S, CSF1R, CXCR4, DDR1, EDNRA, EPAS1, ERG, FOXF1, GABRB3, GRIA1, IL1RN, KCNK3, KDR, KIT, MESDC2, NOS3, NPPA, NPPB, NPR1, NPR3, PDGFRA, PDGFRB, SARS2, SCN10A, SCN5A, TAF13, TNFSF10, ZNF280B	36
Sens0vsRes0	Cancer	central nervous system tumor	central nervous system tumor	1.69e-13	ABCC3, ABCC8, ACTR3B, ADARB1, ADGRA2, ADGRB1, ADGRD1, ADRA2A, ADRA2C, AICDA, ALCAM, ANKRD30B, AOAH, ARID1B, ASB2, ATP2A2, B3GAT1, BCAS1, BCL11A, BOC, C19orf57, CA2, CACNA1C, CACNA1G, CACNA1S, CACNG5, CALN1, CAND2, CCND2, CD200, CD300C, CDH1, CDH18, CDKN1A, CHD7, CIITA, CILP2, CLMP, CNTNAP2, COBL, COL22A1, COL27A1, COL6A1, COL6A5, CSF1R, CTBP2, CTNNB1, CXCL12, CXCR4, DICER1, DLEU1, DLK1, DNAH10, D…	201
Sens0vsRes0	Organismal Injury and Abnormalities	central nervous system tumor	central nervous system tumor	1.69e-13	ABCC3, ABCC8, ACTR3B, ADARB1, ADGRA2, ADGRB1, ADGRD1, ADRA2A, ADRA2C, AICDA, ALCAM, ANKRD30B, AOAH, ARID1B, ASB2, ATP2A2, B3GAT1, BCAS1, BCL11A, BOC, C19orf57, CA2, CACNA1C, CACNA1G, CACNA1S, CACNG5, CALN1, CAND2, CCND2, CD200, CD300C, CDH1, CDH18, CDKN1A, CHD7, CIITA, CILP2, CLMP, CNTNAP2, COBL, COL22A1, COL27A1, COL6A1, COL6A5, CSF1R, CTBP2, CTNNB1, CXCL12, CXCR4, DICER1, DLEU1, DLK1, DNAH10, D…	201
Sens0vsRes0	Neurological Disease	central nervous system tumor	central nervous system tumor	1.69e-13	ABCC3, ABCC8, ACTR3B, ADARB1, ADGRA2, ADGRB1, ADGRD1, ADRA2A, ADRA2C, AICDA, ALCAM, ANKRD30B, AOAH, ARID1B, ASB2, ATP2A2, B3GAT1, BCAS1, BCL11A, BOC, C19orf57, CA2, CACNA1C, CACNA1G, CACNA1S, CACNG5, CALN1, CAND2, CCND2, CD200, CD300C, CDH1, CDH18, CDKN1A, CHD7, CIITA, CILP2, CLMP, CNTNAP2, COBL, COL22A1, COL27A1, COL6A1, COL6A5, CSF1R, CTBP2, CTNNB1, CXCL12, CXCR4, DICER1, DLEU1, DLK1, DNAH10, D…	201
Sens0vsRes0	Embryonic Development	development	development of sensory organ	2.53e-13	ADAMTS9, ADCY1, ADORA2A, ADRB2, AIPL1, APOB, ATP2B2, BCR, BHLHE23, BMP7, BMPER, C2orf71, CDH23, CDHR1, CDKN1A, CECR2, CHD7, CHRNA9, CNGA3, COL18A1, CRK, CRYBA4, CRYGS, CTNNB1, CYTL1, DDR1, DLL1, DNAJC5, DSCAM, EBF3, EFEMP1, EGFLAM, EPHA2, FAT3, FGF3, FGF4, FGFR1, FGFR3, FMR1, FOXD1, GCGR, GDF6, GLI2, GNPAT, GRIN2B, GSC, GUCA1A, HMX2, HMX3, HS6ST1, IGF1R, IGF2, IHH, INHBB, INSIG1, INSIG2, IRX6, IT…	120
Sens0vsRes0	Organismal Development	development	development of sensory organ	2.53e-13	ADAMTS9, ADCY1, ADORA2A, ADRB2, AIPL1, APOB, ATP2B2, BCR, BHLHE23, BMP7, BMPER, C2orf71, CDH23, CDHR1, CDKN1A, CECR2, CHD7, CHRNA9, CNGA3, COL18A1, CRK, CRYBA4, CRYGS, CTNNB1, CYTL1, DDR1, DLL1, DNAJC5, DSCAM, EBF3, EFEMP1, EGFLAM, EPHA2, FAT3, FGF3, FGF4, FGFR1, FGFR3, FMR1, FOXD1, GCGR, GDF6, GLI2, GNPAT, GRIN2B, GSC, GUCA1A, HMX2, HMX3, HS6ST1, IGF1R, IGF2, IHH, INHBB, INSIG1, INSIG2, IRX6, IT…	120
Sens0vsRes0	Tissue Development	development	development of sensory organ	2.53e-13	ADAMTS9, ADCY1, ADORA2A, ADRB2, AIPL1, APOB, ATP2B2, BCR, BHLHE23, BMP7, BMPER, C2orf71, CDH23, CDHR1, CDKN1A, CECR2, CHD7, CHRNA9, CNGA3, COL18A1, CRK, CRYBA4, CRYGS, CTNNB1, CYTL1, DDR1, DLL1, DNAJC5, DSCAM, EBF3, EFEMP1, EGFLAM, EPHA2, FAT3, FGF3, FGF4, FGFR1, FGFR3, FMR1, FOXD1, GCGR, GDF6, GLI2, GNPAT, GRIN2B, GSC, GUCA1A, HMX2, HMX3, HS6ST1, IGF1R, IGF2, IHH, INHBB, INSIG1, INSIG2, IRX6, IT…	120
Sens0vsRes0	Organ Development	development	development of sensory organ	2.53e-13	ADAMTS9, ADCY1, ADORA2A, ADRB2, AIPL1, APOB, ATP2B2, BCR, BHLHE23, BMP7, BMPER, C2orf71, CDH23, CDHR1, CDKN1A, CECR2, CHD7, CHRNA9, CNGA3, COL18A1, CRK, CRYBA4, CRYGS, CTNNB1, CYTL1, DDR1, DLL1, DNAJC5, DSCAM, EBF3, EFEMP1, EGFLAM, EPHA2, FAT3, FGF3, FGF4, FGFR1, FGFR3, FMR1, FOXD1, GCGR, GDF6, GLI2, GNPAT, GRIN2B, GSC, GUCA1A, HMX2, HMX3, HS6ST1, IGF1R, IGF2, IHH, INHBB, INSIG1, INSIG2, IRX6, IT…	120
Sens0vsRes0	Cancer	epithelial ovarian cancer	epithelial ovarian cancer	3.15e-13	AASS, ABCC3, ABCC8, ACADS, ACTG1, ADCY2, ADCYAP1R1, ADORA2A, ADRB2, AFF3, APOB, AQP6, ARID1B, ATP11B, BCR, BEND5, C3orf20, CACNA1E, CACNA2D1, CAMK2N2, CDH1, CDH18, CDKN1A, CELF4, CHD2, CHD5, CHRM3, CLDN3, CLVS1, CNOT6, CNTNAP2, COL22A1, COL6A5, COL6A6, CORO2B, CTDP1, CTNNB1, CUX2, CXCL12, CYP4F3, DGKI, DIDO1, DLL1, DNAJB6, DPP6, DUSP5, EBF3, EGFLAM, EN2, EPAS1, EPHA1, EPHA2, EPPK1, ERCC1, ETS2, E…	243
Sens0vsRes0	Organismal Injury and Abnormalities	epithelial ovarian cancer	epithelial ovarian cancer	3.15e-13	AASS, ABCC3, ABCC8, ACADS, ACTG1, ADCY2, ADCYAP1R1, ADORA2A, ADRB2, AFF3, APOB, AQP6, ARID1B, ATP11B, BCR, BEND5, C3orf20, CACNA1E, CACNA2D1, CAMK2N2, CDH1, CDH18, CDKN1A, CELF4, CHD2, CHD5, CHRM3, CLDN3, CLVS1, CNOT6, CNTNAP2, COL22A1, COL6A5, COL6A6, CORO2B, CTDP1, CTNNB1, CUX2, CXCL12, CYP4F3, DGKI, DIDO1, DLL1, DNAJB6, DPP6, DUSP5, EBF3, EGFLAM, EN2, EPAS1, EPHA1, EPHA2, EPPK1, ERCC1, ETS2, E…	243
Sens0vsRes0	Endocrine System Disorders	epithelial ovarian cancer	epithelial ovarian cancer	3.15e-13	AASS, ABCC3, ABCC8, ACADS, ACTG1, ADCY2, ADCYAP1R1, ADORA2A, ADRB2, AFF3, APOB, AQP6, ARID1B, ATP11B, BCR, BEND5, C3orf20, CACNA1E, CACNA2D1, CAMK2N2, CDH1, CDH18, CDKN1A, CELF4, CHD2, CHD5, CHRM3, CLDN3, CLVS1, CNOT6, CNTNAP2, COL22A1, COL6A5, COL6A6, CORO2B, CTDP1, CTNNB1, CUX2, CXCL12, CYP4F3, DGKI, DIDO1, DLL1, DNAJB6, DPP6, DUSP5, EBF3, EGFLAM, EN2, EPAS1, EPHA1, EPHA2, EPPK1, ERCC1, ETS2, E…	243
Sens0vsRes0	Reproductive System Disease	epithelial ovarian cancer	epithelial ovarian cancer	3.15e-13	AASS, ABCC3, ABCC8, ACADS, ACTG1, ADCY2, ADCYAP1R1, ADORA2A, ADRB2, AFF3, APOB, AQP6, ARID1B, ATP11B, BCR, BEND5, C3orf20, CACNA1E, CACNA2D1, CAMK2N2, CDH1, CDH18, CDKN1A, CELF4, CHD2, CHD5, CHRM3, CLDN3, CLVS1, CNOT6, CNTNAP2, COL22A1, COL6A5, COL6A6, CORO2B, CTDP1, CTNNB1, CUX2, CXCL12, CYP4F3, DGKI, DIDO1, DLL1, DNAJB6, DPP6, DUSP5, EBF3, EGFLAM, EN2, EPAS1, EPHA1, EPHA2, EPPK1, ERCC1, ETS2, E…	243
Sens0vsRes0	Embryonic Development	growth	growth of embryonic tissue	4.87e-13	BMP7, CDKN1A, COL18A1, CTNNB1, CUX2, CXCL12, DAGLA, DCT, DICER1, DKK1, DLL1, DYRK1A, EML1, EPAS1, FGF18, FGF4, FGFR1, FGFR3, FMR1, FOXF1, GLI2, HTR4, ID4, IGF2, IHH, INHBA, KCNA1, KDR, KIF26A, KIT, KITLG, LEP, LHX5, LRP5, MMP9, MSI1, MSI2, MSX1, MSX2, MYC, MYCN, NCL, NCOA3, NEUROD4, NKX2-5, NOS3, NOTCH1, ORAI1, PLXNB2, POU4F1, PRL, PRRX1, PTN, RUNX1, SEL1L, SEMA4C, SMARCD3, SOX11, SOX2, SOX9, TBX…	67
Sens0vsRes0	Organismal Development	growth	growth of embryonic tissue	4.87e-13	BMP7, CDKN1A, COL18A1, CTNNB1, CUX2, CXCL12, DAGLA, DCT, DICER1, DKK1, DLL1, DYRK1A, EML1, EPAS1, FGF18, FGF4, FGFR1, FGFR3, FMR1, FOXF1, GLI2, HTR4, ID4, IGF2, IHH, INHBA, KCNA1, KDR, KIF26A, KIT, KITLG, LEP, LHX5, LRP5, MMP9, MSI1, MSI2, MSX1, MSX2, MYC, MYCN, NCL, NCOA3, NEUROD4, NKX2-5, NOS3, NOTCH1, ORAI1, PLXNB2, POU4F1, PRL, PRRX1, PTN, RUNX1, SEL1L, SEMA4C, SMARCD3, SOX11, SOX2, SOX9, TBX…	67
Sens0vsRes0	Tissue Development	growth	growth of embryonic tissue	4.87e-13	BMP7, CDKN1A, COL18A1, CTNNB1, CUX2, CXCL12, DAGLA, DCT, DICER1, DKK1, DLL1, DYRK1A, EML1, EPAS1, FGF18, FGF4, FGFR1, FGFR3, FMR1, FOXF1, GLI2, HTR4, ID4, IGF2, IHH, INHBA, KCNA1, KDR, KIF26A, KIT, KITLG, LEP, LHX5, LRP5, MMP9, MSI1, MSI2, MSX1, MSX2, MYC, MYCN, NCL, NCOA3, NEUROD4, NKX2-5, NOS3, NOTCH1, ORAI1, PLXNB2, POU4F1, PRL, PRRX1, PTN, RUNX1, SEL1L, SEMA4C, SMARCD3, SOX11, SOX2, SOX9, TBX…	67
Sens0vsRes0	Cancer	neck neoplasm	neck neoplasm	5.08e-13	ABCC3, ABCD4, ACAN, ACTR3B, ADAMTSL4, ADARB1, ADCY2, ADGRD1, ADRA2C, ADRB2, ADSSL1, ALK, ANKRD30B, APBB1IP, ARC, ARRDC4, ATP2B2, ATRNL1, BCL11B, BCORL1, BHLHE22, BMPER, BOC, BPTF, BRD9, C10orf90, C1D, CACNA1H, CACNA1S, CACNG6, CCND2, CDH1, CDH23, CDKN1A, CELSR2, CIITA, CLCNKB, CMPK2, CNTNAP2, COL13A1, COL9A3, CPEB2, CRK, CSF1R, CST7, CTBP2, CTDP1, CTNNB1, CXCR4, CYP4F2, DCAKD, DEGS2, DGCR2, DIDO1…	252
Sens0vsRes0	Organismal Injury and Abnormalities	neck neoplasm	neck neoplasm	5.08e-13	ABCC3, ABCD4, ACAN, ACTR3B, ADAMTSL4, ADARB1, ADCY2, ADGRD1, ADRA2C, ADRB2, ADSSL1, ALK, ANKRD30B, APBB1IP, ARC, ARRDC4, ATP2B2, ATRNL1, BCL11B, BCORL1, BHLHE22, BMPER, BOC, BPTF, BRD9, C10orf90, C1D, CACNA1H, CACNA1S, CACNG6, CCND2, CDH1, CDH23, CDKN1A, CELSR2, CIITA, CLCNKB, CMPK2, CNTNAP2, COL13A1, COL9A3, CPEB2, CRK, CSF1R, CST7, CTBP2, CTDP1, CTNNB1, CXCR4, CYP4F2, DCAKD, DEGS2, DGCR2, DIDO1…	252
Sens0vsRes0	Cancer	thyroid gland tumor	thyroid gland tumor	5.24e-13	ABCC3, ABCD4, ACAN, ACTR3B, ADAMTSL4, ADARB1, ADCY2, ADGRD1, ADRA2C, ADRB2, ADSSL1, ALK, ANKRD30B, APBB1IP, ARC, ARRDC4, ATP2B2, ATRNL1, BCL11B, BCORL1, BHLHE22, BMPER, BOC, BPTF, BRD9, C10orf90, C1D, CACNA1H, CACNA1S, CACNG6, CCND2, CDH1, CDH23, CDKN1A, CELSR2, CIITA, CLCNKB, CMPK2, CNTNAP2, COL13A1, COL9A3, CPEB2, CRK, CSF1R, CST7, CTBP2, CTDP1, CTNNB1, CXCR4, CYP4F2, DCAKD, DEGS2, DGCR2, DIDO1…	250
Sens0vsRes0	Organismal Injury and Abnormalities	thyroid gland tumor	thyroid gland tumor	5.24e-13	ABCC3, ABCD4, ACAN, ACTR3B, ADAMTSL4, ADARB1, ADCY2, ADGRD1, ADRA2C, ADRB2, ADSSL1, ALK, ANKRD30B, APBB1IP, ARC, ARRDC4, ATP2B2, ATRNL1, BCL11B, BCORL1, BHLHE22, BMPER, BOC, BPTF, BRD9, C10orf90, C1D, CACNA1H, CACNA1S, CACNG6, CCND2, CDH1, CDH23, CDKN1A, CELSR2, CIITA, CLCNKB, CMPK2, CNTNAP2, COL13A1, COL9A3, CPEB2, CRK, CSF1R, CST7, CTBP2, CTDP1, CTNNB1, CXCR4, CYP4F2, DCAKD, DEGS2, DGCR2, DIDO1…	250
Sens0vsRes0	Endocrine System Disorders	thyroid gland tumor	thyroid gland tumor	5.24e-13	ABCC3, ABCD4, ACAN, ACTR3B, ADAMTSL4, ADARB1, ADCY2, ADGRD1, ADRA2C, ADRB2, ADSSL1, ALK, ANKRD30B, APBB1IP, ARC, ARRDC4, ATP2B2, ATRNL1, BCL11B, BCORL1, BHLHE22, BMPER, BOC, BPTF, BRD9, C10orf90, C1D, CACNA1H, CACNA1S, CACNG6, CCND2, CDH1, CDH23, CDKN1A, CELSR2, CIITA, CLCNKB, CMPK2, CNTNAP2, COL13A1, COL9A3, CPEB2, CRK, CSF1R, CST7, CTBP2, CTDP1, CTNNB1, CXCR4, CYP4F2, DCAKD, DEGS2, DGCR2, DIDO1…	250
Sens0vsRes0	Psychological Disorders	schizophrenia spectrum disorder	schizophrenia spectrum disorder	5.43e-13	ADRA2A, ADRA2C, ADRB2, ALDH5A1, APBA2, APOB, ATG7, ATP2B2, CACNA1C, CACNA1G, CACNA1H, CCK, CCND2, CELF2, CFAP65, CHRM2, CHRM3, CHRNA4, CHRNA9, CLDN11, CNTNAP2, CPLX1, CPLX2, CTNNA2, CUX2, CXCL12, CYP2E1, DDR1, DGCR2, DICER1, DLG2, DNAH10, EN2, FAM3D, FOLH1, FSHB, GABRB3, GABRD, GABRG3, GABRP, GAD2, GNPAT, GOT1, GPC1, GPR153, GRID1, GRIN1, GRIN2B, GRM4, GSN, HPCAL1, HRH1, HRH2, HRH3, HTR1A, HTR4, …	104
Sens0vsRes0	Nervous System Development and Function	synaptic transmission	synaptic transmission	6.08e-13	ADARB1, ADORA2A, ADRB2, ALK, APBA2, ARC, CA8, CACNA1C, CACNA1E, CACNA1G, CBLN1, CCK, CHRM2, CHRM3, CHRNA4, CLSTN2, CNTNAP2, CPLX1, CTNNB1, DHCR7, DLG2, DNAJC5, DPP6, EIF4EBP2, ERC1, FMR1, FOSB, FSTL1, GABRD, GAD2, GALR2, GRIA1, GRIK4, GRIN1, GRIN2B, GRM4, HRH1, HTR1A, HTR4, KCNA1, KCNC4, KCNJ6, KCNK3, KCNMA1, KCNMB1, KCNQ2, KCNQ5, LEP, LRRC4, LYPD1, MAPT, MBP, MYH10, MYO6, NFKBIB, NR3C1, NRXN1, N…	79
Sens0vsRes0	Cell-To-Cell Signaling and Interaction	synaptic transmission	synaptic transmission	6.08e-13	ADARB1, ADORA2A, ADRB2, ALK, APBA2, ARC, CA8, CACNA1C, CACNA1E, CACNA1G, CBLN1, CCK, CHRM2, CHRM3, CHRNA4, CLSTN2, CNTNAP2, CPLX1, CTNNB1, DHCR7, DLG2, DNAJC5, DPP6, EIF4EBP2, ERC1, FMR1, FOSB, FSTL1, GABRD, GAD2, GALR2, GRIA1, GRIK4, GRIN1, GRIN2B, GRM4, HRH1, HTR1A, HTR4, KCNA1, KCNC4, KCNJ6, KCNK3, KCNMA1, KCNMB1, KCNQ2, KCNQ5, LEP, LRRC4, LYPD1, MAPT, MBP, MYH10, MYO6, NFKBIB, NR3C1, NRXN1, N…	79
Sens0vsRes0	Cancer	neuroepithelial tumor	neuroepithelial tumor	7.32e-13	ABCC3, ACTR3B, ADARB1, ADGRB1, ADGRD1, AICDA, ALCAM, ANKRD30B, AOAH, ASB2, ATP2A2, BCAS1, BCL11A, BOC, C19orf57, CACNA1G, CACNA1S, CACNG5, CALN1, CAND2, CCND2, CD200, CD300C, CDH1, CDH18, CDKN1A, CIITA, CILP2, CNTNAP2, COBL, COL22A1, COL6A1, COL6A5, CSF1R, CTNNB1, CXCL12, CXCR4, DICER1, DLK1, DNAH10, DOCK1, EFEMP1, ELMO1, EPHA1, EPHA2, EPHA4, EPPK1, FADD, FER1L6, FGD5, FGFR1, FGFR3, FLNC, FOLH1, …	170
Sens0vsRes0	Organismal Injury and Abnormalities	neuroepithelial tumor	neuroepithelial tumor	7.32e-13	ABCC3, ACTR3B, ADARB1, ADGRB1, ADGRD1, AICDA, ALCAM, ANKRD30B, AOAH, ASB2, ATP2A2, BCAS1, BCL11A, BOC, C19orf57, CACNA1G, CACNA1S, CACNG5, CALN1, CAND2, CCND2, CD200, CD300C, CDH1, CDH18, CDKN1A, CIITA, CILP2, CNTNAP2, COBL, COL22A1, COL6A1, COL6A5, CSF1R, CTNNB1, CXCL12, CXCR4, DICER1, DLK1, DNAH10, DOCK1, EFEMP1, ELMO1, EPHA1, EPHA2, EPHA4, EPPK1, FADD, FER1L6, FGD5, FGFR1, FGFR3, FLNC, FOLH1, …	170
Sens0vsRes0	Cancer	gliomatosis	gliomatosis	7.64e-13	ABCC3, ACTR3B, ADARB1, ADGRB1, ADGRD1, AICDA, ALCAM, ANKRD30B, AOAH, ASB2, ATP2A2, BCAS1, BCL11A, BOC, C19orf57, CACNA1G, CACNA1S, CACNG5, CALN1, CAND2, CCND2, CD200, CD300C, CDH1, CDH18, CDKN1A, CIITA, CILP2, CNTNAP2, COBL, COL22A1, COL6A1, COL6A5, CSF1R, CTNNB1, CXCL12, CXCR4, DLK1, DNAH10, DOCK1, EFEMP1, ELMO1, EPHA1, EPHA2, EPHA4, EPPK1, FADD, FER1L6, FGD5, FGFR1, FGFR3, FLNC, FOLH1, FOXA1, F…	169
Sens0vsRes0	Organismal Injury and Abnormalities	gliomatosis	gliomatosis	7.64e-13	ABCC3, ACTR3B, ADARB1, ADGRB1, ADGRD1, AICDA, ALCAM, ANKRD30B, AOAH, ASB2, ATP2A2, BCAS1, BCL11A, BOC, C19orf57, CACNA1G, CACNA1S, CACNG5, CALN1, CAND2, CCND2, CD200, CD300C, CDH1, CDH18, CDKN1A, CIITA, CILP2, CNTNAP2, COBL, COL22A1, COL6A1, COL6A5, CSF1R, CTNNB1, CXCL12, CXCR4, DLK1, DNAH10, DOCK1, EFEMP1, ELMO1, EPHA1, EPHA2, EPHA4, EPPK1, FADD, FER1L6, FGD5, FGFR1, FGFR3, FLNC, FOLH1, FOXA1, F…	169
Sens0vsRes0	Neurological Disease	gliomatosis	gliomatosis	7.64e-13	ABCC3, ACTR3B, ADARB1, ADGRB1, ADGRD1, AICDA, ALCAM, ANKRD30B, AOAH, ASB2, ATP2A2, BCAS1, BCL11A, BOC, C19orf57, CACNA1G, CACNA1S, CACNG5, CALN1, CAND2, CCND2, CD200, CD300C, CDH1, CDH18, CDKN1A, CIITA, CILP2, CNTNAP2, COBL, COL22A1, COL6A1, COL6A5, CSF1R, CTNNB1, CXCL12, CXCR4, DLK1, DNAH10, DOCK1, EFEMP1, ELMO1, EPHA1, EPHA2, EPHA4, EPPK1, FADD, FER1L6, FGD5, FGFR1, FGFR3, FLNC, FOLH1, FOXA1, F…	169
Sens0vsRes0	Molecular Transport	secretion	secretion of molecule	8.7e-13	ABCC3, ACADS, ADORA2A, ADRA2A, ADRA2C, ALK, ANG, ANO1, APOB, BCL11B, BMP7, BRSK1, C1QL1, CA2, CACNA1E, CBLN1, CCK, CCL5, CD300A, CD300C, CHRM3, CHRNA4, CHST8, CPLX1, CPLX2, CREB1, CREB3L2, CRHR1, CRHR2, CTNNB1, CXCL12, CYP2E1, DDX56, DGKI, EDN2, EDNRA, FMO3, FMR1, FOSB, FOXA2, FOXO3, FSHR, GALR1, GCGR, GDNF, GFRA1, GHRHR, GRIN2B, GRM4, GSN, HMX2, HRH2, HRH3, ICOS, IL1RN, INHBA, INS, KALRN, KCNC3,…	115
Sens0vsRes0	Cancer	astrocytoma	astrocytoma	9.15e-13	ABCC3, ACTR3B, ADARB1, ADGRB1, ADGRD1, AICDA, ALCAM, ANKRD30B, AOAH, ASB2, ATP2A2, BCAS1, BCL11A, BOC, CACNA1S, CACNG5, CALN1, CAND2, CCND2, CD200, CD300C, CDH1, CDH18, CDKN1A, CIITA, CILP2, CNTNAP2, COBL, COL22A1, COL6A5, CTNNB1, CXCL12, CXCR4, DNAH10, DOCK1, EFEMP1, ELMO1, EPHA1, EPHA2, EPPK1, FER1L6, FGD5, FGFR1, FGFR3, FLNC, FOLH1, FOXA1, FOXO3, FRMD4B, GFRA1, GHSR, GNAS, GOLGA6A (includes ot…	148
Sens0vsRes0	Organismal Injury and Abnormalities	astrocytoma	astrocytoma	9.15e-13	ABCC3, ACTR3B, ADARB1, ADGRB1, ADGRD1, AICDA, ALCAM, ANKRD30B, AOAH, ASB2, ATP2A2, BCAS1, BCL11A, BOC, CACNA1S, CACNG5, CALN1, CAND2, CCND2, CD200, CD300C, CDH1, CDH18, CDKN1A, CIITA, CILP2, CNTNAP2, COBL, COL22A1, COL6A5, CTNNB1, CXCL12, CXCR4, DNAH10, DOCK1, EFEMP1, ELMO1, EPHA1, EPHA2, EPPK1, FER1L6, FGD5, FGFR1, FGFR3, FLNC, FOLH1, FOXA1, FOXO3, FRMD4B, GFRA1, GHSR, GNAS, GOLGA6A (includes ot…	148
Sens0vsRes0	Neurological Disease	astrocytoma	astrocytoma	9.15e-13	ABCC3, ACTR3B, ADARB1, ADGRB1, ADGRD1, AICDA, ALCAM, ANKRD30B, AOAH, ASB2, ATP2A2, BCAS1, BCL11A, BOC, CACNA1S, CACNG5, CALN1, CAND2, CCND2, CD200, CD300C, CDH1, CDH18, CDKN1A, CIITA, CILP2, CNTNAP2, COBL, COL22A1, COL6A5, CTNNB1, CXCL12, CXCR4, DNAH10, DOCK1, EFEMP1, ELMO1, EPHA1, EPHA2, EPPK1, FER1L6, FGD5, FGFR1, FGFR3, FLNC, FOLH1, FOXA1, FOXO3, FRMD4B, GFRA1, GHSR, GNAS, GOLGA6A (includes ot…	148
Sens0vsRes0	Cancer	solid tumor of head and neck	solid tumor of head and neck	9.65e-13	ABCA13, ABCC3, ACAN, ACTR3B, ADAMTS15, ADAMTS9, ADGRD1, ADRA2A, ADRA2C, AFF3, AICDA, AKAP1, ALK, ALLC, ANKRD30B, ANO1, ANO4, AOAH, APBB1IP, ARC, ARID1B, ATRNL1, B3GAT1, BCL11A, BCL11B, BCORL1, BCR, BHLHE22, BOC, BPI, BPTF, BRD9, C1orf159, C21orf62, C2orf71, CA2, CACNA1C, CACNA1S, CACNA2D1, CACNG5, CALN1, CAMSAP1, CAND2, CARD11, CCND2, CD276, CD300C, CDCP2, CDH1, CDH18, CDHR1, CDKN1A, CELSR2, CHD5…	410
Sens0vsRes0	Organismal Injury and Abnormalities	solid tumor of head and neck	solid tumor of head and neck	9.65e-13	ABCA13, ABCC3, ACAN, ACTR3B, ADAMTS15, ADAMTS9, ADGRD1, ADRA2A, ADRA2C, AFF3, AICDA, AKAP1, ALK, ALLC, ANKRD30B, ANO1, ANO4, AOAH, APBB1IP, ARC, ARID1B, ATRNL1, B3GAT1, BCL11A, BCL11B, BCORL1, BCR, BHLHE22, BOC, BPI, BPTF, BRD9, C1orf159, C21orf62, C2orf71, CA2, CACNA1C, CACNA1S, CACNA2D1, CACNG5, CALN1, CAMSAP1, CAND2, CARD11, CCND2, CD276, CD300C, CDCP2, CDH1, CDH18, CDHR1, CDKN1A, CELSR2, CHD5…	410
Sens0vsRes0	Organismal Development	development	development of genitourinary system	1.32e-12	ADRA2A, ADRA2C, ADRM1, ALK, APOB, ARHGDIA, ATP2B2, BIRC2, BMP7, BPTF, CCND2, CDH1, CDH6, CDKN1A, CEBPB, CELF3, CHD5, CHD7, CHRM3, CHST8, CLDN11, CREB1, CRK, CSF1R, CSTF2T, CTNNB1, CXCL12, CXCR4, DDR1, DICER1, DKK1, DMRT1, DNAJC19, DYNC2LI1, EDNRA, EFEMP1, EHD1, EN1, EPAS1, ERCC1, ETNK2, FASN, FGF3, FGFR1, FKBP4, FMN2, FMR1, FOSL1, FOXA2, FOXD1, FOXF2, FOXO3, FSHB, FSHR, FSTL1, GALP, GCGR, GDNF, G…	183
Sens0vsRes0	Cardiovascular System Development and Function	development	development of vasculature	2.72e-12	ADAM15, ADGRA2, ADGRB1, ADGRG1, ADORA2A, ADRA2A, ADRA2C, ADRB2, ALCAM, ANG, APOB, ARAP3, ARHGDIA, ATG7, BMPER, BPI, CACNA1H, CCL5, CCNE1, CDH1, CDKN1A, CHD7, COL13A1, COL18A1, CREB1, CRHR2, CRK, CSF1R, CTBP2, CTNNB1, CTSH, CXCL12, CXCR4, CYP2E1, CYP4F2, DAB2IP, DDR1, DHCR7, DICER1, DKK1, DLK1, DLL1, ECM1, EDNRA, EGFL7, ELN, EPAS1, EPHA1, EPHA2, ERG, FGF18, FGF3, FGF4, FGFR1, FGFR3, FHL2, FOLH1, F…	193
Sens0vsRes0	Cellular Development	cell proliferation	cell proliferation of tumor cell lines	2.77e-12	AATF, ADAM15, ADAMTS15, ALCAM, ALK, ANG, ANO1, API5, APOB, ARL2BP, ATG7, ATP2A2, B3GAT1, BARX2, BCL3, BCR, BIRC2, BIRC7, BMP7, BNIP3, CACNA1G, CACNA1S, CAMK2N1, CAMK2N2, CAPN13, CCND2, CCNE1, CCR4, CD276, CDH1, CDKN1A, CEBPB, CELF2, CENPA, CHRM3, CMIP, CMTM5, CNOT6, COL18A1, COPB2, COPS6, CREB1, CRHR1, CRK, CSNK1D, CTBP2, CTNNB1, CXCL12, CXCR4, DEGS2, DIDO1, DKK1, DLK1, DLL1, DLX4, DNAJB6, DPEP1,…	274
Sens0vsRes0	Cellular Growth and Proliferation	cell proliferation	cell proliferation of tumor cell lines	2.77e-12	AATF, ADAM15, ADAMTS15, ALCAM, ALK, ANG, ANO1, API5, APOB, ARL2BP, ATG7, ATP2A2, B3GAT1, BARX2, BCL3, BCR, BIRC2, BIRC7, BMP7, BNIP3, CACNA1G, CACNA1S, CAMK2N1, CAMK2N2, CAPN13, CCND2, CCNE1, CCR4, CD276, CDH1, CDKN1A, CEBPB, CELF2, CENPA, CHRM3, CMIP, CMTM5, CNOT6, COL18A1, COPB2, COPS6, CREB1, CRHR1, CRK, CSNK1D, CTBP2, CTNNB1, CXCL12, CXCR4, DEGS2, DIDO1, DKK1, DLK1, DLL1, DLX4, DNAJB6, DPEP1,…	274
Sens0vsRes0	Cellular Development	commitment	commitment of cells	3.47e-12	AMOTL2, CTNNB1, DLL1, EN2, EYA2, FOXA1, FOXA2, GDF7, GLI2, IHH, IKZF1, KDR, LBX1, LHX4, MITF, NEUROD4, NEUROD6, NODAL, NOTCH1, NTRK3, OLIG1, OLIG2, PAX5, PAX7, POU4F1, PROP1, PTF1A, RUNX1, SEL1L, SMAD2, SOX2, SOX8, SOX9, TAL1, TBX1, TBX21, TBX6, TCF7L1, TLX1, TOX, WNT4, ZNF521	42
Sens0vsRes0	Neurological Disease	schizophrenia	Schizophrenia	3.62e-12	ADRA2A, ADRA2C, ADRB2, ALDH5A1, APBA2, APOB, ATP2B2, CACNA1C, CACNA1G, CACNA1H, CCK, CCND2, CELF2, CFAP65, CHRM2, CHRM3, CHRNA4, CHRNA9, CLDN11, CPLX1, CPLX2, CTNNA2, CUX2, CXCL12, CYP2E1, DDR1, DGCR2, DICER1, DLG2, DNAH10, FAM3D, FOLH1, FSHB, GABRB3, GABRD, GABRG3, GABRP, GAD2, GNPAT, GOT1, GPC1, GPR153, GRID1, GRIN1, GRIN2B, GRM4, GSN, HPCAL1, HRH1, HRH2, HRH3, HTR1A, HTR4, HTR5A, HYDIN, IL1RN,…	98
Sens0vsRes0	Psychological Disorders	schizophrenia	Schizophrenia	3.62e-12	ADRA2A, ADRA2C, ADRB2, ALDH5A1, APBA2, APOB, ATP2B2, CACNA1C, CACNA1G, CACNA1H, CCK, CCND2, CELF2, CFAP65, CHRM2, CHRM3, CHRNA4, CHRNA9, CLDN11, CPLX1, CPLX2, CTNNA2, CUX2, CXCL12, CYP2E1, DDR1, DGCR2, DICER1, DLG2, DNAH10, FAM3D, FOLH1, FSHB, GABRB3, GABRD, GABRG3, GABRP, GAD2, GNPAT, GOT1, GPC1, GPR153, GRID1, GRIN1, GRIN2B, GRM4, GSN, HPCAL1, HRH1, HRH2, HRH3, HTR1A, HTR4, HTR5A, HYDIN, IL1RN,…	98
Sens0vsRes0	Cancer	connective or soft tissue tumor	connective or soft tissue tumor	4.01e-12	ACADS, ADAMTS17, ADARB1, ADRA2A, ADRA2C, ADRB2, ALDH5A1, ALK, ANO1, APOB, ARHGEF10, ATP10A, ATP9A, ATRNL1, BCAS1, BCORL1, BCR, BPTF, C1orf159, CACNA1E, CACNA1H, CACNA1S, CACNA2D1, CACNA2D4, CAMSAP3, CASQ2, CCND2, CCNE1, CDCP2, CDH1, CDH23, CDKN1A, CEBPB, CETP, CHRDL2, CIITA, CLDN11, CLDN3, CNTNAP2, COL13A1, COL18A1, COL22A1, COL27A1, COL6A1, COL9A3, COLEC11, CPEB2, CREB1, CSF1R, CTBP2, CTNNB1, CX…	271
Sens0vsRes0	Organismal Injury and Abnormalities	connective or soft tissue tumor	connective or soft tissue tumor	4.01e-12	ACADS, ADAMTS17, ADARB1, ADRA2A, ADRA2C, ADRB2, ALDH5A1, ALK, ANO1, APOB, ARHGEF10, ATP10A, ATP9A, ATRNL1, BCAS1, BCORL1, BCR, BPTF, C1orf159, CACNA1E, CACNA1H, CACNA1S, CACNA2D1, CACNA2D4, CAMSAP3, CASQ2, CCND2, CCNE1, CDCP2, CDH1, CDH23, CDKN1A, CEBPB, CETP, CHRDL2, CIITA, CLDN11, CLDN3, CNTNAP2, COL13A1, COL18A1, COL22A1, COL27A1, COL6A1, COL9A3, COLEC11, CPEB2, CREB1, CSF1R, CTBP2, CTNNB1, CX…	271
Sens0vsRes0	Cancer	skin carcinoma	skin carcinoma	4.49e-12	ABCA13, ACAN, ADAMTS15, AFF3, ALDH5A1, ANKRD30B, AOAH, APBA2, APOB, ATP10A, ATP2C2, BBS9, BCL11B, BTLA, C10orf90, CACNA1C, CACNA1E, CACNA1S, CACNA2D4, CDH1, CDH18, CDH23, CDH6, CDKN1A, CHST8, CILP2, CLCNKB, CMPK2, CNTNAP2, COBL, COL18A1, COL22A1, COL27A1, COL6A5, CPNE7, CSF1R, CTNNA2, CTNNB1, CYP4F3, DAGLA, DGKI, DLG2, DLGAP2, DNAH10, DOCK1, DPP6, DSCAM, ELMO1, ENPP7, EYA2, FASN, FAT3, FGFR1, FND…	169
Sens0vsRes0	Organismal Injury and Abnormalities	skin carcinoma	skin carcinoma	4.49e-12	ABCA13, ACAN, ADAMTS15, AFF3, ALDH5A1, ANKRD30B, AOAH, APBA2, APOB, ATP10A, ATP2C2, BBS9, BCL11B, BTLA, C10orf90, CACNA1C, CACNA1E, CACNA1S, CACNA2D4, CDH1, CDH18, CDH23, CDH6, CDKN1A, CHST8, CILP2, CLCNKB, CMPK2, CNTNAP2, COBL, COL18A1, COL22A1, COL27A1, COL6A5, CPNE7, CSF1R, CTNNA2, CTNNB1, CYP4F3, DAGLA, DGKI, DLG2, DLGAP2, DNAH10, DOCK1, DPP6, DSCAM, ELMO1, ENPP7, EYA2, FASN, FAT3, FGFR1, FND…	169
Sens0vsRes0	Dermatological Diseases and Conditions	skin carcinoma	skin carcinoma	4.49e-12	ABCA13, ACAN, ADAMTS15, AFF3, ALDH5A1, ANKRD30B, AOAH, APBA2, APOB, ATP10A, ATP2C2, BBS9, BCL11B, BTLA, C10orf90, CACNA1C, CACNA1E, CACNA1S, CACNA2D4, CDH1, CDH18, CDH23, CDH6, CDKN1A, CHST8, CILP2, CLCNKB, CMPK2, CNTNAP2, COBL, COL18A1, COL22A1, COL27A1, COL6A5, CPNE7, CSF1R, CTNNA2, CTNNB1, CYP4F3, DAGLA, DGKI, DLG2, DLGAP2, DNAH10, DOCK1, DPP6, DSCAM, ELMO1, ENPP7, EYA2, FASN, FAT3, FGFR1, FND…	169
Sens0vsRes0	Cellular Development	differentiation	differentiation of neurons	4.88e-12	ADRA2C, APLNR, ARPP21, ATP2B2, BCL11B, BHLHE22, BHLHE23, BMP7, BRSK1, CBLN1, CCL5, CDH23, CEBPB, CREB1, CTNNB1, CXCL12, DICER1, DLL1, EBF3, ELAVL2, EN1, EN2, EPHA2, FEZF1, FGF4, FGFR1, FGFR3, FMR1, FOXA1, FOXA2, FOXO3, GDF6, GDF7, GDNF, GFRA1, GLI2, GSN, HES3, HEYL, HOXD3, ID4, IGF2, KCNMA1, LBX1, LEP, LHX8, LIFR, LMX1A, LRRC4, MAFB, MAPT, MCOLN3, MDGA1, MMD, MYC, MYO6, NEPRO, NEUROD4, NEUROD6, N…	89
Sens0vsRes0	Nervous System Development and Function	differentiation	differentiation of neurons	4.88e-12	ADRA2C, APLNR, ARPP21, ATP2B2, BCL11B, BHLHE22, BHLHE23, BMP7, BRSK1, CBLN1, CCL5, CDH23, CEBPB, CREB1, CTNNB1, CXCL12, DICER1, DLL1, EBF3, ELAVL2, EN1, EN2, EPHA2, FEZF1, FGF4, FGFR1, FGFR3, FMR1, FOXA1, FOXA2, FOXO3, GDF6, GDF7, GDNF, GFRA1, GLI2, GSN, HES3, HEYL, HOXD3, ID4, IGF2, KCNMA1, LBX1, LEP, LHX8, LIFR, LMX1A, LRRC4, MAFB, MAPT, MCOLN3, MDGA1, MMD, MYC, MYO6, NEPRO, NEUROD4, NEUROD6, N…	89
Sens0vsRes0	Tissue Development	differentiation	differentiation of neurons	4.88e-12	ADRA2C, APLNR, ARPP21, ATP2B2, BCL11B, BHLHE22, BHLHE23, BMP7, BRSK1, CBLN1, CCL5, CDH23, CEBPB, CREB1, CTNNB1, CXCL12, DICER1, DLL1, EBF3, ELAVL2, EN1, EN2, EPHA2, FEZF1, FGF4, FGFR1, FGFR3, FMR1, FOXA1, FOXA2, FOXO3, GDF6, GDF7, GDNF, GFRA1, GLI2, GSN, HES3, HEYL, HOXD3, ID4, IGF2, KCNMA1, LBX1, LEP, LHX8, LIFR, LMX1A, LRRC4, MAFB, MAPT, MCOLN3, MDGA1, MMD, MYC, MYO6, NEPRO, NEUROD4, NEUROD6, N…	89
Sens0vsRes0	Cancer	neoplasia	Lymphoid Cancer and Tumors	5.67e-12	ABCA13, ABCC3, ABCC8, ABHD11, ACAN, ACTG1, ACTR3B, ACTRT2, ADAM15, ADAMTS15, ADAMTS17, ADAMTS9, ADARB2, ADCY1, ADGRA2, ADGRB1, ADORA2A, ADRB2, ADSSL1, AFAP1L2, AICDA, AJAP1, AKAP1, ALG10B, ALK, ANKRD30B, APOB, ARHGAP26, ARHGEF10, ARID1B, ATG7, ATP10A, ATRNL1, B3GAT1, BARX2, BCAS1, BCL11A, BCL11B, BCL3, BCORL1, BCR, BHLHE23, BMPER, BRD9, BRSK1, C10orf90, C19orf57, C1orf174, C8A, C8orf4, CA8, CACNA…	479
Sens0vsRes0	Organismal Injury and Abnormalities	neoplasia	Lymphoid Cancer and Tumors	5.67e-12	ABCA13, ABCC3, ABCC8, ABHD11, ACAN, ACTG1, ACTR3B, ACTRT2, ADAM15, ADAMTS15, ADAMTS17, ADAMTS9, ADARB2, ADCY1, ADGRA2, ADGRB1, ADORA2A, ADRB2, ADSSL1, AFAP1L2, AICDA, AJAP1, AKAP1, ALG10B, ALK, ANKRD30B, APOB, ARHGAP26, ARHGEF10, ARID1B, ATG7, ATP10A, ATRNL1, B3GAT1, BARX2, BCAS1, BCL11A, BCL11B, BCL3, BCORL1, BCR, BHLHE23, BMPER, BRD9, BRSK1, C10orf90, C19orf57, C1orf174, C8A, C8orf4, CA8, CACNA…	479
Sens0vsRes0	Cancer	lymphohematopoietic neoplasia	lymphohematopoietic neoplasia	6.83e-12	ABCA13, ABCC3, ABCC8, ABHD11, ACAN, ACTG1, ACTR3B, ACTRT2, ADAM15, ADAMTS15, ADAMTS17, ADAMTS9, ADARB2, ADCY1, ADGRA2, ADGRB1, ADORA2A, ADRB2, ADSSL1, AFAP1L2, AICDA, AJAP1, AKAP1, ALG10B, ALK, ANKRD30B, APOB, ARHGAP26, ARHGEF10, ARID1B, ATG7, ATP10A, ATP2B2, ATRNL1, B3GAT1, BARX2, BCAS1, BCL11A, BCL11B, BCL3, BCORL1, BCR, BHLHE23, BMP7, BMPER, BRD9, BRSK1, C10orf90, C19orf57, C1orf174, C8A, C8or…	501
Sens0vsRes0	Organismal Injury and Abnormalities	lymphohematopoietic neoplasia	lymphohematopoietic neoplasia	6.83e-12	ABCA13, ABCC3, ABCC8, ABHD11, ACAN, ACTG1, ACTR3B, ACTRT2, ADAM15, ADAMTS15, ADAMTS17, ADAMTS9, ADARB2, ADCY1, ADGRA2, ADGRB1, ADORA2A, ADRB2, ADSSL1, AFAP1L2, AICDA, AJAP1, AKAP1, ALG10B, ALK, ANKRD30B, APOB, ARHGAP26, ARHGEF10, ARID1B, ATG7, ATP10A, ATP2B2, ATRNL1, B3GAT1, BARX2, BCAS1, BCL11A, BCL11B, BCL3, BCORL1, BCR, BHLHE23, BMP7, BMPER, BRD9, BRSK1, C10orf90, C19orf57, C1orf174, C8A, C8or…	501
Sens0vsRes0	Hematological Disease	lymphohematopoietic neoplasia	lymphohematopoietic neoplasia	6.83e-12	ABCA13, ABCC3, ABCC8, ABHD11, ACAN, ACTG1, ACTR3B, ACTRT2, ADAM15, ADAMTS15, ADAMTS17, ADAMTS9, ADARB2, ADCY1, ADGRA2, ADGRB1, ADORA2A, ADRB2, ADSSL1, AFAP1L2, AICDA, AJAP1, AKAP1, ALG10B, ALK, ANKRD30B, APOB, ARHGAP26, ARHGEF10, ARID1B, ATG7, ATP10A, ATP2B2, ATRNL1, B3GAT1, BARX2, BCAS1, BCL11A, BCL11B, BCL3, BCORL1, BCR, BHLHE23, BMP7, BMPER, BRD9, BRSK1, C10orf90, C19orf57, C1orf174, C8A, C8or…	501
Sens0vsRes0	Tissue Development	morphology	morphology of bone	9.69e-12	ADRB2, ATG7, BMP7, BMPER, CD200, CDKN1A, CEBPB, CHD7, COL18A1, CREB3L2, CSF1R, CTNNB1, DDR1, DKK1, DLK1, DLL1, EDNRA, EFEMP1, ELN, EN1, FGF18, FGF3, FGFR3, FHL2, FMR1, FOSL1, FOXF2, FSHR, FSTL1, GDF6, GHRHR, GLI2, GNAS, GSC, GSN, HIVEP3, HMX2, HMX3, HOXB3, HOXB4, HOXC10, HOXC9, HOXD10, HOXD3, HS6ST1, HTR4, IGF1R, IGF2, IHH, IL1RN, INHBA, ITGA11, JUNB, LEP, LHCGR, LIFR, LMBR1, LRP5, LTBP3, MFAP5, …	115
Sens0vsRes0	Connective Tissue Development and Function	morphology	morphology of bone	9.69e-12	ADRB2, ATG7, BMP7, BMPER, CD200, CDKN1A, CEBPB, CHD7, COL18A1, CREB3L2, CSF1R, CTNNB1, DDR1, DKK1, DLK1, DLL1, EDNRA, EFEMP1, ELN, EN1, FGF18, FGF3, FGFR3, FHL2, FMR1, FOSL1, FOXF2, FSHR, FSTL1, GDF6, GHRHR, GLI2, GNAS, GSC, GSN, HIVEP3, HMX2, HMX3, HOXB3, HOXB4, HOXC10, HOXC9, HOXD10, HOXD3, HS6ST1, HTR4, IGF1R, IGF2, IHH, IL1RN, INHBA, ITGA11, JUNB, LEP, LHCGR, LIFR, LMBR1, LRP5, LTBP3, MFAP5, …	115
Sens0vsRes0	Skeletal and Muscular System Development and Function	morphology	morphology of bone	9.69e-12	ADRB2, ATG7, BMP7, BMPER, CD200, CDKN1A, CEBPB, CHD7, COL18A1, CREB3L2, CSF1R, CTNNB1, DDR1, DKK1, DLK1, DLL1, EDNRA, EFEMP1, ELN, EN1, FGF18, FGF3, FGFR3, FHL2, FMR1, FOSL1, FOXF2, FSHR, FSTL1, GDF6, GHRHR, GLI2, GNAS, GSC, GSN, HIVEP3, HMX2, HMX3, HOXB3, HOXB4, HOXC10, HOXC9, HOXD10, HOXD3, HS6ST1, HTR4, IGF1R, IGF2, IHH, IL1RN, INHBA, ITGA11, JUNB, LEP, LHCGR, LIFR, LMBR1, LRP5, LTBP3, MFAP5, …	115
Sens0vsRes0	Organismal Development	abnormal morphology	abnormal morphology of body cavity	1.25e-11	ADAM15, ADAMTS9, ADGRG3, AOAH, ARHGDIA, ATP2A2, BCL11A, BCL11B, BCL3, BCR, BIRC2, BMP7, BMPER, CACNA1H, CACNA2D1, CARD11, CASQ2, CCND2, CDKN1A, CEBPB, CHRM2, CHRM3, CHST8, CMIP, COL18A1, CREB1, CREB3L2, CRHR1, CRK, CSF1R, CTNNB1, CXCR4, CYP2E1, DAD1, DDR1, DHCR7, DIDO1, DLK1, DOCK1, DOK7, DYNC2LI1, EDN2, EDNRA, EFEMP1, ELN, ENPP7, EPAS1, ERCC1, FADD, FGFR1, FGFR3, FGFR4, FKBP4, FMN2, FOXF2, FOXO3…	211
Sens0vsRes0	Cancer	lymphohematopoietic cancer	lymphohematopoietic cancer	1.3e-11	ABCA13, ABCC3, ABCC8, ABHD11, ACAN, ACTG1, ACTR3B, ACTRT2, ADAM15, ADAMTS15, ADAMTS17, ADAMTS9, ADARB2, ADCY1, ADGRA2, ADGRB1, ADORA2A, ADRB2, ADSSL1, AFAP1L2, AICDA, AJAP1, AKAP1, ALG10B, ALK, ANKRD30B, APOB, ARHGAP26, ARHGEF10, ARID1B, ATG7, ATP10A, ATP2B2, ATRNL1, B3GAT1, BARX2, BCAS1, BCL11A, BCL11B, BCL3, BCORL1, BCR, BHLHE23, BMPER, BRD9, BRSK1, C10orf90, C19orf57, C1orf174, C8A, C8orf4, CA…	491
Sens0vsRes0	Organismal Injury and Abnormalities	lymphohematopoietic cancer	lymphohematopoietic cancer	1.3e-11	ABCA13, ABCC3, ABCC8, ABHD11, ACAN, ACTG1, ACTR3B, ACTRT2, ADAM15, ADAMTS15, ADAMTS17, ADAMTS9, ADARB2, ADCY1, ADGRA2, ADGRB1, ADORA2A, ADRB2, ADSSL1, AFAP1L2, AICDA, AJAP1, AKAP1, ALG10B, ALK, ANKRD30B, APOB, ARHGAP26, ARHGEF10, ARID1B, ATG7, ATP10A, ATP2B2, ATRNL1, B3GAT1, BARX2, BCAS1, BCL11A, BCL11B, BCL3, BCORL1, BCR, BHLHE23, BMPER, BRD9, BRSK1, C10orf90, C19orf57, C1orf174, C8A, C8orf4, CA…	491
Sens0vsRes0	Hematological Disease	lymphohematopoietic cancer	lymphohematopoietic cancer	1.3e-11	ABCA13, ABCC3, ABCC8, ABHD11, ACAN, ACTG1, ACTR3B, ACTRT2, ADAM15, ADAMTS15, ADAMTS17, ADAMTS9, ADARB2, ADCY1, ADGRA2, ADGRB1, ADORA2A, ADRB2, ADSSL1, AFAP1L2, AICDA, AJAP1, AKAP1, ALG10B, ALK, ANKRD30B, APOB, ARHGAP26, ARHGEF10, ARID1B, ATG7, ATP10A, ATP2B2, ATRNL1, B3GAT1, BARX2, BCAS1, BCL11A, BCL11B, BCL3, BCORL1, BCR, BHLHE23, BMPER, BRD9, BRSK1, C10orf90, C19orf57, C1orf174, C8A, C8orf4, CA…	491
Sens0vsRes0	Cancer	liquid tumor	liquid tumor	1.41e-11	ABCA13, ABCC3, ABHD11, ACAN, ACTG1, ACTR3B, ACTRT2, ADAMTS17, ADAMTS9, ADARB2, ADCY1, ADGRB1, ADORA2A, ADRB2, ADSSL1, AICDA, AJAP1, AKAP1, ALG10B, ALK, ANKRD30B, APOB, ARHGAP26, ARHGEF10, ARID1B, ATG7, ATP10A, ATRNL1, BARX2, BCAS1, BCL11A, BCL11B, BCL3, BCORL1, BCR, BMP7, BMPER, BRD9, C10orf90, C19orf57, C1orf174, C8A, C8orf4, CA8, CACNA1E, CACNA1H, CACNA2D4, CACNG5, CALML4, CAND2, CARD11, CCDC92…	389
Sens0vsRes0	Organismal Injury and Abnormalities	liquid tumor	liquid tumor	1.41e-11	ABCA13, ABCC3, ABHD11, ACAN, ACTG1, ACTR3B, ACTRT2, ADAMTS17, ADAMTS9, ADARB2, ADCY1, ADGRB1, ADORA2A, ADRB2, ADSSL1, AICDA, AJAP1, AKAP1, ALG10B, ALK, ANKRD30B, APOB, ARHGAP26, ARHGEF10, ARID1B, ATG7, ATP10A, ATRNL1, BARX2, BCAS1, BCL11A, BCL11B, BCL3, BCORL1, BCR, BMP7, BMPER, BRD9, C10orf90, C19orf57, C1orf174, C8A, C8orf4, CA8, CACNA1E, CACNA1H, CACNA2D4, CACNG5, CALML4, CAND2, CARD11, CCDC92…	389
Sens0vsRes0	Cancer	hematological neoplasia	hematological neoplasia	1.66e-11	ABCA13, ABCC3, ABCC8, ABHD11, ACAN, ACTG1, ACTR3B, ACTRT2, ADAMTS15, ADAMTS17, ADAMTS9, ADARB2, ADCY1, ADGRA2, ADGRB1, ADORA2A, ADRB2, ADSSL1, AFAP1L2, AICDA, AJAP1, AKAP1, ALG10B, ALK, ANKRD30B, APOB, ARHGAP26, ARHGEF10, ARID1B, ATG7, ATP10A, ATP2B2, ATRNL1, B3GAT1, BARX2, BCAS1, BCL11A, BCL11B, BCL3, BCORL1, BCR, BHLHE23, BMP7, BMPER, BRD9, BRSK1, C10orf90, C19orf57, C1orf174, C8A, C8orf4, CA2,…	497
Sens0vsRes0	Organismal Injury and Abnormalities	hematological neoplasia	hematological neoplasia	1.66e-11	ABCA13, ABCC3, ABCC8, ABHD11, ACAN, ACTG1, ACTR3B, ACTRT2, ADAMTS15, ADAMTS17, ADAMTS9, ADARB2, ADCY1, ADGRA2, ADGRB1, ADORA2A, ADRB2, ADSSL1, AFAP1L2, AICDA, AJAP1, AKAP1, ALG10B, ALK, ANKRD30B, APOB, ARHGAP26, ARHGEF10, ARID1B, ATG7, ATP10A, ATP2B2, ATRNL1, B3GAT1, BARX2, BCAS1, BCL11A, BCL11B, BCL3, BCORL1, BCR, BHLHE23, BMP7, BMPER, BRD9, BRSK1, C10orf90, C19orf57, C1orf174, C8A, C8orf4, CA2,…	497
Sens0vsRes0	Hematological Disease	hematological neoplasia	hematological neoplasia	1.66e-11	ABCA13, ABCC3, ABCC8, ABHD11, ACAN, ACTG1, ACTR3B, ACTRT2, ADAMTS15, ADAMTS17, ADAMTS9, ADARB2, ADCY1, ADGRA2, ADGRB1, ADORA2A, ADRB2, ADSSL1, AFAP1L2, AICDA, AJAP1, AKAP1, ALG10B, ALK, ANKRD30B, APOB, ARHGAP26, ARHGEF10, ARID1B, ATG7, ATP10A, ATP2B2, ATRNL1, B3GAT1, BARX2, BCAS1, BCL11A, BCL11B, BCL3, BCORL1, BCR, BHLHE23, BMP7, BMPER, BRD9, BRSK1, C10orf90, C19orf57, C1orf174, C8A, C8orf4, CA2,…	497
Sens0vsRes0	Organismal Injury and Abnormalities	valvulopathy	valvulopathy	1.82e-11	ADAM15, ADAMTS9, APOB, ATP2A2, CCNE1, COL18A1, CTNNB1, ELN, GABRB3, GABRD, GABRG3, GABRP, GATA5, GDF1, GRIA1, KCNA1, KDR, LEFTY2, LRP5, MMP9, MSX1, MSX2, MYH10, NFATC1, NKX2-5, NOS3, NOTCH1, NTRK3, PBX1, PBX3, RARB, SLC19A1, SMAD6, SOX11, SOX4, SOX9, TBX1, TIMP2, ZMIZ1	39
Sens0vsRes0	Cardiovascular Disease	valvulopathy	valvulopathy	1.82e-11	ADAM15, ADAMTS9, APOB, ATP2A2, CCNE1, COL18A1, CTNNB1, ELN, GABRB3, GABRD, GABRG3, GABRP, GATA5, GDF1, GRIA1, KCNA1, KDR, LEFTY2, LRP5, MMP9, MSX1, MSX2, MYH10, NFATC1, NKX2-5, NOS3, NOTCH1, NTRK3, PBX1, PBX3, RARB, SLC19A1, SMAD6, SOX11, SOX4, SOX9, TBX1, TIMP2, ZMIZ1	39
Sens0vsRes0	Cancer	hematologic cancer	hematologic cancer	2.74e-11	ABCA13, ABCC3, ABCC8, ABHD11, ACAN, ACTG1, ACTR3B, ACTRT2, ADAMTS15, ADAMTS17, ADAMTS9, ADARB2, ADCY1, ADGRA2, ADGRB1, ADORA2A, ADRB2, ADSSL1, AFAP1L2, AICDA, AJAP1, AKAP1, ALG10B, ALK, ANKRD30B, APOB, ARHGAP26, ARHGEF10, ARID1B, ATG7, ATP10A, ATP2B2, ATRNL1, B3GAT1, BARX2, BCAS1, BCL11A, BCL11B, BCL3, BCORL1, BCR, BHLHE23, BMPER, BRD9, BRSK1, C10orf90, C19orf57, C1orf174, C8A, C8orf4, CA2, CA8, …	487
Sens0vsRes0	Organismal Injury and Abnormalities	hematologic cancer	hematologic cancer	2.74e-11	ABCA13, ABCC3, ABCC8, ABHD11, ACAN, ACTG1, ACTR3B, ACTRT2, ADAMTS15, ADAMTS17, ADAMTS9, ADARB2, ADCY1, ADGRA2, ADGRB1, ADORA2A, ADRB2, ADSSL1, AFAP1L2, AICDA, AJAP1, AKAP1, ALG10B, ALK, ANKRD30B, APOB, ARHGAP26, ARHGEF10, ARID1B, ATG7, ATP10A, ATP2B2, ATRNL1, B3GAT1, BARX2, BCAS1, BCL11A, BCL11B, BCL3, BCORL1, BCR, BHLHE23, BMPER, BRD9, BRSK1, C10orf90, C19orf57, C1orf174, C8A, C8orf4, CA2, CA8, …	487
Sens0vsRes0	Hematological Disease	hematologic cancer	hematologic cancer	2.74e-11	ABCA13, ABCC3, ABCC8, ABHD11, ACAN, ACTG1, ACTR3B, ACTRT2, ADAMTS15, ADAMTS17, ADAMTS9, ADARB2, ADCY1, ADGRA2, ADGRB1, ADORA2A, ADRB2, ADSSL1, AFAP1L2, AICDA, AJAP1, AKAP1, ALG10B, ALK, ANKRD30B, APOB, ARHGAP26, ARHGEF10, ARID1B, ATG7, ATP10A, ATP2B2, ATRNL1, B3GAT1, BARX2, BCAS1, BCL11A, BCL11B, BCL3, BCORL1, BCR, BHLHE23, BMPER, BRD9, BRSK1, C10orf90, C19orf57, C1orf174, C8A, C8orf4, CA2, CA8, …	487
Sens0vsRes0	Organismal Development	angiogenesis	angiogenesis	2.77e-11	ADAM15, ADGRA2, ADGRB1, ADGRG1, ADORA2A, ADRA2A, ADRA2C, ADRB2, ALCAM, ANG, APOB, ARAP3, ARHGDIA, ATG7, BMPER, BPI, CCL5, CCNE1, CDH1, CDKN1A, CHD7, COL13A1, COL18A1, CRHR2, CSF1R, CTBP2, CTNNB1, CTSH, CXCL12, CXCR4, CYP4F2, DAB2IP, DDR1, DHCR7, DICER1, DKK1, DLL1, ECM1, EDNRA, EGFL7, ELN, EPAS1, EPHA1, EPHA2, ERG, FGF18, FGF3, FGF4, FGFR1, FGFR3, FHL2, FOLH1, FOSL1, FOXF1, FOXO3, FSHR, GDNF, GPC…	170
Sens0vsRes0	Cardiovascular System Development and Function	angiogenesis	angiogenesis	2.77e-11	ADAM15, ADGRA2, ADGRB1, ADGRG1, ADORA2A, ADRA2A, ADRA2C, ADRB2, ALCAM, ANG, APOB, ARAP3, ARHGDIA, ATG7, BMPER, BPI, CCL5, CCNE1, CDH1, CDKN1A, CHD7, COL13A1, COL18A1, CRHR2, CSF1R, CTBP2, CTNNB1, CTSH, CXCL12, CXCR4, CYP4F2, DAB2IP, DDR1, DHCR7, DICER1, DKK1, DLL1, ECM1, EDNRA, EGFL7, ELN, EPAS1, EPHA1, EPHA2, ERG, FGF18, FGF3, FGF4, FGFR1, FGFR3, FHL2, FOLH1, FOSL1, FOXF1, FOXO3, FSHR, GDNF, GPC…	170
Sens0vsRes0	Cellular Movement	invasion	invasion of cells	2.79e-11	A4GALT, ADAM15, ADAMTS15, ADRA2A, ADRB2, AJAP1, ALCAM, ALK, ANG, ARAP3, ARHGDIA, ATG7, BARX2, BCR, BIRC7, BMP7, CDC42BPB, CDH1, CDKN1A, CEBPB, CHD5, CLDN3, CMTM5, COL18A1, COPB2, CRK, CTBP2, CTNNB1, CTSH, CXCL12, CXCR4, DDR1, DICER1, DIDO1, DKK1, DNAJB6, DOCK1, EDN2, EFEMP1, ELMO1, ENAH, EPAS1, EPHA2, ERG, ETS2, FGF4, FGFR1, FGFR4, FHL2, FOLH1, FOSL1, FOXA1, FOXF2, FOXL1, FOXO3, FOXP1, FSTL1, GAL…	165
Sens0vsRes0	Organismal Injury and Abnormalities	seizure disorder	seizure disorder	2.92e-11	ABCC8, ADARB1, ADRB2, ALDH5A1, ARC, ATG7, BEND5, CA2, CA4, CACNA1C, CACNA1G, CACNA1H, CACNA1S, CACNA2D1, CACNA2D4, CACNG4, CDKN1A, CHD2, CHRNA4, CNTNAP2, CPA6, CPLX1, CXCR4, DUSP5, ELFN1, FMR1, FOSB, GABRB3, GABRD, GABRG3, GABRP, GAD2, GALR1, GDNF, GFRA1, GRIA1, GRIN1, GRIN2B, HAS1, HRH2, HSPA8, HTR1A, HTR1E, HTR4, IL1RN, INHBA, JUNB, KCNA1, KCNAB2, KCNC3, KCNIP1, KCNJ11, KCNJ6, KCNK1, KCNMA1, KC…	101
Sens0vsRes0	Neurological Disease	seizure disorder	seizure disorder	2.92e-11	ABCC8, ADARB1, ADRB2, ALDH5A1, ARC, ATG7, BEND5, CA2, CA4, CACNA1C, CACNA1G, CACNA1H, CACNA1S, CACNA2D1, CACNA2D4, CACNG4, CDKN1A, CHD2, CHRNA4, CNTNAP2, CPA6, CPLX1, CXCR4, DUSP5, ELFN1, FMR1, FOSB, GABRB3, GABRD, GABRG3, GABRP, GAD2, GALR1, GDNF, GFRA1, GRIA1, GRIN1, GRIN2B, HAS1, HRH2, HSPA8, HTR1A, HTR1E, HTR4, IL1RN, INHBA, JUNB, KCNA1, KCNAB2, KCNC3, KCNIP1, KCNJ11, KCNJ6, KCNK1, KCNMA1, KC…	101
Sens0vsRes0	Cancer	leukemia	leukemia	3.22e-11	ABCA13, ABCC3, ABHD11, ACAN, ACTG1, ACTR3B, ACTRT2, ADAMTS17, ADAMTS9, ADARB2, ADCY1, ADGRB1, ADORA2A, ADRB2, ADSSL1, AICDA, AJAP1, AKAP1, ALG10B, ALK, ANKRD30B, APOB, ARHGAP26, ARHGEF10, ARID1B, ATP10A, ATRNL1, BARX2, BCAS1, BCL11A, BCL11B, BCL3, BCORL1, BCR, BMPER, BRD9, C10orf90, C19orf57, C1orf174, C8A, C8orf4, CA8, CACNA1E, CACNA1H, CACNA2D4, CACNG5, CALML4, CAND2, CARD11, CCDC92, CCND2, CCR…	375
Sens0vsRes0	Organismal Injury and Abnormalities	leukemia	leukemia	3.22e-11	ABCA13, ABCC3, ABHD11, ACAN, ACTG1, ACTR3B, ACTRT2, ADAMTS17, ADAMTS9, ADARB2, ADCY1, ADGRB1, ADORA2A, ADRB2, ADSSL1, AICDA, AJAP1, AKAP1, ALG10B, ALK, ANKRD30B, APOB, ARHGAP26, ARHGEF10, ARID1B, ATP10A, ATRNL1, BARX2, BCAS1, BCL11A, BCL11B, BCL3, BCORL1, BCR, BMPER, BRD9, C10orf90, C19orf57, C1orf174, C8A, C8orf4, CA8, CACNA1E, CACNA1H, CACNA2D4, CACNG5, CALML4, CAND2, CARD11, CCDC92, CCND2, CCR…	375
Sens0vsRes0	Hematological Disease	leukemia	leukemia	3.22e-11	ABCA13, ABCC3, ABHD11, ACAN, ACTG1, ACTR3B, ACTRT2, ADAMTS17, ADAMTS9, ADARB2, ADCY1, ADGRB1, ADORA2A, ADRB2, ADSSL1, AICDA, AJAP1, AKAP1, ALG10B, ALK, ANKRD30B, APOB, ARHGAP26, ARHGEF10, ARID1B, ATP10A, ATRNL1, BARX2, BCAS1, BCL11A, BCL11B, BCL3, BCORL1, BCR, BMPER, BRD9, C10orf90, C19orf57, C1orf174, C8A, C8orf4, CA8, CACNA1E, CACNA1H, CACNA2D4, CACNG5, CALML4, CAND2, CARD11, CCDC92, CCND2, CCR…	375
Sens0vsRes0	Immunological Disease	leukemia	leukemia	3.22e-11	ABCA13, ABCC3, ABHD11, ACAN, ACTG1, ACTR3B, ACTRT2, ADAMTS17, ADAMTS9, ADARB2, ADCY1, ADGRB1, ADORA2A, ADRB2, ADSSL1, AICDA, AJAP1, AKAP1, ALG10B, ALK, ANKRD30B, APOB, ARHGAP26, ARHGEF10, ARID1B, ATP10A, ATRNL1, BARX2, BCAS1, BCL11A, BCL11B, BCL3, BCORL1, BCR, BMPER, BRD9, C10orf90, C19orf57, C1orf174, C8A, C8orf4, CA8, CACNA1E, CACNA1H, CACNA2D4, CACNG5, CALML4, CAND2, CARD11, CCDC92, CCND2, CCR…	375
Sens0vsRes0	Nervous System Development and Function	long-term potentiation	long-term potentiation	3.39e-11	ADCY1, ADCYAP1R1, ADORA2A, ARC, B3GAT1, CD200, CDH1, CHRM2, CHRM3, CPLX2, CREB1, CRHR1, CRHR2, DBI, DPP6, DYRK1A, EIF4EBP2, ELFN1, EPHA4, FMR1, GRIA1, GRIN1, GRIN2B, GUCY1A2, IGF2, IL1RN, ITGA3, ITPKA, KALRN, LRPAP1, LRRTM1, MAPT, MAS1, MGLL, MMP9, NCAN, NFKBIB, NOS3, NOTCH1, NPTN, NTRK3, PCP4, PPP1R1A, PRKAA2, PRKCZ, PSAP, PTN, RARB, RASGRF1, RELN, RIMS1, RTN4R, SHANK2, SLC6A3, SOD1, SRPK2, SRR,…	63
Sens0vsRes0	Cell-To-Cell Signaling and Interaction	long-term potentiation	long-term potentiation	3.39e-11	ADCY1, ADCYAP1R1, ADORA2A, ARC, B3GAT1, CD200, CDH1, CHRM2, CHRM3, CPLX2, CREB1, CRHR1, CRHR2, DBI, DPP6, DYRK1A, EIF4EBP2, ELFN1, EPHA4, FMR1, GRIA1, GRIN1, GRIN2B, GUCY1A2, IGF2, IL1RN, ITGA3, ITPKA, KALRN, LRPAP1, LRRTM1, MAPT, MAS1, MGLL, MMP9, NCAN, NFKBIB, NOS3, NOTCH1, NPTN, NTRK3, PCP4, PPP1R1A, PRKAA2, PRKCZ, PSAP, PTN, RARB, RASGRF1, RELN, RIMS1, RTN4R, SHANK2, SLC6A3, SOD1, SRPK2, SRR,…	63
Sens0vsRes0	Behavior	anxiety	anxiety	3.69e-11	ADCYAP1R1, ADORA2A, ADRA2A, APBA2, CCK, CHRNA4, CREB1, CRHR1, CRHR2, DDR1, DICER1, FAM3D, FMR1, FOSB, FSHR, GABRD, GAD2, GALR1, GCGR, GPR26, GRIA1, GRIN2B, HRH3, HTR1A, HTR4, IGF1R, IL1RN, KALRN, KCNJ11, KCNJ6, LYPD1, MAPT, MAS1, MMP24, MMP9, MPST, NFATC2, NOS3, NRXN2, PENK, PRKCZ, PTPRN2, RCAN1, SHANK2, SLC6A3, SLITRK1, STX1A, SV2C, TACR1, TNC, TSN, ZNF521	52
Sens0vsRes0	Organismal Injury and Abnormalities	seizures	seizures	3.82e-11	ABCC8, ADARB1, ALDH5A1, ARC, ATG7, BEND5, CA2, CA4, CACNA1G, CACNA1H, CACNA2D1, CACNA2D4, CACNG4, CDKN1A, CHRNA4, CNTNAP2, CPA6, CPLX1, CXCR4, DUSP5, ELFN1, FMR1, FOSB, GABRB3, GABRD, GABRG3, GABRP, GAD2, GALR1, GDNF, GFRA1, GRIA1, GRIN1, GRIN2B, HAS1, HRH2, HSPA8, HTR1A, HTR4, IL1RN, INHBA, JUNB, KCNA1, KCNAB2, KCNC3, KCNIP1, KCNJ11, KCNJ6, KCNK1, KCNQ2, KCNQ5, LEP, LINGO1, MAPT, METRNL, MMP9, M…	86
Sens0vsRes0	Neurological Disease	seizures	seizures	3.82e-11	ABCC8, ADARB1, ALDH5A1, ARC, ATG7, BEND5, CA2, CA4, CACNA1G, CACNA1H, CACNA2D1, CACNA2D4, CACNG4, CDKN1A, CHRNA4, CNTNAP2, CPA6, CPLX1, CXCR4, DUSP5, ELFN1, FMR1, FOSB, GABRB3, GABRD, GABRG3, GABRP, GAD2, GALR1, GDNF, GFRA1, GRIA1, GRIN1, GRIN2B, HAS1, HRH2, HSPA8, HTR1A, HTR4, IL1RN, INHBA, JUNB, KCNA1, KCNAB2, KCNC3, KCNIP1, KCNJ11, KCNJ6, KCNK1, KCNQ2, KCNQ5, LEP, LINGO1, MAPT, METRNL, MMP9, M…	86
Sens0vsRes0	Embryonic Development	development	development of abdomen	3.98e-11	ADRM1, ATG7, BCL3, BMP7, CCND2, CDH6, CDKN1A, CEBPB, CRHR1, CRK, CSF1R, CTNNB1, DICER1, DKK1, DMRT1, DYNC2LI1, EDNRA, EFEMP1, EPAS1, EPB42, ERG, FADD, FGFR1, FKBP4, FMR1, FOXA2, FOXD1, FOXF1, FOXF2, FOXO3, FSHB, FSHR, GDNF, GFRA1, GLI2, HOXB4, ID4, IGF1R, IGF2, IHH, INHBA, INHBB, INS, ITGA11, KDR, KIT, KITLG, KLF6, LAMA5, LEP, LHCGR, LHX1, LHX8, LY6E, LYL1, MAFB, MMP9, MPST, MYC, MYCN, NHLH2, NID…	116
Sens0vsRes0	Organismal Development	development	development of abdomen	3.98e-11	ADRM1, ATG7, BCL3, BMP7, CCND2, CDH6, CDKN1A, CEBPB, CRHR1, CRK, CSF1R, CTNNB1, DICER1, DKK1, DMRT1, DYNC2LI1, EDNRA, EFEMP1, EPAS1, EPB42, ERG, FADD, FGFR1, FKBP4, FMR1, FOXA2, FOXD1, FOXF1, FOXF2, FOXO3, FSHB, FSHR, GDNF, GFRA1, GLI2, HOXB4, ID4, IGF1R, IGF2, IHH, INHBA, INHBB, INS, ITGA11, KDR, KIT, KITLG, KLF6, LAMA5, LEP, LHCGR, LHX1, LHX8, LY6E, LYL1, MAFB, MMP9, MPST, MYC, MYCN, NHLH2, NID…	116
Sens0vsRes0	Cancer	lymphoid cancer	lymphoid cancer	4.04e-11	ABCA13, ABCC3, ABCC8, ABHD11, ACAN, ACTG1, ACTR3B, ACTRT2, ADAM15, ADAMTS15, ADAMTS17, ADAMTS9, ADARB2, ADCY1, ADGRA2, ADGRB1, ADORA2A, ADRB2, ADSSL1, AFAP1L2, AICDA, AJAP1, AKAP1, ALG10B, ALK, ANKRD30B, APOB, ARHGAP26, ARHGEF10, ARID1B, ATG7, ATP10A, ATRNL1, B3GAT1, BARX2, BCAS1, BCL11A, BCL11B, BCL3, BCORL1, BCR, BHLHE23, BMPER, BRD9, BRSK1, C10orf90, C19orf57, C1orf174, C8A, C8orf4, CA8, CACNA…	468
Sens0vsRes0	Organismal Injury and Abnormalities	lymphoid cancer	lymphoid cancer	4.04e-11	ABCA13, ABCC3, ABCC8, ABHD11, ACAN, ACTG1, ACTR3B, ACTRT2, ADAM15, ADAMTS15, ADAMTS17, ADAMTS9, ADARB2, ADCY1, ADGRA2, ADGRB1, ADORA2A, ADRB2, ADSSL1, AFAP1L2, AICDA, AJAP1, AKAP1, ALG10B, ALK, ANKRD30B, APOB, ARHGAP26, ARHGEF10, ARID1B, ATG7, ATP10A, ATRNL1, B3GAT1, BARX2, BCAS1, BCL11A, BCL11B, BCL3, BCORL1, BCR, BHLHE23, BMPER, BRD9, BRSK1, C10orf90, C19orf57, C1orf174, C8A, C8orf4, CA8, CACNA…	468
Sens0vsRes0	Hematological Disease	lymphoid cancer	lymphoid cancer	4.04e-11	ABCA13, ABCC3, ABCC8, ABHD11, ACAN, ACTG1, ACTR3B, ACTRT2, ADAM15, ADAMTS15, ADAMTS17, ADAMTS9, ADARB2, ADCY1, ADGRA2, ADGRB1, ADORA2A, ADRB2, ADSSL1, AFAP1L2, AICDA, AJAP1, AKAP1, ALG10B, ALK, ANKRD30B, APOB, ARHGAP26, ARHGEF10, ARID1B, ATG7, ATP10A, ATRNL1, B3GAT1, BARX2, BCAS1, BCL11A, BCL11B, BCL3, BCORL1, BCR, BHLHE23, BMPER, BRD9, BRSK1, C10orf90, C19orf57, C1orf174, C8A, C8orf4, CA8, CACNA…	468
Sens0vsRes0	Cancer	ovarian adenocarcinoma	ovarian adenocarcinoma	4.07e-11	AASS, ABCC3, ACADS, ACTG1, ADCY2, ADCYAP1R1, ADORA2A, ADRB2, AFF3, APOB, AQP6, ARID1B, ATP11B, BCR, BEND5, CACNA1E, CACNA2D1, CDH1, CDH18, CDKN1A, CELF4, CHD2, CHRM3, CLDN3, CLVS1, CNOT6, CNTNAP2, COL22A1, COL6A5, COL6A6, CORO2B, CTDP1, CTNNB1, CUX2, CXCL12, CYP4F3, DGKI, DIDO1, DNAJB6, DPP6, DUSP5, EBF3, EGFLAM, EN2, EPAS1, EPHA1, EPHA2, EPPK1, ERCC1, ETS2, EVL, FAT3, FEZF1, FGF18, FGFR3, FGFR4,…	220
Sens0vsRes0	Organismal Injury and Abnormalities	ovarian adenocarcinoma	ovarian adenocarcinoma	4.07e-11	AASS, ABCC3, ACADS, ACTG1, ADCY2, ADCYAP1R1, ADORA2A, ADRB2, AFF3, APOB, AQP6, ARID1B, ATP11B, BCR, BEND5, CACNA1E, CACNA2D1, CDH1, CDH18, CDKN1A, CELF4, CHD2, CHRM3, CLDN3, CLVS1, CNOT6, CNTNAP2, COL22A1, COL6A5, COL6A6, CORO2B, CTDP1, CTNNB1, CUX2, CXCL12, CYP4F3, DGKI, DIDO1, DNAJB6, DPP6, DUSP5, EBF3, EGFLAM, EN2, EPAS1, EPHA1, EPHA2, EPPK1, ERCC1, ETS2, EVL, FAT3, FEZF1, FGF18, FGFR3, FGFR4,…	220
Sens0vsRes0	Endocrine System Disorders	ovarian adenocarcinoma	ovarian adenocarcinoma	4.07e-11	AASS, ABCC3, ACADS, ACTG1, ADCY2, ADCYAP1R1, ADORA2A, ADRB2, AFF3, APOB, AQP6, ARID1B, ATP11B, BCR, BEND5, CACNA1E, CACNA2D1, CDH1, CDH18, CDKN1A, CELF4, CHD2, CHRM3, CLDN3, CLVS1, CNOT6, CNTNAP2, COL22A1, COL6A5, COL6A6, CORO2B, CTDP1, CTNNB1, CUX2, CXCL12, CYP4F3, DGKI, DIDO1, DNAJB6, DPP6, DUSP5, EBF3, EGFLAM, EN2, EPAS1, EPHA1, EPHA2, EPPK1, ERCC1, ETS2, EVL, FAT3, FEZF1, FGF18, FGFR3, FGFR4,…	220
Sens0vsRes0	Reproductive System Disease	ovarian adenocarcinoma	ovarian adenocarcinoma	4.07e-11	AASS, ABCC3, ACADS, ACTG1, ADCY2, ADCYAP1R1, ADORA2A, ADRB2, AFF3, APOB, AQP6, ARID1B, ATP11B, BCR, BEND5, CACNA1E, CACNA2D1, CDH1, CDH18, CDKN1A, CELF4, CHD2, CHRM3, CLDN3, CLVS1, CNOT6, CNTNAP2, COL22A1, COL6A5, COL6A6, CORO2B, CTDP1, CTNNB1, CUX2, CXCL12, CYP4F3, DGKI, DIDO1, DNAJB6, DPP6, DUSP5, EBF3, EGFLAM, EN2, EPAS1, EPHA1, EPHA2, EPPK1, ERCC1, ETS2, EVL, FAT3, FEZF1, FGF18, FGFR3, FGFR4,…	220
Sens0vsRes0	Nervous System Development and Function	abnormal morphology	abnormal morphology of central nervous system	4.16e-11	ADCY1, ADGRA2, ALK, ATP2B2, BCR, BHLHE22, BRSK1, CBLN1, CCND2, CELSR2, CHRNA4, CNTNAP2, COL18A1, CPLX2, CTNNA2, CUX2, CXCL12, CXCR4, DKK1, DYRK1A, EIF4EBP2, EN1, EN2, EPHA4, FEZF1, FGFR1, FMR1, FOXA2, FSHR, GABRB3, GDF6, GDF7, GFRA1, GLI2, GNAS, GNPAT, GRIA1, GRIN1, GRIN2B, GSC, HAND1, HMX2, IGF1R, ITGA3, KALRN, KCNA1, KIF2A, KLF7, LHX1, LHX4, LHX5, LHX6, LRRTM1, LRRTM4, MBP, MECOM, MMP24, MSI1, …	100
Sens0vsRes0	Neurological Disease	abnormal morphology	abnormal morphology of central nervous system	4.16e-11	ADCY1, ADGRA2, ALK, ATP2B2, BCR, BHLHE22, BRSK1, CBLN1, CCND2, CELSR2, CHRNA4, CNTNAP2, COL18A1, CPLX2, CTNNA2, CUX2, CXCL12, CXCR4, DKK1, DYRK1A, EIF4EBP2, EN1, EN2, EPHA4, FEZF1, FGFR1, FMR1, FOXA2, FSHR, GABRB3, GDF6, GDF7, GFRA1, GLI2, GNAS, GNPAT, GRIA1, GRIN1, GRIN2B, GSC, HAND1, HMX2, IGF1R, ITGA3, KALRN, KCNA1, KIF2A, KLF7, LHX1, LHX4, LHX5, LHX6, LRRTM1, LRRTM4, MBP, MECOM, MMP24, MSI1, …	100
Sens0vsRes0	Cancer	muscle tumor	muscle tumor	4.7e-11	ACADS, ADAMTS17, ADARB1, ADRA2A, ADRA2C, ADRB2, ALDH5A1, ALK, APOB, ARHGEF10, ATP10A, ATRNL1, BCAS1, BCORL1, C1orf159, CACNA1H, CACNA1S, CAMSAP3, CASQ2, CDCP2, CDH1, CDH23, CDKN1A, CETP, CHRDL2, CIITA, CLDN11, CNTNAP2, COL13A1, COL18A1, COL22A1, COL9A3, COLEC11, CPEB2, CSF1R, CTBP2, CTNNB1, CYP4F2, DCT, DICER1, DOCK1, DPEP1, DPP6, EPPK1, ERAL1, FGFR1, FGFR3, FGFR4, FMN2, FMO3, FOLH1, FOSL1, FOXF1…	205
Sens0vsRes0	Organismal Injury and Abnormalities	muscle tumor	muscle tumor	4.7e-11	ACADS, ADAMTS17, ADARB1, ADRA2A, ADRA2C, ADRB2, ALDH5A1, ALK, APOB, ARHGEF10, ATP10A, ATRNL1, BCAS1, BCORL1, C1orf159, CACNA1H, CACNA1S, CAMSAP3, CASQ2, CDCP2, CDH1, CDH23, CDKN1A, CETP, CHRDL2, CIITA, CLDN11, CNTNAP2, COL13A1, COL18A1, COL22A1, COL9A3, COLEC11, CPEB2, CSF1R, CTBP2, CTNNB1, CYP4F2, DCT, DICER1, DOCK1, DPEP1, DPP6, EPPK1, ERAL1, FGFR1, FGFR3, FGFR4, FMN2, FMO3, FOLH1, FOSL1, FOXF1…	205
Sens0vsRes0	Skeletal and Muscular Disorders	muscle tumor	muscle tumor	4.7e-11	ACADS, ADAMTS17, ADARB1, ADRA2A, ADRA2C, ADRB2, ALDH5A1, ALK, APOB, ARHGEF10, ATP10A, ATRNL1, BCAS1, BCORL1, C1orf159, CACNA1H, CACNA1S, CAMSAP3, CASQ2, CDCP2, CDH1, CDH23, CDKN1A, CETP, CHRDL2, CIITA, CLDN11, CNTNAP2, COL13A1, COL18A1, COL22A1, COL9A3, COLEC11, CPEB2, CSF1R, CTBP2, CTNNB1, CYP4F2, DCT, DICER1, DOCK1, DPEP1, DPP6, EPPK1, ERAL1, FGFR1, FGFR3, FGFR4, FMN2, FMO3, FOLH1, FOSL1, FOXF1…	205
Sens0vsRes0	Nervous System Development and Function	memory	memory	5.07e-11	ACTG1, ADCY1, ADORA2A, ADRA2C, ADRB2, ARC, B3GAT1, CCND2, CHRM2, CPLX2, CREB1, CRHR1, CRHR2, CRTC1, CYP7B1, DICER1, DKK1, EIF4EBP2, FMR1, GABRB3, GABRD, GRIA1, GRIN1, GRIN2B, HRH1, HRH2, HRH3, HTR1A, IGF2, IL1RN, INS, ITGA3, KALRN, KCNJ11, LMX1A, LRRTM1, MAPT, MEIS2, NFKBIB, NOG, NOS3, NOTCH1, NQO2, NR3C1, NTRK3, PDE4D, PRKCZ, RASGRF1, RCAN1, RELN, RTN4R, SHANK2, SLC6A1, SOD2, SORL1, SRGAP3, SRR,…	63
Sens0vsRes0	Behavior	memory	memory	5.07e-11	ACTG1, ADCY1, ADORA2A, ADRA2C, ADRB2, ARC, B3GAT1, CCND2, CHRM2, CPLX2, CREB1, CRHR1, CRHR2, CRTC1, CYP7B1, DICER1, DKK1, EIF4EBP2, FMR1, GABRB3, GABRD, GRIA1, GRIN1, GRIN2B, HRH1, HRH2, HRH3, HTR1A, IGF2, IL1RN, INS, ITGA3, KALRN, KCNJ11, LMX1A, LRRTM1, MAPT, MEIS2, NFKBIB, NOG, NOS3, NOTCH1, NQO2, NR3C1, NTRK3, PDE4D, PRKCZ, RASGRF1, RCAN1, RELN, RTN4R, SHANK2, SLC6A1, SOD2, SORL1, SRGAP3, SRR,…	63
Sens0vsRes0	Organismal Development	size	size of body	5.84e-11	AAAS, ACTG1, ADCYAP1R1, ADRB2, ALDH5A1, ALK, ANO1, APBA2, APLNR, ATG7, ATP2A2, ATP2B2, BIRC2, BMP7, BMPER, CA4, CACNA1H, CDKN1A, CHD7, CHRM2, CHRM3, CNTNAP2, CPLX1, CREB1, CSF1R, CXCR4, DBI, DLK1, DNAJC5, DOCK1, DYRK1A, EDN2, EFEMP1, EHD1, EN1, ERCC1, FGFR3, FGFR4, FKBP4, FOSB, FOXA2, GABRB3, GAD2, GDF6, GHRHR, GHSR, GLI2, GNAS, GNPAT, GRIA1, GRID1, GSC, H2AFY2, HAND1, HEYL, HOXB4, HRH1, HS6ST1, …	158
Sens0vsRes0	Organismal Development	morphology	morphology of cerebral cortex	6.04e-11	ADCY1, ATP2B2, BRSK1, CPLX2, CTNNA2, CTNNB1, CUX2, CXCR4, DPYSL3, DSCAM, DYRK1A, EIF4EBP2, EPHA4, FEZF1, FGFR1, FMR1, FOXO3, FSHR, GDF7, GRID1, GRIN2B, IRX6, ITGA3, KALRN, KCNA1, KIF2A, KLF7, LHX5, LHX6, LRRTM1, LRRTM4, MSI1, NEUROD6, NFIA, NFIX, NOS3, NOTCH1, OTX1, PLXNA4, POU3F3, PPP1R9B, PSAP, PTF1A, RELN, RIMS1, SOD2, SOX11, ST8SIA2, SYNCRIP, TYRO3, UBE3A, YWHAE, ZBTB18, ZNF521	54
Sens0vsRes0	Nervous System Development and Function	morphology	morphology of cerebral cortex	6.04e-11	ADCY1, ATP2B2, BRSK1, CPLX2, CTNNA2, CTNNB1, CUX2, CXCR4, DPYSL3, DSCAM, DYRK1A, EIF4EBP2, EPHA4, FEZF1, FGFR1, FMR1, FOXO3, FSHR, GDF7, GRID1, GRIN2B, IRX6, ITGA3, KALRN, KCNA1, KIF2A, KLF7, LHX5, LHX6, LRRTM1, LRRTM4, MSI1, NEUROD6, NFIA, NFIX, NOS3, NOTCH1, OTX1, PLXNA4, POU3F3, PPP1R9B, PSAP, PTF1A, RELN, RIMS1, SOD2, SOX11, ST8SIA2, SYNCRIP, TYRO3, UBE3A, YWHAE, ZBTB18, ZNF521	54
Sens0vsRes0	Organ Morphology	morphology	morphology of cerebral cortex	6.04e-11	ADCY1, ATP2B2, BRSK1, CPLX2, CTNNA2, CTNNB1, CUX2, CXCR4, DPYSL3, DSCAM, DYRK1A, EIF4EBP2, EPHA4, FEZF1, FGFR1, FMR1, FOXO3, FSHR, GDF7, GRID1, GRIN2B, IRX6, ITGA3, KALRN, KCNA1, KIF2A, KLF7, LHX5, LHX6, LRRTM1, LRRTM4, MSI1, NEUROD6, NFIA, NFIX, NOS3, NOTCH1, OTX1, PLXNA4, POU3F3, PPP1R9B, PSAP, PTF1A, RELN, RIMS1, SOD2, SOX11, ST8SIA2, SYNCRIP, TYRO3, UBE3A, YWHAE, ZBTB18, ZNF521	54
Sens0vsRes0	Behavior	emotional behavior	emotional behavior	6.35e-11	ADORA2A, ADRA2A, ADRA2C, APBA2, ARC, CACNA1E, CCK, CHRNA4, CNTNAP2, CPLX1, CPLX2, CREB1, CRHR1, CRHR2, CTNNA2, DBI, DICER1, DYRK1A, EIF4EBP2, EN2, FMR1, FOSB, GABRD, GAD2, GALP, GALR1, GPR26, GRIA1, GRIN1, GRIN2B, HRH1, HTR1A, IGF1R, INHBB, KCNJ11, LRRTM1, LYPD1, MAPT, MMP9, NPPB, NPSR1, NRXN1, PDE6B, PENK, PER3, PPP1R9B, PTPRN2, RACGAP1, RASGRF1, RIMS1, SHANK2, SIRPA, SLC6A1, SLC6A3, SLITRK1, SP…	61
Sens0vsRes0	Organismal Development	morphology	morphology of hippocampus	7.63e-11	BRSK1, CPLX2, CTNNA2, CXCR4, DYRK1A, EIF4EBP2, FEZF1, FMR1, FOXO3, FSHR, GRID1, KCNA1, KIF2A, KLF7, LHX5, LHX6, LRRTM1, LRRTM4, NEUROD6, NFIA, NFIX, NOS3, NOTCH1, OTX1, POU3F3, PPP1R9B, PSAP, RELN, SOD2, SOX11, ST8SIA2, SYNCRIP, TYRO3, YWHAE, ZBTB18, ZNF521	36
Sens0vsRes0	Nervous System Development and Function	morphology	morphology of hippocampus	7.63e-11	BRSK1, CPLX2, CTNNA2, CXCR4, DYRK1A, EIF4EBP2, FEZF1, FMR1, FOXO3, FSHR, GRID1, KCNA1, KIF2A, KLF7, LHX5, LHX6, LRRTM1, LRRTM4, NEUROD6, NFIA, NFIX, NOS3, NOTCH1, OTX1, POU3F3, PPP1R9B, PSAP, RELN, SOD2, SOX11, ST8SIA2, SYNCRIP, TYRO3, YWHAE, ZBTB18, ZNF521	36
Sens0vsRes0	Organ Morphology	morphology	morphology of hippocampus	7.63e-11	BRSK1, CPLX2, CTNNA2, CXCR4, DYRK1A, EIF4EBP2, FEZF1, FMR1, FOXO3, FSHR, GRID1, KCNA1, KIF2A, KLF7, LHX5, LHX6, LRRTM1, LRRTM4, NEUROD6, NFIA, NFIX, NOS3, NOTCH1, OTX1, POU3F3, PPP1R9B, PSAP, RELN, SOD2, SOX11, ST8SIA2, SYNCRIP, TYRO3, YWHAE, ZBTB18, ZNF521	36
Sens0vsRes0	Tissue Morphology	quantity	quantity of epithelial tissue	7.89e-11	ALCAM, APOB, ATP2B2, BMP7, CCNE1, CDKN1A, CREB1, CSF1R, CTNNB1, DICER1, DLL1, EPAS1, FGFR3, FOXA1, FOXA2, FOXL1, FSHB, FSHR, FSTL1, GCGR, GDF6, GDF7, GDNF, GLI2, HRH2, IGF1R, IL36A, IQGAP2, KITLG, LHCGR, MITF, MYC, NOG, NOS3, NR3C1, PAX1, PDGFRB, RAB38, RARB, SOX2, SOX9, SPRED2, STK3, TFF2, TNFSF10	45
Sens0vsRes0	Cancer	squamous cell skin cancer	squamous cell skin cancer	7.95e-11	ABCA13, ACAN, ADAMTS15, AFF3, ALDH5A1, ANKRD30B, AOAH, APBA2, APOB, ATP10A, ATP2C2, BBS9, BTLA, C10orf90, CACNA1C, CACNA1E, CACNA1S, CACNA2D4, CDH1, CDH18, CDH23, CDH6, CHST8, CILP2, CLCNKB, CMPK2, CNTNAP2, COBL, COL18A1, COL22A1, COL6A5, CPNE7, CSF1R, CTNNA2, CTNNB1, CYP4F3, DAGLA, DGKI, DLG2, DLGAP2, DNAH10, DOCK1, DPP6, DSCAM, ELMO1, ENPP7, EYA2, FASN, FAT3, FNDC1, FOXA1, FOXO3, GABRB3, GALNT9…	153
Sens0vsRes0	Organismal Injury and Abnormalities	squamous cell skin cancer	squamous cell skin cancer	7.95e-11	ABCA13, ACAN, ADAMTS15, AFF3, ALDH5A1, ANKRD30B, AOAH, APBA2, APOB, ATP10A, ATP2C2, BBS9, BTLA, C10orf90, CACNA1C, CACNA1E, CACNA1S, CACNA2D4, CDH1, CDH18, CDH23, CDH6, CHST8, CILP2, CLCNKB, CMPK2, CNTNAP2, COBL, COL18A1, COL22A1, COL6A5, CPNE7, CSF1R, CTNNA2, CTNNB1, CYP4F3, DAGLA, DGKI, DLG2, DLGAP2, DNAH10, DOCK1, DPP6, DSCAM, ELMO1, ENPP7, EYA2, FASN, FAT3, FNDC1, FOXA1, FOXO3, GABRB3, GALNT9…	153
Sens0vsRes0	Dermatological Diseases and Conditions	squamous cell skin cancer	squamous cell skin cancer	7.95e-11	ABCA13, ACAN, ADAMTS15, AFF3, ALDH5A1, ANKRD30B, AOAH, APBA2, APOB, ATP10A, ATP2C2, BBS9, BTLA, C10orf90, CACNA1C, CACNA1E, CACNA1S, CACNA2D4, CDH1, CDH18, CDH23, CDH6, CHST8, CILP2, CLCNKB, CMPK2, CNTNAP2, COBL, COL18A1, COL22A1, COL6A5, CPNE7, CSF1R, CTNNA2, CTNNB1, CYP4F3, DAGLA, DGKI, DLG2, DLGAP2, DNAH10, DOCK1, DPP6, DSCAM, ELMO1, ENPP7, EYA2, FASN, FAT3, FNDC1, FOXA1, FOXO3, GABRB3, GALNT9…	153
Sens0vsRes0	Cancer	lymphoproliferative malignancy	lymphoproliferative malignancy	8.35e-11	ABCA13, ABCC3, ABCC8, ABHD11, ACAN, ACTG1, ACTR3B, ACTRT2, ADAMTS15, ADAMTS17, ADAMTS9, ADARB2, ADCY1, ADGRA2, ADGRB1, ADORA2A, ADRB2, ADSSL1, AFAP1L2, AICDA, AJAP1, AKAP1, ALG10B, ALK, ANKRD30B, APOB, ARHGAP26, ARHGEF10, ARID1B, ATG7, ATP10A, ATRNL1, B3GAT1, BARX2, BCAS1, BCL11A, BCL11B, BCL3, BCORL1, BCR, BHLHE23, BMPER, BRD9, BRSK1, C10orf90, C19orf57, C1orf174, C8A, C8orf4, CA8, CACNA1E, CACN…	460
Sens0vsRes0	Organismal Injury and Abnormalities	lymphoproliferative malignancy	lymphoproliferative malignancy	8.35e-11	ABCA13, ABCC3, ABCC8, ABHD11, ACAN, ACTG1, ACTR3B, ACTRT2, ADAMTS15, ADAMTS17, ADAMTS9, ADARB2, ADCY1, ADGRA2, ADGRB1, ADORA2A, ADRB2, ADSSL1, AFAP1L2, AICDA, AJAP1, AKAP1, ALG10B, ALK, ANKRD30B, APOB, ARHGAP26, ARHGEF10, ARID1B, ATG7, ATP10A, ATRNL1, B3GAT1, BARX2, BCAS1, BCL11A, BCL11B, BCL3, BCORL1, BCR, BHLHE23, BMPER, BRD9, BRSK1, C10orf90, C19orf57, C1orf174, C8A, C8orf4, CA8, CACNA1E, CACN…	460
Sens0vsRes0	Hematological Disease	lymphoproliferative malignancy	lymphoproliferative malignancy	8.35e-11	ABCA13, ABCC3, ABCC8, ABHD11, ACAN, ACTG1, ACTR3B, ACTRT2, ADAMTS15, ADAMTS17, ADAMTS9, ADARB2, ADCY1, ADGRA2, ADGRB1, ADORA2A, ADRB2, ADSSL1, AFAP1L2, AICDA, AJAP1, AKAP1, ALG10B, ALK, ANKRD30B, APOB, ARHGAP26, ARHGEF10, ARID1B, ATG7, ATP10A, ATRNL1, B3GAT1, BARX2, BCAS1, BCL11A, BCL11B, BCL3, BCORL1, BCR, BHLHE23, BMPER, BRD9, BRSK1, C10orf90, C19orf57, C1orf174, C8A, C8orf4, CA8, CACNA1E, CACN…	460
Sens0vsRes0	Immunological Disease	lymphoproliferative malignancy	lymphoproliferative malignancy	8.35e-11	ABCA13, ABCC3, ABCC8, ABHD11, ACAN, ACTG1, ACTR3B, ACTRT2, ADAMTS15, ADAMTS17, ADAMTS9, ADARB2, ADCY1, ADGRA2, ADGRB1, ADORA2A, ADRB2, ADSSL1, AFAP1L2, AICDA, AJAP1, AKAP1, ALG10B, ALK, ANKRD30B, APOB, ARHGAP26, ARHGEF10, ARID1B, ATG7, ATP10A, ATRNL1, B3GAT1, BARX2, BCAS1, BCL11A, BCL11B, BCL3, BCORL1, BCR, BHLHE23, BMPER, BRD9, BRSK1, C10orf90, C19orf57, C1orf174, C8A, C8orf4, CA8, CACNA1E, CACN…	460
Sens0vsRes0	Neurological Disease	movement disorder	Movement Disorders	9.07e-11	ADAM23, ADCY2, ADGRD1, ADORA2A, ADRA2A, ADRA2C, ADRB2, ALDH5A1, APBA2, APLNR, ARPP21, ATP2A2, ATP2B2, BCAS1, BCL11B, BCR, BHLHE22, BIRC2, BRSK1, CA2, CA4, CA8, CACNA1C, CACNA1G, CACNA1H, CACNA2D1, CACNA2D4, CADM4, CASQ2, CBLN1, CCL5, CDCP2, CHCHD2, CHRM2, CHRM3, CHRNA4, CHRNA9, CIITA, COL13A1, CORO2B, CPLX1, CPLX2, CPNE5, CREB1, CTNNB1, DAD1, DDX1, DHCR7, DICER1, DLG2, DNAJB6, DNAJC5, DPYSL3, DUS…	193
Sens0vsRes0	Cellular Development	differentiation	differentiation of connective tissue	1.06e-10	ADRB2, ATP2A2, BCR, BMP7, BMPER, BNIP3, C1QL4, CA2, CCL5, CD200, CD276, CDKN1A, CEBPB, CIITA, COL6A1, CREB1, CREB3L2, CSF1R, CTBP2, CTNNB1, CYTL1, DICER1, DKK1, DLK1, DMRT1, EDNRA, EFEMP1, EMP1, EPAS1, EPHA2, ERG, FADD, FASN, FGF18, FGFR1, FGFR3, FHL2, FIGNL1, FNDC3B, FOSL1, FOXA2, FOXA3, FOXO3, FOXP1, FSHB, FSHR, GDF6, GDNF, GLI2, GNAS, GSN, H3F3A/H3F3B, HIVEP3, HOXB4, ID4, IHH, IKZF1, INHBA, IN…	139
Sens0vsRes0	Tissue Development	differentiation	differentiation of connective tissue	1.06e-10	ADRB2, ATP2A2, BCR, BMP7, BMPER, BNIP3, C1QL4, CA2, CCL5, CD200, CD276, CDKN1A, CEBPB, CIITA, COL6A1, CREB1, CREB3L2, CSF1R, CTBP2, CTNNB1, CYTL1, DICER1, DKK1, DLK1, DMRT1, EDNRA, EFEMP1, EMP1, EPAS1, EPHA2, ERG, FADD, FASN, FGF18, FGFR1, FGFR3, FHL2, FIGNL1, FNDC3B, FOSL1, FOXA2, FOXA3, FOXO3, FOXP1, FSHB, FSHR, GDF6, GDNF, GLI2, GNAS, GSN, H3F3A/H3F3B, HIVEP3, HOXB4, ID4, IHH, IKZF1, INHBA, IN…	139
Sens0vsRes0	Connective Tissue Development and Function	differentiation	differentiation of connective tissue	1.06e-10	ADRB2, ATP2A2, BCR, BMP7, BMPER, BNIP3, C1QL4, CA2, CCL5, CD200, CD276, CDKN1A, CEBPB, CIITA, COL6A1, CREB1, CREB3L2, CSF1R, CTBP2, CTNNB1, CYTL1, DICER1, DKK1, DLK1, DMRT1, EDNRA, EFEMP1, EMP1, EPAS1, EPHA2, ERG, FADD, FASN, FGF18, FGFR1, FGFR3, FHL2, FIGNL1, FNDC3B, FOSL1, FOXA2, FOXA3, FOXO3, FOXP1, FSHB, FSHR, GDF6, GDNF, GLI2, GNAS, GSN, H3F3A/H3F3B, HIVEP3, HOXB4, ID4, IHH, IKZF1, INHBA, IN…	139
Sens0vsRes0	Cancer	transformation	cell transformation	1.81e-10	ADCY2, ALK, ATG7, BCL11A, BCR, CCND2, CCNE1, CD7, CDH1, CDKN1A, CEBPB, CHRM3, CHRNA9, CRK, CSF1R, CTNNB1, DKK1, EIF4EBP2, EPHA2, FGF3, FGF4, FGFR1, FGFR3, FGFR4, FOSB, FOSL1, FOXO3, GDNF, GLI2, HAS1, HEYL, HOXB4, IGF1R, IL1RN, IRF4, IRF5, JUNB, KIT, KLF6, MAF, MAS1, MECOM, MEIS1, MITF, MLLT1, MMP9, MN1, MOS, MSX2, MYC, MYCN, NCK2, NCOA3, NFATC1, NFKBIB, NOTCH1, NPPA, NR3C1, NTRK3, ODC1, PARP10, P…	93
Sens0vsRes0	Behavior	locomotion	locomotion	1.93e-10	ADARB1, ADCY1, ADORA2A, ALK, APBA2, ATG7, ATP2A2, ATP2B2, BHLHE22, CACNA1E, CCND2, CDH23, CHD7, CHRM2, CHRNA4, CLN6, CRHR1, CXCL12, DSCAM, EN1, EN2, EPHA4, FASN, FMR1, FOSB, FOXA2, FSHR, GABRB3, GAD2, GALP, GCGR, GDNF, GFRA1, GHSR, GRIA1, GRIN1, HOXD10, HRH3, KCNC3, KCNJ11, KCNJ6, KCNMA1, LEP, LMX1A, LRRTM1, MAPT, MCOLN3, MGLL, MMP9, MYO6, NFATC2, NMS, NR3C1, NTSR1, OLFM2, PBX3, PDE10A, PDE1B, PE…	75
Sens0vsRes0	Cancer	esophagus tumor	esophagus tumor	2.19e-10	AJAP1, ANO1, APOB, ARC, ASTN2, ATAD2B, ATP2A2, BCORL1, BOC, BRSK1, CA10, CACNA1E, CACNA1H, CALML4, CCDC92, CDKN1A, CEBPB, CELSR2, CHD5, CIITA, CLPB, COL22A1, COLEC11, CPEB2, CTNNB1, CYP7B1, DAD1, DEC1, DNAJC5, DPYSL3, ELMO1, ENAH, FAM49A, FAT3, FGD5, FGFR3, FLYWCH1, FMN2, FNDC3B, FOXO3, FOXP1, FRG2C, GABRD, GNPAT, GRIA1, HS6ST1, HYDIN, IGF1R, IGFN1, INHBB, IRAK2, IRF5, KCNJ12, KCNU1, KDR, KIF16B,…	125
Sens0vsRes0	Organismal Injury and Abnormalities	esophagus tumor	esophagus tumor	2.19e-10	AJAP1, ANO1, APOB, ARC, ASTN2, ATAD2B, ATP2A2, BCORL1, BOC, BRSK1, CA10, CACNA1E, CACNA1H, CALML4, CCDC92, CDKN1A, CEBPB, CELSR2, CHD5, CIITA, CLPB, COL22A1, COLEC11, CPEB2, CTNNB1, CYP7B1, DAD1, DEC1, DNAJC5, DPYSL3, ELMO1, ENAH, FAM49A, FAT3, FGD5, FGFR3, FLYWCH1, FMN2, FNDC3B, FOXO3, FOXP1, FRG2C, GABRD, GNPAT, GRIA1, HS6ST1, HYDIN, IGF1R, IGFN1, INHBB, IRAK2, IRF5, KCNJ12, KCNU1, KDR, KIF16B,…	125
Sens0vsRes0	Gastrointestinal Disease	esophagus tumor	esophagus tumor	2.19e-10	AJAP1, ANO1, APOB, ARC, ASTN2, ATAD2B, ATP2A2, BCORL1, BOC, BRSK1, CA10, CACNA1E, CACNA1H, CALML4, CCDC92, CDKN1A, CEBPB, CELSR2, CHD5, CIITA, CLPB, COL22A1, COLEC11, CPEB2, CTNNB1, CYP7B1, DAD1, DEC1, DNAJC5, DPYSL3, ELMO1, ENAH, FAM49A, FAT3, FGD5, FGFR3, FLYWCH1, FMN2, FNDC3B, FOXO3, FOXP1, FRG2C, GABRD, GNPAT, GRIA1, HS6ST1, HYDIN, IGF1R, IGFN1, INHBB, IRAK2, IRF5, KCNJ12, KCNU1, KDR, KIF16B,…	125
Sens0vsRes0	Cancer	metastasis	metastasis	2.49e-10	ABCC3, ADAM15, ALCAM, ALK, BMP7, CCL5, CCND2, CCR4, CDH1, CDH6, CDKN1A, CLDN3, COL18A1, CPEB2, CREB1, CRTC1, CSF1R, CST7, CTNNB1, CTSH, CXCL12, CXCR4, DAB2IP, DDR1, DGCR6L, DICER1, DKK1, DNAJB6, EFEMP1, EGFL7, EMP1, EN1, ENAH, EPAS1, EPHA2, ERCC1, FADD, FASN, FEZF1, FGFR1, FGFR3, FGFR4, FOXA1, FOXA2, FOXF1, FOXF2, FOXP1, GREB1, GREM2, HEXIM1, HIC1, HNRNPAB, HOXC10, HRH1, HRH2, HRH3, HRH4, HTR1A, …	152
Sens0vsRes0	Organismal Injury and Abnormalities	metastasis	metastasis	2.49e-10	ABCC3, ADAM15, ALCAM, ALK, BMP7, CCL5, CCND2, CCR4, CDH1, CDH6, CDKN1A, CLDN3, COL18A1, CPEB2, CREB1, CRTC1, CSF1R, CST7, CTNNB1, CTSH, CXCL12, CXCR4, DAB2IP, DDR1, DGCR6L, DICER1, DKK1, DNAJB6, EFEMP1, EGFL7, EMP1, EN1, ENAH, EPAS1, EPHA2, ERCC1, FADD, FASN, FEZF1, FGFR1, FGFR3, FGFR4, FOXA1, FOXA2, FOXF1, FOXF2, FOXP1, GREB1, GREM2, HEXIM1, HIC1, HNRNPAB, HOXC10, HRH1, HRH2, HRH3, HRH4, HTR1A, …	152
Sens0vsRes0	Cancer	esophageal carcinoma	esophageal carcinoma	2.78e-10	AJAP1, ANO1, APOB, ARC, ASTN2, ATAD2B, BCORL1, BOC, BRSK1, CA10, CACNA1E, CACNA1H, CALML4, CCDC92, CEBPB, CELSR2, CHD5, CIITA, CLPB, COL22A1, COLEC11, CPEB2, CTNNB1, CYP7B1, DAD1, DEC1, DNAJC5, DPYSL3, ELMO1, ENAH, FAM49A, FAT3, FGD5, FGFR3, FLYWCH1, FMN2, FNDC3B, FOXO3, FOXP1, FRG2C, GABRD, GNPAT, GRIA1, HS6ST1, HYDIN, IGF1R, IGFN1, INHBB, IRAK2, IRF5, KCNJ12, KCNU1, KDR, KIF16B, KMT2D, LY6E, LY…	117
Sens0vsRes0	Organismal Injury and Abnormalities	esophageal carcinoma	esophageal carcinoma	2.78e-10	AJAP1, ANO1, APOB, ARC, ASTN2, ATAD2B, BCORL1, BOC, BRSK1, CA10, CACNA1E, CACNA1H, CALML4, CCDC92, CEBPB, CELSR2, CHD5, CIITA, CLPB, COL22A1, COLEC11, CPEB2, CTNNB1, CYP7B1, DAD1, DEC1, DNAJC5, DPYSL3, ELMO1, ENAH, FAM49A, FAT3, FGD5, FGFR3, FLYWCH1, FMN2, FNDC3B, FOXO3, FOXP1, FRG2C, GABRD, GNPAT, GRIA1, HS6ST1, HYDIN, IGF1R, IGFN1, INHBB, IRAK2, IRF5, KCNJ12, KCNU1, KDR, KIF16B, KMT2D, LY6E, LY…	117
Sens0vsRes0	Gastrointestinal Disease	esophageal carcinoma	esophageal carcinoma	2.78e-10	AJAP1, ANO1, APOB, ARC, ASTN2, ATAD2B, BCORL1, BOC, BRSK1, CA10, CACNA1E, CACNA1H, CALML4, CCDC92, CEBPB, CELSR2, CHD5, CIITA, CLPB, COL22A1, COLEC11, CPEB2, CTNNB1, CYP7B1, DAD1, DEC1, DNAJC5, DPYSL3, ELMO1, ENAH, FAM49A, FAT3, FGD5, FGFR3, FLYWCH1, FMN2, FNDC3B, FOXO3, FOXP1, FRG2C, GABRD, GNPAT, GRIA1, HS6ST1, HYDIN, IGF1R, IGFN1, INHBB, IRAK2, IRF5, KCNJ12, KCNU1, KDR, KIF16B, KMT2D, LY6E, LY…	117
Sens0vsRes0	Cellular Development	neuritogenesis	neuritogenesis	2.78e-10	ADCY1, ADGRB1, ADORA2A, ATG7, BCL11B, BMP7, BOC, BRSK1, CACNA1H, CAMSAP1, CCK, CDKN1A, CELSR2, CNTNAP2, CREB1, CRHR1, CRK, CTNNA2, CTNNB1, CUX2, CXCL12, DAB2IP, DDR1, DICER1, DOCK1, DPYSL3, DPYSL5, DSCAM, DYRK1A, EDNRA, EHD1, EIF4EBP2, ELFN1, ELMO1, EPHA4, FBXO31, FGF4, FGFR1, FLRT1, FMR1, FSHR, GDNF, GFRA1, GRIN1, GRM4, IGF1R, INHBA, ITGA3, KALRN, KDR, KIF2A, KIRREL3, KLF7, LEP, LHX1, LIFR, LING…	117
Sens0vsRes0	Nervous System Development and Function	neuritogenesis	neuritogenesis	2.78e-10	ADCY1, ADGRB1, ADORA2A, ATG7, BCL11B, BMP7, BOC, BRSK1, CACNA1H, CAMSAP1, CCK, CDKN1A, CELSR2, CNTNAP2, CREB1, CRHR1, CRK, CTNNA2, CTNNB1, CUX2, CXCL12, DAB2IP, DDR1, DICER1, DOCK1, DPYSL3, DPYSL5, DSCAM, DYRK1A, EDNRA, EHD1, EIF4EBP2, ELFN1, ELMO1, EPHA4, FBXO31, FGF4, FGFR1, FLRT1, FMR1, FSHR, GDNF, GFRA1, GRIN1, GRM4, IGF1R, INHBA, ITGA3, KALRN, KDR, KIF2A, KIRREL3, KLF7, LEP, LHX1, LIFR, LING…	117
Sens0vsRes0	Cellular Growth and Proliferation	neuritogenesis	neuritogenesis	2.78e-10	ADCY1, ADGRB1, ADORA2A, ATG7, BCL11B, BMP7, BOC, BRSK1, CACNA1H, CAMSAP1, CCK, CDKN1A, CELSR2, CNTNAP2, CREB1, CRHR1, CRK, CTNNA2, CTNNB1, CUX2, CXCL12, DAB2IP, DDR1, DICER1, DOCK1, DPYSL3, DPYSL5, DSCAM, DYRK1A, EDNRA, EHD1, EIF4EBP2, ELFN1, ELMO1, EPHA4, FBXO31, FGF4, FGFR1, FLRT1, FMR1, FSHR, GDNF, GFRA1, GRIN1, GRM4, IGF1R, INHBA, ITGA3, KALRN, KDR, KIF2A, KIRREL3, KLF7, LEP, LHX1, LIFR, LING…	117
Sens0vsRes0	Tissue Development	neuritogenesis	neuritogenesis	2.78e-10	ADCY1, ADGRB1, ADORA2A, ATG7, BCL11B, BMP7, BOC, BRSK1, CACNA1H, CAMSAP1, CCK, CDKN1A, CELSR2, CNTNAP2, CREB1, CRHR1, CRK, CTNNA2, CTNNB1, CUX2, CXCL12, DAB2IP, DDR1, DICER1, DOCK1, DPYSL3, DPYSL5, DSCAM, DYRK1A, EDNRA, EHD1, EIF4EBP2, ELFN1, ELMO1, EPHA4, FBXO31, FGF4, FGFR1, FLRT1, FMR1, FSHR, GDNF, GFRA1, GRIN1, GRM4, IGF1R, INHBA, ITGA3, KALRN, KDR, KIF2A, KIRREL3, KLF7, LEP, LHX1, LIFR, LING…	117
Sens0vsRes0	Cell Morphology	neuritogenesis	neuritogenesis	2.78e-10	ADCY1, ADGRB1, ADORA2A, ATG7, BCL11B, BMP7, BOC, BRSK1, CACNA1H, CAMSAP1, CCK, CDKN1A, CELSR2, CNTNAP2, CREB1, CRHR1, CRK, CTNNA2, CTNNB1, CUX2, CXCL12, DAB2IP, DDR1, DICER1, DOCK1, DPYSL3, DPYSL5, DSCAM, DYRK1A, EDNRA, EHD1, EIF4EBP2, ELFN1, ELMO1, EPHA4, FBXO31, FGF4, FGFR1, FLRT1, FMR1, FSHR, GDNF, GFRA1, GRIN1, GRM4, IGF1R, INHBA, ITGA3, KALRN, KDR, KIF2A, KIRREL3, KLF7, LEP, LHX1, LIFR, LING…	117
Sens0vsRes0	Cellular Assembly and Organization	neuritogenesis	neuritogenesis	2.78e-10	ADCY1, ADGRB1, ADORA2A, ATG7, BCL11B, BMP7, BOC, BRSK1, CACNA1H, CAMSAP1, CCK, CDKN1A, CELSR2, CNTNAP2, CREB1, CRHR1, CRK, CTNNA2, CTNNB1, CUX2, CXCL12, DAB2IP, DDR1, DICER1, DOCK1, DPYSL3, DPYSL5, DSCAM, DYRK1A, EDNRA, EHD1, EIF4EBP2, ELFN1, ELMO1, EPHA4, FBXO31, FGF4, FGFR1, FLRT1, FMR1, FSHR, GDNF, GFRA1, GRIN1, GRM4, IGF1R, INHBA, ITGA3, KALRN, KDR, KIF2A, KIRREL3, KLF7, LEP, LHX1, LIFR, LING…	117
Sens0vsRes0	Cellular Function and Maintenance	neuritogenesis	neuritogenesis	2.78e-10	ADCY1, ADGRB1, ADORA2A, ATG7, BCL11B, BMP7, BOC, BRSK1, CACNA1H, CAMSAP1, CCK, CDKN1A, CELSR2, CNTNAP2, CREB1, CRHR1, CRK, CTNNA2, CTNNB1, CUX2, CXCL12, DAB2IP, DDR1, DICER1, DOCK1, DPYSL3, DPYSL5, DSCAM, DYRK1A, EDNRA, EHD1, EIF4EBP2, ELFN1, ELMO1, EPHA4, FBXO31, FGF4, FGFR1, FLRT1, FMR1, FSHR, GDNF, GFRA1, GRIN1, GRM4, IGF1R, INHBA, ITGA3, KALRN, KDR, KIF2A, KIRREL3, KLF7, LEP, LHX1, LIFR, LING…	117
Sens0vsRes0	Cellular Development	formation	formation of plasma membrane projections	2.97e-10	ADCY1, ADGRB1, ADORA2A, ATG7, BCL11B, BMP7, BOC, BRSK1, CACNA1H, CAMSAP1, CCK, CDH1, CDKN1A, CELSR2, CNTNAP2, CREB1, CRHR1, CRK, CTNNA2, CTNNB1, CUX2, CXCL12, DAB2IP, DDR1, DICER1, DOCK1, DPYSL3, DPYSL5, DSCAM, DYRK1A, EDNRA, EHD1, EIF4EBP2, ELFN1, ELMO1, EPHA4, FBXO31, FGF4, FGFR1, FLRT1, FMR1, FSHR, GDNF, GFRA1, GRIN1, GRM4, IGF1R, INHBA, ITGA3, KALRN, KDR, KIF2A, KIRREL3, KITLG, KLF7, LEP, LHX…	120
Sens0vsRes0	Cellular Growth and Proliferation	formation	formation of plasma membrane projections	2.97e-10	ADCY1, ADGRB1, ADORA2A, ATG7, BCL11B, BMP7, BOC, BRSK1, CACNA1H, CAMSAP1, CCK, CDH1, CDKN1A, CELSR2, CNTNAP2, CREB1, CRHR1, CRK, CTNNA2, CTNNB1, CUX2, CXCL12, DAB2IP, DDR1, DICER1, DOCK1, DPYSL3, DPYSL5, DSCAM, DYRK1A, EDNRA, EHD1, EIF4EBP2, ELFN1, ELMO1, EPHA4, FBXO31, FGF4, FGFR1, FLRT1, FMR1, FSHR, GDNF, GFRA1, GRIN1, GRM4, IGF1R, INHBA, ITGA3, KALRN, KDR, KIF2A, KIRREL3, KITLG, KLF7, LEP, LHX…	120
Sens0vsRes0	Cell Morphology	formation	formation of plasma membrane projections	2.97e-10	ADCY1, ADGRB1, ADORA2A, ATG7, BCL11B, BMP7, BOC, BRSK1, CACNA1H, CAMSAP1, CCK, CDH1, CDKN1A, CELSR2, CNTNAP2, CREB1, CRHR1, CRK, CTNNA2, CTNNB1, CUX2, CXCL12, DAB2IP, DDR1, DICER1, DOCK1, DPYSL3, DPYSL5, DSCAM, DYRK1A, EDNRA, EHD1, EIF4EBP2, ELFN1, ELMO1, EPHA4, FBXO31, FGF4, FGFR1, FLRT1, FMR1, FSHR, GDNF, GFRA1, GRIN1, GRM4, IGF1R, INHBA, ITGA3, KALRN, KDR, KIF2A, KIRREL3, KITLG, KLF7, LEP, LHX…	120
Sens0vsRes0	Cellular Assembly and Organization	formation	formation of plasma membrane projections	2.97e-10	ADCY1, ADGRB1, ADORA2A, ATG7, BCL11B, BMP7, BOC, BRSK1, CACNA1H, CAMSAP1, CCK, CDH1, CDKN1A, CELSR2, CNTNAP2, CREB1, CRHR1, CRK, CTNNA2, CTNNB1, CUX2, CXCL12, DAB2IP, DDR1, DICER1, DOCK1, DPYSL3, DPYSL5, DSCAM, DYRK1A, EDNRA, EHD1, EIF4EBP2, ELFN1, ELMO1, EPHA4, FBXO31, FGF4, FGFR1, FLRT1, FMR1, FSHR, GDNF, GFRA1, GRIN1, GRM4, IGF1R, INHBA, ITGA3, KALRN, KDR, KIF2A, KIRREL3, KITLG, KLF7, LEP, LHX…	120
Sens0vsRes0	Cellular Function and Maintenance	formation	formation of plasma membrane projections	2.97e-10	ADCY1, ADGRB1, ADORA2A, ATG7, BCL11B, BMP7, BOC, BRSK1, CACNA1H, CAMSAP1, CCK, CDH1, CDKN1A, CELSR2, CNTNAP2, CREB1, CRHR1, CRK, CTNNA2, CTNNB1, CUX2, CXCL12, DAB2IP, DDR1, DICER1, DOCK1, DPYSL3, DPYSL5, DSCAM, DYRK1A, EDNRA, EHD1, EIF4EBP2, ELFN1, ELMO1, EPHA4, FBXO31, FGF4, FGFR1, FLRT1, FMR1, FSHR, GDNF, GFRA1, GRIN1, GRM4, IGF1R, INHBA, ITGA3, KALRN, KDR, KIF2A, KIRREL3, KITLG, KLF7, LEP, LHX…	120
Sens0vsRes0	Cancer	uterine tumor	uterine tumor	3.02e-10	AAAS, AASS, ABCA13, ABCC8, ABCD4, ACOT12, ACSBG2, ACTRT2, ADAM23, ADAMTSL4, ADARB1, ADCY1, ADCY2, ADRA2A, ADRA2C, ADRB2, AFAP1L2, AJAP1, ALG10, ALG10B, AMOTL2, ANKRD30B, ANO4, AOAH, AP5B1, APBA2, APBB1IP, APOB, ARAP3, ARHGAP20, ARHGEF10, ARID1B, ASTN2, ATAD2B, ATG7, ATP10A, ATP11B, ATP9A, ATRNL1, BBS9, BCL11A, BCORL1, BDP1, BIRC2, BMP7, BMPER, C10orf90, C17orf67, C19orf57, C1orf174, C1orf87, C2or…	469
Sens0vsRes0	Organismal Injury and Abnormalities	uterine tumor	uterine tumor	3.02e-10	AAAS, AASS, ABCA13, ABCC8, ABCD4, ACOT12, ACSBG2, ACTRT2, ADAM23, ADAMTSL4, ADARB1, ADCY1, ADCY2, ADRA2A, ADRA2C, ADRB2, AFAP1L2, AJAP1, ALG10, ALG10B, AMOTL2, ANKRD30B, ANO4, AOAH, AP5B1, APBA2, APBB1IP, APOB, ARAP3, ARHGAP20, ARHGEF10, ARID1B, ASTN2, ATAD2B, ATG7, ATP10A, ATP11B, ATP9A, ATRNL1, BBS9, BCL11A, BCORL1, BDP1, BIRC2, BMP7, BMPER, C10orf90, C17orf67, C19orf57, C1orf174, C1orf87, C2or…	469
Sens0vsRes0	Reproductive System Disease	uterine tumor	uterine tumor	3.02e-10	AAAS, AASS, ABCA13, ABCC8, ABCD4, ACOT12, ACSBG2, ACTRT2, ADAM23, ADAMTSL4, ADARB1, ADCY1, ADCY2, ADRA2A, ADRA2C, ADRB2, AFAP1L2, AJAP1, ALG10, ALG10B, AMOTL2, ANKRD30B, ANO4, AOAH, AP5B1, APBA2, APBB1IP, APOB, ARAP3, ARHGAP20, ARHGEF10, ARID1B, ASTN2, ATAD2B, ATG7, ATP10A, ATP11B, ATP9A, ATRNL1, BBS9, BCL11A, BCORL1, BDP1, BIRC2, BMP7, BMPER, C10orf90, C17orf67, C19orf57, C1orf174, C1orf87, C2or…	469
Sens0vsRes0	Embryonic Development	development	limb development	4.18e-10	AFF3, ALX3, ATG7, BMP7, CACNA1C, CHD7, CTNNB1, DICER1, DKK1, EN1, EN2, FGF4, FGFR1, FGFR3, GHRHR, GLI2, GNAS, HOXC10, HOXC9, HOXD10, HTR4, IGF2, IHH, IMPAD1, IRF6, ITGA11, ITGA3, KDR, LEP, LMBR1, LRP5, MECOM, MSX1, MSX2, MYCN, NOG, NOS3, NOTCH1, NPPB, NPR1, NR2F2, PBX1, PCSK5, PKDCC, POR, PRRX1, RARB, SKI, SP7, SPRED2, TBX3, TFAP2B, WDPCP, WNT9A, ZNF521	55
Sens0vsRes0	Organismal Development	development	limb development	4.18e-10	AFF3, ALX3, ATG7, BMP7, CACNA1C, CHD7, CTNNB1, DICER1, DKK1, EN1, EN2, FGF4, FGFR1, FGFR3, GHRHR, GLI2, GNAS, HOXC10, HOXC9, HOXD10, HTR4, IGF2, IHH, IMPAD1, IRF6, ITGA11, ITGA3, KDR, LEP, LMBR1, LRP5, MECOM, MSX1, MSX2, MYCN, NOG, NOS3, NOTCH1, NPPB, NPR1, NR2F2, PBX1, PCSK5, PKDCC, POR, PRRX1, RARB, SKI, SP7, SPRED2, TBX3, TFAP2B, WDPCP, WNT9A, ZNF521	55
Sens0vsRes0	Skeletal and Muscular System Development and Function	development	limb development	4.18e-10	AFF3, ALX3, ATG7, BMP7, CACNA1C, CHD7, CTNNB1, DICER1, DKK1, EN1, EN2, FGF4, FGFR1, FGFR3, GHRHR, GLI2, GNAS, HOXC10, HOXC9, HOXD10, HTR4, IGF2, IHH, IMPAD1, IRF6, ITGA11, ITGA3, KDR, LEP, LMBR1, LRP5, MECOM, MSX1, MSX2, MYCN, NOG, NOS3, NOTCH1, NPPB, NPR1, NR2F2, PBX1, PCSK5, PKDCC, POR, PRRX1, RARB, SKI, SP7, SPRED2, TBX3, TFAP2B, WDPCP, WNT9A, ZNF521	55
Sens0vsRes0	Cancer	upper aerodigestive tract carcinoma	upper aerodigestive tract carcinoma	4.5e-10	AJAP1, AKAP1, ANO1, APOB, ARC, ASTN2, ATAD2B, ATRNL1, BCORL1, BOC, BRSK1, CA10, CACNA1E, CACNA1H, CALML4, CCDC92, CD276, CDH18, CEBPB, CELSR2, CHD5, CIITA, CLPB, COL22A1, COLEC11, CPEB2, CPXM2, CTNNB1, CTSH, CXCL12, CXCR4, CYP7B1, DAD1, DEC1, DNAJC5, DPYSL3, ELMO1, EMILIN2, ENAH, FADD, FAM49A, FASN, FAT3, FGD5, FGFR3, FLYWCH1, FMN2, FNDC3B, FOLH1, FOXO3, FOXP1, FRG2C, GABRD, GNAS, GNPAT, GPC6, GR…	149
Sens0vsRes0	Organismal Injury and Abnormalities	upper aerodigestive tract carcinoma	upper aerodigestive tract carcinoma	4.5e-10	AJAP1, AKAP1, ANO1, APOB, ARC, ASTN2, ATAD2B, ATRNL1, BCORL1, BOC, BRSK1, CA10, CACNA1E, CACNA1H, CALML4, CCDC92, CD276, CDH18, CEBPB, CELSR2, CHD5, CIITA, CLPB, COL22A1, COLEC11, CPEB2, CPXM2, CTNNB1, CTSH, CXCL12, CXCR4, CYP7B1, DAD1, DEC1, DNAJC5, DPYSL3, ELMO1, EMILIN2, ENAH, FADD, FAM49A, FASN, FAT3, FGD5, FGFR3, FLYWCH1, FMN2, FNDC3B, FOLH1, FOXO3, FOXP1, FRG2C, GABRD, GNAS, GNPAT, GPC6, GR…	149
Sens0vsRes0	Cancer	thoracic neoplasm	thoracic neoplasm	4.8e-10	ABCA13, ADAM15, ADAM23, ADCY2, ADCYAP1R1, ADORA2A, AICDA, AIPL1, AJAP1, AKAP1, ALCAM, ALK, APBB1IP, APOB, ASTN2, ATG7, ATP10A, ATP2B2, ATRNL1, B3GAT1, BEND5, BPTF, BRSK1, C1orf159, CACNA1E, CACNA2D1, CACNG5, CAMSAP1, CBLN1, CCK, CCL5, CD300C, CDH1, CDKN1A, CECR2, CEP162, CHD5, CHD6, CHD7, CHRM3, CHRNA4, CIITA, CLDN3, CLPB, CNTNAP2, COL22A1, COL6A6, COPB2, COPS6, CPEB2, CPNE7, CRK, CSF1R, CTNNB1, …	302
Sens0vsRes0	Organismal Injury and Abnormalities	thoracic neoplasm	thoracic neoplasm	4.8e-10	ABCA13, ADAM15, ADAM23, ADCY2, ADCYAP1R1, ADORA2A, AICDA, AIPL1, AJAP1, AKAP1, ALCAM, ALK, APBB1IP, APOB, ASTN2, ATG7, ATP10A, ATP2B2, ATRNL1, B3GAT1, BEND5, BPTF, BRSK1, C1orf159, CACNA1E, CACNA2D1, CACNG5, CAMSAP1, CBLN1, CCK, CCL5, CD300C, CDH1, CDKN1A, CECR2, CEP162, CHD5, CHD6, CHD7, CHRM3, CHRNA4, CIITA, CLDN3, CLPB, CNTNAP2, COL22A1, COL6A6, COPB2, COPS6, CPEB2, CPNE7, CRK, CSF1R, CTNNB1, …	302
Sens0vsRes0	Cancer	malignant neoplasm of aerodigestive tract	malignant neoplasm of aerodigestive tract	5.46e-10	AJAP1, AKAP1, ANO1, APOB, ARC, ASTN2, ATAD2B, ATRNL1, BCORL1, BOC, BRSK1, CA10, CACNA1E, CACNA1H, CALML4, CCDC92, CD276, CDH18, CDKN1A, CEBPB, CELSR2, CHD5, CIITA, CLPB, COL22A1, COLEC11, CPEB2, CPXM2, CTNNB1, CTSH, CXCL12, CXCR4, CYP7B1, DAD1, DEC1, DNAJC5, DPYSL3, ELMO1, EMILIN2, ENAH, FADD, FAM49A, FASN, FAT3, FGD5, FGFR3, FLYWCH1, FMN2, FNDC3B, FOLH1, FOXO3, FOXP1, FRG2C, GABRD, GNAS, GNPAT, …	158
Sens0vsRes0	Organismal Injury and Abnormalities	malignant neoplasm of aerodigestive tract	malignant neoplasm of aerodigestive tract	5.46e-10	AJAP1, AKAP1, ANO1, APOB, ARC, ASTN2, ATAD2B, ATRNL1, BCORL1, BOC, BRSK1, CA10, CACNA1E, CACNA1H, CALML4, CCDC92, CD276, CDH18, CDKN1A, CEBPB, CELSR2, CHD5, CIITA, CLPB, COL22A1, COLEC11, CPEB2, CPXM2, CTNNB1, CTSH, CXCL12, CXCR4, CYP7B1, DAD1, DEC1, DNAJC5, DPYSL3, ELMO1, EMILIN2, ENAH, FADD, FAM49A, FASN, FAT3, FGD5, FGFR3, FLYWCH1, FMN2, FNDC3B, FOLH1, FOXO3, FOXP1, FRG2C, GABRD, GNAS, GNPAT, …	158
Sens0vsRes0	Organismal Injury and Abnormalities	abnormal morphology	abnormal morphology of brain	5.7e-10	ADCY1, ADGRA2, ALK, ATP2B2, BCR, BHLHE22, BRSK1, CBLN1, CCND2, CELSR2, CHRNA4, CNTNAP2, COL18A1, CPLX2, CTNNA2, CUX2, CXCL12, CXCR4, DKK1, DYRK1A, EIF4EBP2, EN1, EN2, EPHA4, FEZF1, FGFR1, FMR1, FOXA2, FSHR, GABRB3, GDF7, GLI2, GNAS, GNPAT, GRIN1, GRIN2B, GSC, HAND1, HMX2, IGF1R, ITGA3, KALRN, KCNA1, KIF2A, KLF7, LHX4, LHX5, LHX6, LRRTM1, LRRTM4, MECOM, MSI1, MSX2, MYCN, MYH10, NEUROD4, NEUROD6, N…	90
Sens0vsRes0	Organismal Development	abnormal morphology	abnormal morphology of brain	5.7e-10	ADCY1, ADGRA2, ALK, ATP2B2, BCR, BHLHE22, BRSK1, CBLN1, CCND2, CELSR2, CHRNA4, CNTNAP2, COL18A1, CPLX2, CTNNA2, CUX2, CXCL12, CXCR4, DKK1, DYRK1A, EIF4EBP2, EN1, EN2, EPHA4, FEZF1, FGFR1, FMR1, FOXA2, FSHR, GABRB3, GDF7, GLI2, GNAS, GNPAT, GRIN1, GRIN2B, GSC, HAND1, HMX2, IGF1R, ITGA3, KALRN, KCNA1, KIF2A, KLF7, LHX4, LHX5, LHX6, LRRTM1, LRRTM4, MECOM, MSI1, MSX2, MYCN, MYH10, NEUROD4, NEUROD6, N…	90
Sens0vsRes0	Nervous System Development and Function	abnormal morphology	abnormal morphology of brain	5.7e-10	ADCY1, ADGRA2, ALK, ATP2B2, BCR, BHLHE22, BRSK1, CBLN1, CCND2, CELSR2, CHRNA4, CNTNAP2, COL18A1, CPLX2, CTNNA2, CUX2, CXCL12, CXCR4, DKK1, DYRK1A, EIF4EBP2, EN1, EN2, EPHA4, FEZF1, FGFR1, FMR1, FOXA2, FSHR, GABRB3, GDF7, GLI2, GNAS, GNPAT, GRIN1, GRIN2B, GSC, HAND1, HMX2, IGF1R, ITGA3, KALRN, KCNA1, KIF2A, KLF7, LHX4, LHX5, LHX6, LRRTM1, LRRTM4, MECOM, MSI1, MSX2, MYCN, MYH10, NEUROD4, NEUROD6, N…	90
Sens0vsRes0	Neurological Disease	abnormal morphology	abnormal morphology of brain	5.7e-10	ADCY1, ADGRA2, ALK, ATP2B2, BCR, BHLHE22, BRSK1, CBLN1, CCND2, CELSR2, CHRNA4, CNTNAP2, COL18A1, CPLX2, CTNNA2, CUX2, CXCL12, CXCR4, DKK1, DYRK1A, EIF4EBP2, EN1, EN2, EPHA4, FEZF1, FGFR1, FMR1, FOXA2, FSHR, GABRB3, GDF7, GLI2, GNAS, GNPAT, GRIN1, GRIN2B, GSC, HAND1, HMX2, IGF1R, ITGA3, KALRN, KCNA1, KIF2A, KLF7, LHX4, LHX5, LHX6, LRRTM1, LRRTM4, MECOM, MSI1, MSX2, MYCN, MYH10, NEUROD4, NEUROD6, N…	90
Sens0vsRes0	Organ Morphology	abnormal morphology	abnormal morphology of brain	5.7e-10	ADCY1, ADGRA2, ALK, ATP2B2, BCR, BHLHE22, BRSK1, CBLN1, CCND2, CELSR2, CHRNA4, CNTNAP2, COL18A1, CPLX2, CTNNA2, CUX2, CXCL12, CXCR4, DKK1, DYRK1A, EIF4EBP2, EN1, EN2, EPHA4, FEZF1, FGFR1, FMR1, FOXA2, FSHR, GABRB3, GDF7, GLI2, GNAS, GNPAT, GRIN1, GRIN2B, GSC, HAND1, HMX2, IGF1R, ITGA3, KALRN, KCNA1, KIF2A, KLF7, LHX4, LHX5, LHX6, LRRTM1, LRRTM4, MECOM, MSI1, MSX2, MYCN, MYH10, NEUROD4, NEUROD6, N…	90
Sens0vsRes0	Cancer	esophageal cancer	esophageal cancer	6.42e-10	AJAP1, ANO1, APOB, ARC, ASTN2, ATAD2B, BCORL1, BOC, BRSK1, CA10, CACNA1E, CACNA1H, CALML4, CCDC92, CDKN1A, CEBPB, CELSR2, CHD5, CIITA, CLPB, COL22A1, COLEC11, CPEB2, CTNNB1, CYP7B1, DAD1, DEC1, DNAJC5, DPYSL3, ELMO1, ENAH, FAM49A, FAT3, FGD5, FGFR3, FLYWCH1, FMN2, FNDC3B, FOXO3, FOXP1, FRG2C, GABRD, GNPAT, GRIA1, HS6ST1, HYDIN, IGF1R, IGFN1, INHBB, IRAK2, IRF5, KCNJ12, KCNU1, KDR, KIF16B, KMT2D, …	123
Sens0vsRes0	Organismal Injury and Abnormalities	esophageal cancer	esophageal cancer	6.42e-10	AJAP1, ANO1, APOB, ARC, ASTN2, ATAD2B, BCORL1, BOC, BRSK1, CA10, CACNA1E, CACNA1H, CALML4, CCDC92, CDKN1A, CEBPB, CELSR2, CHD5, CIITA, CLPB, COL22A1, COLEC11, CPEB2, CTNNB1, CYP7B1, DAD1, DEC1, DNAJC5, DPYSL3, ELMO1, ENAH, FAM49A, FAT3, FGD5, FGFR3, FLYWCH1, FMN2, FNDC3B, FOXO3, FOXP1, FRG2C, GABRD, GNPAT, GRIA1, HS6ST1, HYDIN, IGF1R, IGFN1, INHBB, IRAK2, IRF5, KCNJ12, KCNU1, KDR, KIF16B, KMT2D, …	123
Sens0vsRes0	Gastrointestinal Disease	esophageal cancer	esophageal cancer	6.42e-10	AJAP1, ANO1, APOB, ARC, ASTN2, ATAD2B, BCORL1, BOC, BRSK1, CA10, CACNA1E, CACNA1H, CALML4, CCDC92, CDKN1A, CEBPB, CELSR2, CHD5, CIITA, CLPB, COL22A1, COLEC11, CPEB2, CTNNB1, CYP7B1, DAD1, DEC1, DNAJC5, DPYSL3, ELMO1, ENAH, FAM49A, FAT3, FGD5, FGFR3, FLYWCH1, FMN2, FNDC3B, FOXO3, FOXP1, FRG2C, GABRD, GNPAT, GRIA1, HS6ST1, HYDIN, IGF1R, IGFN1, INHBB, IRAK2, IRF5, KCNJ12, KCNU1, KDR, KIF16B, KMT2D, …	123
Sens0vsRes0	Cancer	endometrial cancer	endometrial cancer	6.49e-10	AAAS, AASS, ABCA13, ABCC8, ABCD4, ACOT12, ACSBG2, ACTRT2, ADAM23, ADAMTSL4, ADCY1, ADCY2, AFAP1L2, AJAP1, ALG10, ALG10B, AMOTL2, ANKRD30B, ANO4, APBA2, APBB1IP, APOB, ARAP3, ARHGAP20, ARHGEF10, ARID1B, ASTN2, ATAD2B, ATP10A, ATP11B, ATP9A, BBS9, BCL11A, BCORL1, BDP1, BIRC2, BMP7, BMPER, C10orf90, C17orf67, C19orf57, C1orf174, C1orf87, C2orf71, C5orf38, C8A, CA10, CA2, CA8, CACNA1C, CACNA1E, CACNA…	416
Sens0vsRes0	Organismal Injury and Abnormalities	endometrial cancer	endometrial cancer	6.49e-10	AAAS, AASS, ABCA13, ABCC8, ABCD4, ACOT12, ACSBG2, ACTRT2, ADAM23, ADAMTSL4, ADCY1, ADCY2, AFAP1L2, AJAP1, ALG10, ALG10B, AMOTL2, ANKRD30B, ANO4, APBA2, APBB1IP, APOB, ARAP3, ARHGAP20, ARHGEF10, ARID1B, ASTN2, ATAD2B, ATP10A, ATP11B, ATP9A, BBS9, BCL11A, BCORL1, BDP1, BIRC2, BMP7, BMPER, C10orf90, C17orf67, C19orf57, C1orf174, C1orf87, C2orf71, C5orf38, C8A, CA10, CA2, CA8, CACNA1C, CACNA1E, CACNA…	416
Sens0vsRes0	Reproductive System Disease	endometrial cancer	endometrial cancer	6.49e-10	AAAS, AASS, ABCA13, ABCC8, ABCD4, ACOT12, ACSBG2, ACTRT2, ADAM23, ADAMTSL4, ADCY1, ADCY2, AFAP1L2, AJAP1, ALG10, ALG10B, AMOTL2, ANKRD30B, ANO4, APBA2, APBB1IP, APOB, ARAP3, ARHGAP20, ARHGEF10, ARID1B, ASTN2, ATAD2B, ATP10A, ATP11B, ATP9A, BBS9, BCL11A, BCORL1, BDP1, BIRC2, BMP7, BMPER, C10orf90, C17orf67, C19orf57, C1orf174, C1orf87, C2orf71, C5orf38, C8A, CA10, CA2, CA8, CACNA1C, CACNA1E, CACNA…	416
Sens0vsRes0	Nervous System Development and Function	morphology	morphology of nervous tissue	7.43e-10	ADCYAP1R1, ADGRB1, AIPL1, ATP2B2, BHLHE23, BRSK1, CBLN1, CCND2, CDH23, CNGA3, CNTNAP2, COL13A1, CRHR1, CTNNA2, DICER1, DNAJC5, DOK7, DPYSL3, DPYSL5, DSCAM, DYRK1A, EIF4EBP2, ELFN1, FAT3, FEZF1, FGFR3, FMR1, FOXA1, FOXA2, GDF7, GDNF, GFRA1, GLI2, GNPAT, GRIA1, GRID1, GRIN1, IGF1R, IHH, ITGA3, KALRN, KIF26A, KIF2A, KLF7, LEP, LHX4, LHX6, LHX8, LIFR, LINGO1, LRPAP1, LRRTM1, MAL, MAPT, MBP, MMP24, MY…	108
Sens0vsRes0	Tissue Morphology	morphology	morphology of nervous tissue	7.43e-10	ADCYAP1R1, ADGRB1, AIPL1, ATP2B2, BHLHE23, BRSK1, CBLN1, CCND2, CDH23, CNGA3, CNTNAP2, COL13A1, CRHR1, CTNNA2, DICER1, DNAJC5, DOK7, DPYSL3, DPYSL5, DSCAM, DYRK1A, EIF4EBP2, ELFN1, FAT3, FEZF1, FGFR3, FMR1, FOXA1, FOXA2, GDF7, GDNF, GFRA1, GLI2, GNPAT, GRIA1, GRID1, GRIN1, IGF1R, IHH, ITGA3, KALRN, KIF26A, KIF2A, KLF7, LEP, LHX4, LHX6, LHX8, LIFR, LINGO1, LRPAP1, LRRTM1, MAL, MAPT, MBP, MMP24, MY…	108
Sens0vsRes0	Tissue Development	development	development of epithelial tissue	7.65e-10	ADAM15, ADAMTSL4, ADGRB1, ADRM1, ANG, BCL11B, BMP7, BMPER, BPI, CA2, CDH1, CDKN1A, CEBPB, CHD7, CLDN3, COL18A1, CRYGS, CSF1R, CTNNB1, CXCL12, CXCR4, CYP4F2, DICER1, DKK1, DMRT1, ECM1, EGFL7, ELN, EPHA2, FGF3, FGFR1, FGFR3, FOXF1, FOXO3, FSHR, GDF7, GDNF, GLI2, GPC1, HEYL, HOXB4, HOXC9, HRH1, HRH2, HTR4, HYDIN, IGF2, IHH, IL1RN, INHBA, INHBB, KDR, KIT, KITLG, LAMA5, LEP, LHX1, LRPAP1, MAP7, MITF, …	102
Sens0vsRes0	Nervous System Development and Function	sensation	sensation	8.67e-10	ACTG1, ADORA2A, ADRA2A, ADRA2C, ADRB2, ALG10, ATP2B2, BHLHE22, CACNA1E, CACNA1H, CACNA2D1, CCK, CCL5, CDH1, CDH23, CEACAM16, CHD7, CHRNA4, CNTNAP2, CRHR1, CRHR2, CXCL12, DLG2, DNAJC5, EDNRA, FGFR1, FMR1, GABRB3, GALR2, GDF6, GRID1, GRIN1, GRM4, IL1RN, KCNA1, KCNA6, KCNE1, KCNMA1, MBP, MGLL, MMP24, MYH14, MYO3A, MYO6, NTSR1, NTSR2, OTOS, PENK, POU2F3, POU4F1, POU4F2, PRLHR, PTN, SCN10A, SLC12A7, S…	68
Sens0vsRes0	Cancer	connective tissue tumor	connective tissue tumor	8.72e-10	ACADS, ADAMTS17, ALDH5A1, ALK, APOB, ARHGEF10, ATP10A, BCAS1, BCORL1, BCR, BPTF, C1orf159, CACNA1E, CACNA1H, CACNA1S, CACNA2D1, CACNA2D4, CAMSAP3, CASQ2, CCND2, CCNE1, CDCP2, CDH1, CDH23, CDKN1A, CEBPB, CETP, CIITA, CLDN3, CNTNAP2, COL13A1, COL18A1, COL22A1, COL27A1, COL6A1, COL9A3, COLEC11, CPEB2, CREB1, CSF1R, CTBP2, CTNNB1, CXCL12, CYP4F2, DCT, DDR1, DICER1, DLX4, DOCK1, DPEP1, DPP6, EPHA2, ER…	229
Sens0vsRes0	Organismal Injury and Abnormalities	connective tissue tumor	connective tissue tumor	8.72e-10	ACADS, ADAMTS17, ALDH5A1, ALK, APOB, ARHGEF10, ATP10A, BCAS1, BCORL1, BCR, BPTF, C1orf159, CACNA1E, CACNA1H, CACNA1S, CACNA2D1, CACNA2D4, CAMSAP3, CASQ2, CCND2, CCNE1, CDCP2, CDH1, CDH23, CDKN1A, CEBPB, CETP, CIITA, CLDN3, CNTNAP2, COL13A1, COL18A1, COL22A1, COL27A1, COL6A1, COL9A3, COLEC11, CPEB2, CREB1, CSF1R, CTBP2, CTNNB1, CXCL12, CYP4F2, DCT, DDR1, DICER1, DLX4, DOCK1, DPEP1, DPP6, EPHA2, ER…	229
Sens0vsRes0	Cancer	lung tumor	lung tumor	9.64e-10	ABCA13, ADAM15, ADAM23, ADCY2, ADCYAP1R1, ADORA2A, AICDA, AIPL1, AJAP1, AKAP1, ALCAM, ALK, APBB1IP, APOB, ASTN2, ATG7, ATP10A, ATP2B2, ATRNL1, B3GAT1, BEND5, BPTF, BRSK1, C1orf159, CACNA1E, CACNA2D1, CACNG5, CAMSAP1, CBLN1, CCK, CCL5, CD300C, CDH1, CDKN1A, CECR2, CEP162, CHD5, CHD6, CHD7, CHRM3, CHRNA4, CIITA, CLDN3, CLPB, CNTNAP2, COL22A1, COL6A6, COPB2, COPS6, CPEB2, CPNE7, CRK, CSF1R, CTNNB1, …	297
Sens0vsRes0	Organismal Injury and Abnormalities	lung tumor	lung tumor	9.64e-10	ABCA13, ADAM15, ADAM23, ADCY2, ADCYAP1R1, ADORA2A, AICDA, AIPL1, AJAP1, AKAP1, ALCAM, ALK, APBB1IP, APOB, ASTN2, ATG7, ATP10A, ATP2B2, ATRNL1, B3GAT1, BEND5, BPTF, BRSK1, C1orf159, CACNA1E, CACNA2D1, CACNG5, CAMSAP1, CBLN1, CCK, CCL5, CD300C, CDH1, CDKN1A, CECR2, CEP162, CHD5, CHD6, CHD7, CHRM3, CHRNA4, CIITA, CLDN3, CLPB, CNTNAP2, COL22A1, COL6A6, COPB2, COPS6, CPEB2, CPNE7, CRK, CSF1R, CTNNB1, …	297
Sens0vsRes0	Respiratory Disease	lung tumor	lung tumor	9.64e-10	ABCA13, ADAM15, ADAM23, ADCY2, ADCYAP1R1, ADORA2A, AICDA, AIPL1, AJAP1, AKAP1, ALCAM, ALK, APBB1IP, APOB, ASTN2, ATG7, ATP10A, ATP2B2, ATRNL1, B3GAT1, BEND5, BPTF, BRSK1, C1orf159, CACNA1E, CACNA2D1, CACNG5, CAMSAP1, CBLN1, CCK, CCL5, CD300C, CDH1, CDKN1A, CECR2, CEP162, CHD5, CHD6, CHD7, CHRM3, CHRNA4, CIITA, CLDN3, CLPB, CNTNAP2, COL22A1, COL6A6, COPB2, COPS6, CPEB2, CPNE7, CRK, CSF1R, CTNNB1, …	297
Sens0vsRes0	Cancer	lymphocytic neoplasm	lymphocytic neoplasm	9.71e-10	ABCA13, ABCC3, ABCC8, ACTG1, ACTRT2, ADAMTS15, ADAMTS9, ADARB2, ADGRA2, ADGRB1, ADORA2A, AFAP1L2, AICDA, ALK, APOB, ARID1B, ATG7, ATP10A, ATRNL1, B3GAT1, BCL11A, BCL11B, BCL3, BCORL1, BCR, BHLHE23, BMPER, BRSK1, C19orf57, CARD11, CCND2, CCR4, CD200, CD7, CDH1, CDKN1A, CEBPB, CELSR2, CHD2, CHD6, CIITA, CLDN14, CLMP, CMIP, CNTNAP2, COL27A1, COL6A1, CRK, CSF1R, CTBP2, CTNNA2, CTNNB1, CTSH, CXCL12, C…	253
Sens0vsRes0	Organismal Injury and Abnormalities	lymphocytic neoplasm	lymphocytic neoplasm	9.71e-10	ABCA13, ABCC3, ABCC8, ACTG1, ACTRT2, ADAMTS15, ADAMTS9, ADARB2, ADGRA2, ADGRB1, ADORA2A, AFAP1L2, AICDA, ALK, APOB, ARID1B, ATG7, ATP10A, ATRNL1, B3GAT1, BCL11A, BCL11B, BCL3, BCORL1, BCR, BHLHE23, BMPER, BRSK1, C19orf57, CARD11, CCND2, CCR4, CD200, CD7, CDH1, CDKN1A, CEBPB, CELSR2, CHD2, CHD6, CIITA, CLDN14, CLMP, CMIP, CNTNAP2, COL27A1, COL6A1, CRK, CSF1R, CTBP2, CTNNA2, CTNNB1, CTSH, CXCL12, C…	253
Sens0vsRes0	Hematological Disease	lymphocytic neoplasm	lymphocytic neoplasm	9.71e-10	ABCA13, ABCC3, ABCC8, ACTG1, ACTRT2, ADAMTS15, ADAMTS9, ADARB2, ADGRA2, ADGRB1, ADORA2A, AFAP1L2, AICDA, ALK, APOB, ARID1B, ATG7, ATP10A, ATRNL1, B3GAT1, BCL11A, BCL11B, BCL3, BCORL1, BCR, BHLHE23, BMPER, BRSK1, C19orf57, CARD11, CCND2, CCR4, CD200, CD7, CDH1, CDKN1A, CEBPB, CELSR2, CHD2, CHD6, CIITA, CLDN14, CLMP, CMIP, CNTNAP2, COL27A1, COL6A1, CRK, CSF1R, CTBP2, CTNNA2, CTNNB1, CTSH, CXCL12, C…	253
Sens0vsRes0	Cancer	benign neoplasia	benign neoplasia	1.03e-09	ADARB1, ADCYAP1R1, ADGRD1, ADRA2A, ADRA2C, ADRB2, AFF3, ALCAM, ALK, ARID1B, ASB2, ATG7, ATP2A2, ATP6V1F, ATRNL1, BCL3, BCORL1, BCR, BIRC2, C2CD4A, CA2, CARD11, CCK, CCND2, CCNDBP1, CCNE1, CDH1, CDKN1A, CHRDL2, CIITA, CLDN11, CLDN3, COL13A1, COL18A1, COL22A1, COL27A1, COL6A1, COL9A3, COX6A2, CRTC1, CSF1R, CTNNB1, CXCL12, DDR1, DICER1, DLL1, DPEP1, DUSP5, EDNRA, EPHA1, EPHA4, EPPK1, ERAL1, ERC1, FG…	187
Sens0vsRes0	Organismal Injury and Abnormalities	benign neoplasia	benign neoplasia	1.03e-09	ADARB1, ADCYAP1R1, ADGRD1, ADRA2A, ADRA2C, ADRB2, AFF3, ALCAM, ALK, ARID1B, ASB2, ATG7, ATP2A2, ATP6V1F, ATRNL1, BCL3, BCORL1, BCR, BIRC2, C2CD4A, CA2, CARD11, CCK, CCND2, CCNDBP1, CCNE1, CDH1, CDKN1A, CHRDL2, CIITA, CLDN11, CLDN3, COL13A1, COL18A1, COL22A1, COL27A1, COL6A1, COL9A3, COX6A2, CRTC1, CSF1R, CTNNB1, CXCL12, DDR1, DICER1, DLL1, DPEP1, DUSP5, EDNRA, EPHA1, EPHA4, EPPK1, ERAL1, ERC1, FG…	187
Sens0vsRes0	Molecular Transport	transport	transport of molecule	1.07e-09	AAAS, ABCC3, ABCC8, ACADS, ADORA2A, ADRA2A, ADRA2C, ADRB2, ALK, AMN, ANG, ANO1, ANO4, AP4M1, APOB, AQP6, ARAP3, ATP11B, ATP2A2, ATP2B2, ATP2C2, BCL11B, BCL3, BMP7, BMPER, BRSK1, C1QL1, CA2, CA4, CACNA1C, CACNA1E, CACNA1G, CACNA1H, CACNA1S, CACNA2D1, CACNG4, CACNG5, CBLN1, CCK, CCL5, CD300A, CD300C, CDH23, CETP, CHRM3, CHRNA4, CHRNA9, CHST8, CLCNKB, CNGA3, CPLX1, CPLX2, CREB1, CREB3L2, CRHR1, CRHR…	257
Sens0vsRes0	Cancer	thoracic cancer	thoracic cancer	1.1e-09	ABCA13, ADAM15, ADAM23, ADCY2, ADORA2A, AICDA, AIPL1, AJAP1, AKAP1, ALCAM, ALK, APBB1IP, APOB, ASTN2, ATP10A, ATP2B2, ATRNL1, B3GAT1, BEND5, BPTF, BRSK1, C1orf159, CACNA1E, CACNA2D1, CACNG5, CAMSAP1, CBLN1, CCK, CCL5, CD300C, CDH1, CDKN1A, CECR2, CEP162, CHD5, CHD6, CHD7, CHRM3, CHRNA4, CIITA, CLDN3, CLPB, CNTNAP2, COL22A1, COL6A6, COPB2, COPS6, CPEB2, CPNE7, CRK, CSF1R, CTNNB1, CUX2, CXCR4, CYP4…	291
Sens0vsRes0	Organismal Injury and Abnormalities	thoracic cancer	thoracic cancer	1.1e-09	ABCA13, ADAM15, ADAM23, ADCY2, ADORA2A, AICDA, AIPL1, AJAP1, AKAP1, ALCAM, ALK, APBB1IP, APOB, ASTN2, ATP10A, ATP2B2, ATRNL1, B3GAT1, BEND5, BPTF, BRSK1, C1orf159, CACNA1E, CACNA2D1, CACNG5, CAMSAP1, CBLN1, CCK, CCL5, CD300C, CDH1, CDKN1A, CECR2, CEP162, CHD5, CHD6, CHD7, CHRM3, CHRNA4, CIITA, CLDN3, CLPB, CNTNAP2, COL22A1, COL6A6, COPB2, COPS6, CPEB2, CPNE7, CRK, CSF1R, CTNNB1, CUX2, CXCR4, CYP4…	291
Sens0vsRes0	Tissue Development	growth	growth of epithelial tissue	1.1e-09	ADAM15, ADORA2A, ALK, ANG, ANGPTL6, BCL11B, BIRC2, BMP7, BMPER, BPI, CCL5, CCND2, CCNDBP1, CCNE1, CDH1, CDKN1A, CEBPB, COL18A1, CSF1R, CTNNB1, CXCL12, CXCR4, CYP4F2, CYP7B1, DAB2IP, DICER1, DKK1, ECM1, EDN2, EDNRA, EGFL7, EPHA2, ERCC1, FADD, FGF18, FGF3, FGFR1, FGFR3, FHL2, FOXF1, FOXF2, FOXO3, FSHB, FSHR, GALR1, GCGR, GLI2, GPC1, HEYL, HMX2, HOXC9, HRH1, HRH2, HRH3, HTR4, IGF1R, IGF2, IHH, IL1RN…	127
Sens0vsRes0	Respiratory System Development and Function	development	respiratory system development	1.11e-09	ANO1, BMP7, CDKN1A, CHD7, CREB1, CRHR1, CRK, CTNNB1, CTSH, CXCL12, DHCR7, DICER1, DOK7, EBF3, EDN2, ELN, EPAS1, FGF18, FGFR1, FGFR3, FGFR4, FOXA1, FOXA2, FOXF1, FOXP1, FSTL1, GAK, GLI2, GRIN1, GSC, HS6ST1, HYDIN, IGF2, INHBB, ITGA3, KDR, LAMA5, LHX4, LOXL1, MMP9, MYCN, NKX2-5, NODAL, NOG, NOS3, NOTCH1, NPPA, NR3C1, PCSK5, PCSK6, PDGFRA, PKDCC, PROP1, RARB, SFTPB, SIM2, SKI, SLIT3, SMAD2, SOX11, S…	72
Sens0vsRes0	Organismal Development	vasculogenesis	vasculogenesis	1.14e-09	ADAM15, ADGRB1, ADRA2A, ADRA2C, ALCAM, ANG, APOB, ARHGDIA, ATG7, BMPER, BPI, CCNE1, CDH1, CDKN1A, CHD7, COL13A1, COL18A1, CRHR2, CSF1R, CTBP2, CTNNB1, CXCL12, CXCR4, CYP4F2, DDR1, DICER1, DKK1, DLL1, ECM1, EDNRA, EGFL7, ELN, EPAS1, EPHA2, ERG, FGF4, FGFR1, FGFR3, FOLH1, FOXF1, FOXO3, GDNF, GPC1, GSN, HAS1, HEXIM1, HEYL, HOXB3, HOXC9, HOXD10, HRH1, HRH2, HRH4, HS6ST1, HTR4, IGF1R, IGF2, IHH, IL1RN…	138
Sens0vsRes0	Cardiovascular System Development and Function	vasculogenesis	vasculogenesis	1.14e-09	ADAM15, ADGRB1, ADRA2A, ADRA2C, ALCAM, ANG, APOB, ARHGDIA, ATG7, BMPER, BPI, CCNE1, CDH1, CDKN1A, CHD7, COL13A1, COL18A1, CRHR2, CSF1R, CTBP2, CTNNB1, CXCL12, CXCR4, CYP4F2, DDR1, DICER1, DKK1, DLL1, ECM1, EDNRA, EGFL7, ELN, EPAS1, EPHA2, ERG, FGF4, FGFR1, FGFR3, FOLH1, FOXF1, FOXO3, GDNF, GPC1, GSN, HAS1, HEXIM1, HEYL, HOXB3, HOXC9, HOXD10, HRH1, HRH2, HRH4, HS6ST1, HTR4, IGF1R, IGF2, IHH, IL1RN…	138
Sens0vsRes0	Embryonic Development	morphogenesis	morphogenesis of embryo	1.23e-09	AFF3, ALX3, BMP7, CACNA1C, CHD7, CTNNB1, DICER1, DKK1, EN1, EPHA2, FGF4, FGFR1, FOXD1, FOXF1, GDNF, GLI2, GNAS, HEYL, HOXC10, HOXD10, IHH, IMPAD1, IRX6, LAMA5, LMBR1, LRP5, MECOM, MSX1, MSX2, MYC, MYCN, NKX2-5, NODAL, NOG, NOTCH1, PBX1, PCSK5, PCSK6, PKDCC, PRRX1, RARB, RYR1, SKI, SMAD2, SOX11, SOX17, STIL, TBX1, TBX3, TCF7L1, TFAP2B, TIMP2, WDPCP, WNT11, WNT4, WNT9A	56
Sens0vsRes0	Organismal Development	morphogenesis	morphogenesis of embryo	1.23e-09	AFF3, ALX3, BMP7, CACNA1C, CHD7, CTNNB1, DICER1, DKK1, EN1, EPHA2, FGF4, FGFR1, FOXD1, FOXF1, GDNF, GLI2, GNAS, HEYL, HOXC10, HOXD10, IHH, IMPAD1, IRX6, LAMA5, LMBR1, LRP5, MECOM, MSX1, MSX2, MYC, MYCN, NKX2-5, NODAL, NOG, NOTCH1, PBX1, PCSK5, PCSK6, PKDCC, PRRX1, RARB, RYR1, SKI, SMAD2, SOX11, SOX17, STIL, TBX1, TBX3, TCF7L1, TFAP2B, TIMP2, WDPCP, WNT11, WNT4, WNT9A	56
Sens0vsRes0	Cellular Development	differentiation	differentiation of connective tissue cells	1.34e-09	ADRB2, ATP2A2, BMP7, BMPER, BNIP3, C1QL4, CA2, CCL5, CD200, CD276, CDKN1A, CEBPB, CIITA, COL6A1, CREB1, CREB3L2, CSF1R, CTBP2, CTNNB1, CYTL1, DICER1, DKK1, DLK1, DMRT1, EDNRA, EFEMP1, EPHA2, FASN, FGF18, FGFR1, FGFR3, FHL2, FIGNL1, FNDC3B, FOSL1, FOXA2, FOXA3, FOXP1, FSHB, FSHR, GDF6, GDNF, GLI2, GNAS, GSN, H3F3A/H3F3B, HIVEP3, ID4, IHH, INHBA, INS, ITGA11, JUNB, KITLG, LEP, LHX6, LRP5, LTBP3, LY…	122
Sens0vsRes0	Tissue Development	differentiation	differentiation of connective tissue cells	1.34e-09	ADRB2, ATP2A2, BMP7, BMPER, BNIP3, C1QL4, CA2, CCL5, CD200, CD276, CDKN1A, CEBPB, CIITA, COL6A1, CREB1, CREB3L2, CSF1R, CTBP2, CTNNB1, CYTL1, DICER1, DKK1, DLK1, DMRT1, EDNRA, EFEMP1, EPHA2, FASN, FGF18, FGFR1, FGFR3, FHL2, FIGNL1, FNDC3B, FOSL1, FOXA2, FOXA3, FOXP1, FSHB, FSHR, GDF6, GDNF, GLI2, GNAS, GSN, H3F3A/H3F3B, HIVEP3, ID4, IHH, INHBA, INS, ITGA11, JUNB, KITLG, LEP, LHX6, LRP5, LTBP3, LY…	122
Sens0vsRes0	Connective Tissue Development and Function	differentiation	differentiation of connective tissue cells	1.34e-09	ADRB2, ATP2A2, BMP7, BMPER, BNIP3, C1QL4, CA2, CCL5, CD200, CD276, CDKN1A, CEBPB, CIITA, COL6A1, CREB1, CREB3L2, CSF1R, CTBP2, CTNNB1, CYTL1, DICER1, DKK1, DLK1, DMRT1, EDNRA, EFEMP1, EPHA2, FASN, FGF18, FGFR1, FGFR3, FHL2, FIGNL1, FNDC3B, FOSL1, FOXA2, FOXA3, FOXP1, FSHB, FSHR, GDF6, GDNF, GLI2, GNAS, GSN, H3F3A/H3F3B, HIVEP3, ID4, IHH, INHBA, INS, ITGA11, JUNB, KITLG, LEP, LHX6, LRP5, LTBP3, LY…	122
Sens0vsRes0	Cardiovascular Disease	hypertension	Hypertension	1.54e-09	ABCC8, ADORA2A, ADRA2A, ADRA2C, ADRB2, AFF3, APLNR, APOB, ARHGEF10, ATP2A2, C19orf57, CA2, CA4, CACNA1C, CACNA1G, CACNA1H, CACNA1S, CACNA2D1, CALML4, CBLN1, CCDC136, CELF4, CHRM2, CHRM3, CHRNA4, CHRNA9, CNTNAP2, CRHR1, CRHR2, CSF1R, CSTF2T, CXCR4, CYP2E1, DDR1, DLG2, DNAJB6, DPYSL3, EDNRA, EGFL7, ELN, EPAS1, ERG, FAM49A, FNDC1, FNDC3B, FOXF1, GABRB3, GATA5, GRIA1, GSN, GUCY1A2, HOXD10, HOXD3, IL1…	122
Sens0vsRes0	Cancer	head and neck cancer	head and neck cancer	1.73e-09	ABCA13, ABCC3, ACAN, ADAMTS15, ADAMTS9, ADGRD1, AFF3, AICDA, AKAP1, ALK, ALLC, ANKRD30B, ANO1, ANO4, APBB1IP, ARC, ARID1B, ATRNL1, BCL11B, BCORL1, BCR, BHLHE22, BPI, BPTF, BRD9, C1orf159, C21orf62, C2orf71, CA2, CACNA1S, CACNA2D1, CAMSAP1, CARD11, CCND2, CD276, CD300C, CDCP2, CDH1, CDH18, CDHR1, CDKN1A, CELSR2, CHD5, CHD7, CHRM2, CHRM3, CHST15, CIITA, CILP2, CLCNKB, CNTNAP2, COL18A1, COL27A1, COL…	353
Sens0vsRes0	Organismal Injury and Abnormalities	head and neck cancer	head and neck cancer	1.73e-09	ABCA13, ABCC3, ACAN, ADAMTS15, ADAMTS9, ADGRD1, AFF3, AICDA, AKAP1, ALK, ALLC, ANKRD30B, ANO1, ANO4, APBB1IP, ARC, ARID1B, ATRNL1, BCL11B, BCORL1, BCR, BHLHE22, BPI, BPTF, BRD9, C1orf159, C21orf62, C2orf71, CA2, CACNA1S, CACNA2D1, CAMSAP1, CARD11, CCND2, CD276, CD300C, CDCP2, CDH1, CDH18, CDHR1, CDKN1A, CELSR2, CHD5, CHD7, CHRM2, CHRM3, CHST15, CIITA, CILP2, CLCNKB, CNTNAP2, COL18A1, COL27A1, COL…	353
Sens0vsRes0	Cancer	advanced malignant tumor	advanced malignant tumor	1.75e-09	ABCC3, ADAM15, ALCAM, ALK, BCR, BMP7, CCL5, CCND2, CCR4, CDH1, CDH6, CDKN1A, CLDN3, COL18A1, CPEB2, CREB1, CRTC1, CSF1R, CST7, CTNNB1, CTSH, CXCL12, CXCR4, DAB2IP, DDR1, DGCR6L, DICER1, DKK1, DNAJB6, EFEMP1, EGFL7, EMP1, EN1, ENAH, EPAS1, EPHA2, ERCC1, FADD, FASN, FEZF1, FGF18, FGFR1, FGFR3, FGFR4, FOXA1, FOXA2, FOXF1, FOXF2, FOXP1, GREB1, GREM2, HEXIM1, HIC1, HNRNPAB, HOXC10, HRH1, HRH2, HRH3, H…	162
Sens0vsRes0	Organismal Injury and Abnormalities	advanced malignant tumor	advanced malignant tumor	1.75e-09	ABCC3, ADAM15, ALCAM, ALK, BCR, BMP7, CCL5, CCND2, CCR4, CDH1, CDH6, CDKN1A, CLDN3, COL18A1, CPEB2, CREB1, CRTC1, CSF1R, CST7, CTNNB1, CTSH, CXCL12, CXCR4, DAB2IP, DDR1, DGCR6L, DICER1, DKK1, DNAJB6, EFEMP1, EGFL7, EMP1, EN1, ENAH, EPAS1, EPHA2, ERCC1, FADD, FASN, FEZF1, FGF18, FGFR1, FGFR3, FGFR4, FOXA1, FOXA2, FOXF1, FOXF2, FOXP1, GREB1, GREM2, HEXIM1, HIC1, HNRNPAB, HOXC10, HRH1, HRH2, HRH3, H…	162
Sens0vsRes0	Organismal Injury and Abnormalities	epilepsy	epilepsy	1.77e-09	ABCC8, ADRB2, ALDH5A1, ARC, BEND5, CA2, CA4, CACNA1C, CACNA1G, CACNA1H, CACNA1S, CACNA2D1, CACNA2D4, CDKN1A, CHD2, CHRNA4, CNTNAP2, CPA6, CXCR4, DUSP5, FOSB, GABRB3, GABRD, GABRG3, GABRP, GAD2, GFRA1, GRIA1, GRIN1, GRIN2B, HAS1, HSPA8, HTR1A, HTR1E, HTR4, INHBA, JUNB, KCNA1, KCNC3, KCNJ11, KCNK1, KCNMA1, KCNQ2, KCNQ5, KCNT1, LINGO1, METRNL, NPPB, NPTX2, NR3C1, NRXN1, OTX1, PCDH19, PIM3, RBFOX3, R…	69
Sens0vsRes0	Neurological Disease	epilepsy	epilepsy	1.77e-09	ABCC8, ADRB2, ALDH5A1, ARC, BEND5, CA2, CA4, CACNA1C, CACNA1G, CACNA1H, CACNA1S, CACNA2D1, CACNA2D4, CDKN1A, CHD2, CHRNA4, CNTNAP2, CPA6, CXCR4, DUSP5, FOSB, GABRB3, GABRD, GABRG3, GABRP, GAD2, GFRA1, GRIA1, GRIN1, GRIN2B, HAS1, HSPA8, HTR1A, HTR1E, HTR4, INHBA, JUNB, KCNA1, KCNC3, KCNJ11, KCNK1, KCNMA1, KCNQ2, KCNQ5, KCNT1, LINGO1, METRNL, NPPB, NPTX2, NR3C1, NRXN1, OTX1, PCDH19, PIM3, RBFOX3, R…	69
Sens0vsRes0	Cell Death and Survival	apoptosis	apoptosis	1.81e-09	A4GALT, AATF, ADAM15, ADAMTSL4, ADCYAP1R1, ADGRG3, ADORA2A, ADRB2, AIFM3, AIPL1, AKAP1, ALCAM, ALK, ALX3, ANG, API5, ARC, ARHGDIA, ASB2, ATG7, ATP2B2, BCL11A, BCL11B, BCL3, BCR, BHLHE23, BIRC2, BIRC7, BLID, BMP7, BNIP3, BPI, C8orf4, CA4, CACNA1C, CAMK2N2, CASP14, CASQ2, CCK, CCL5, CCND2, CCNE1, CD200, CD7, CDH1, CDKN1A, CEBPB, CECR2, CENPA, CHRNA4, CIITA, CLPTM1L, CMIP, CNGA3, COL18A1, CPEB2, CRE…	396
Sens0vsRes0	Cancer	acute leukemia	acute leukemia	1.89e-09	ABCA13, ABCC3, ABHD11, ACAN, ACTG1, ACTR3B, ACTRT2, ADAMTS17, ADARB2, ADCY1, ADORA2A, ADRB2, ADSSL1, AJAP1, AKAP1, ALG10B, ALK, ANKRD30B, APOB, ARHGEF10, ATP10A, ATRNL1, BARX2, BCAS1, BCL11A, BCL11B, BCL3, BCORL1, BCR, BRD9, C10orf90, C19orf57, C1orf174, C8A, C8orf4, CA8, CACNA1E, CACNA1H, CACNA2D4, CACNG5, CALML4, CAND2, CCDC92, CCND2, CD200, CD300LB, CD7, CDH23, CDHR1, CDKN1A, CEBPB, CECR2, CHA…	321
Sens0vsRes0	Organismal Injury and Abnormalities	acute leukemia	acute leukemia	1.89e-09	ABCA13, ABCC3, ABHD11, ACAN, ACTG1, ACTR3B, ACTRT2, ADAMTS17, ADARB2, ADCY1, ADORA2A, ADRB2, ADSSL1, AJAP1, AKAP1, ALG10B, ALK, ANKRD30B, APOB, ARHGEF10, ATP10A, ATRNL1, BARX2, BCAS1, BCL11A, BCL11B, BCL3, BCORL1, BCR, BRD9, C10orf90, C19orf57, C1orf174, C8A, C8orf4, CA8, CACNA1E, CACNA1H, CACNA2D4, CACNG5, CALML4, CAND2, CCDC92, CCND2, CD200, CD300LB, CD7, CDH23, CDHR1, CDKN1A, CEBPB, CECR2, CHA…	321
Sens0vsRes0	Hematological Disease	acute leukemia	acute leukemia	1.89e-09	ABCA13, ABCC3, ABHD11, ACAN, ACTG1, ACTR3B, ACTRT2, ADAMTS17, ADARB2, ADCY1, ADORA2A, ADRB2, ADSSL1, AJAP1, AKAP1, ALG10B, ALK, ANKRD30B, APOB, ARHGEF10, ATP10A, ATRNL1, BARX2, BCAS1, BCL11A, BCL11B, BCL3, BCORL1, BCR, BRD9, C10orf90, C19orf57, C1orf174, C8A, C8orf4, CA8, CACNA1E, CACNA1H, CACNA2D4, CACNG5, CALML4, CAND2, CCDC92, CCND2, CD200, CD300LB, CD7, CDH23, CDHR1, CDKN1A, CEBPB, CECR2, CHA…	321
Sens0vsRes0	Immunological Disease	acute leukemia	acute leukemia	1.89e-09	ABCA13, ABCC3, ABHD11, ACAN, ACTG1, ACTR3B, ACTRT2, ADAMTS17, ADARB2, ADCY1, ADORA2A, ADRB2, ADSSL1, AJAP1, AKAP1, ALG10B, ALK, ANKRD30B, APOB, ARHGEF10, ATP10A, ATRNL1, BARX2, BCAS1, BCL11A, BCL11B, BCL3, BCORL1, BCR, BRD9, C10orf90, C19orf57, C1orf174, C8A, C8orf4, CA8, CACNA1E, CACNA1H, CACNA2D4, CACNG5, CALML4, CAND2, CCDC92, CCND2, CD200, CD300LB, CD7, CDH23, CDHR1, CDKN1A, CEBPB, CECR2, CHA…	321
Sens0vsRes0	Cancer	lung cancer	lung cancer	2.05e-09	ABCA13, ADAM15, ADAM23, ADCY2, ADORA2A, AICDA, AIPL1, AJAP1, AKAP1, ALCAM, ALK, APBB1IP, APOB, ASTN2, ATP10A, ATP2B2, ATRNL1, B3GAT1, BEND5, BPTF, BRSK1, C1orf159, CACNA1E, CACNA2D1, CACNG5, CAMSAP1, CBLN1, CCK, CCL5, CD300C, CDH1, CDKN1A, CECR2, CEP162, CHD5, CHD6, CHD7, CHRM3, CHRNA4, CIITA, CLDN3, CLPB, CNTNAP2, COL22A1, COL6A6, COPB2, COPS6, CPEB2, CPNE7, CRK, CSF1R, CTNNB1, CUX2, CXCR4, CYP4…	287
Sens0vsRes0	Organismal Injury and Abnormalities	lung cancer	lung cancer	2.05e-09	ABCA13, ADAM15, ADAM23, ADCY2, ADORA2A, AICDA, AIPL1, AJAP1, AKAP1, ALCAM, ALK, APBB1IP, APOB, ASTN2, ATP10A, ATP2B2, ATRNL1, B3GAT1, BEND5, BPTF, BRSK1, C1orf159, CACNA1E, CACNA2D1, CACNG5, CAMSAP1, CBLN1, CCK, CCL5, CD300C, CDH1, CDKN1A, CECR2, CEP162, CHD5, CHD6, CHD7, CHRM3, CHRNA4, CIITA, CLDN3, CLPB, CNTNAP2, COL22A1, COL6A6, COPB2, COPS6, CPEB2, CPNE7, CRK, CSF1R, CTNNB1, CUX2, CXCR4, CYP4…	287
Sens0vsRes0	Embryonic Development	formation	formation of forebrain	2.05e-09	ADCYAP1R1, ADGRA2, ADRB2, BHLHE22, BMP7, CHD7, CREB1, CSF1R, CTNNB1, CXCR4, DBI, DKK1, EBF3, ENAH, EPHA4, FEZF1, FGFR3, FOXA2, FOXD1, GAK, GDF7, GDNF, GRIN1, GSC, HAND1, IKZF1, IRX6, LHX8, MECOM, MSX1, MYCN, MYH10, NFIA, NOG, NOTCH1, NR2F2, OLIG2, OTX1, PAX5, PLXNA4, PLXNB2, POU3F3, PRL, RARB, RELN, RTP1, SIM2, SKI, SOX1, SOX2, ST8SIA2, STIL, TNC, TYRO3, UBA6	55
Sens0vsRes0	Organismal Development	formation	formation of forebrain	2.05e-09	ADCYAP1R1, ADGRA2, ADRB2, BHLHE22, BMP7, CHD7, CREB1, CSF1R, CTNNB1, CXCR4, DBI, DKK1, EBF3, ENAH, EPHA4, FEZF1, FGFR3, FOXA2, FOXD1, GAK, GDF7, GDNF, GRIN1, GSC, HAND1, IKZF1, IRX6, LHX8, MECOM, MSX1, MYCN, MYH10, NFIA, NOG, NOTCH1, NR2F2, OLIG2, OTX1, PAX5, PLXNA4, PLXNB2, POU3F3, PRL, RARB, RELN, RTP1, SIM2, SKI, SOX1, SOX2, ST8SIA2, STIL, TNC, TYRO3, UBA6	55
Sens0vsRes0	Nervous System Development and Function	formation	formation of forebrain	2.05e-09	ADCYAP1R1, ADGRA2, ADRB2, BHLHE22, BMP7, CHD7, CREB1, CSF1R, CTNNB1, CXCR4, DBI, DKK1, EBF3, ENAH, EPHA4, FEZF1, FGFR3, FOXA2, FOXD1, GAK, GDF7, GDNF, GRIN1, GSC, HAND1, IKZF1, IRX6, LHX8, MECOM, MSX1, MYCN, MYH10, NFIA, NOG, NOTCH1, NR2F2, OLIG2, OTX1, PAX5, PLXNA4, PLXNB2, POU3F3, PRL, RARB, RELN, RTP1, SIM2, SKI, SOX1, SOX2, ST8SIA2, STIL, TNC, TYRO3, UBA6	55
Sens0vsRes0	Tissue Development	formation	formation of forebrain	2.05e-09	ADCYAP1R1, ADGRA2, ADRB2, BHLHE22, BMP7, CHD7, CREB1, CSF1R, CTNNB1, CXCR4, DBI, DKK1, EBF3, ENAH, EPHA4, FEZF1, FGFR3, FOXA2, FOXD1, GAK, GDF7, GDNF, GRIN1, GSC, HAND1, IKZF1, IRX6, LHX8, MECOM, MSX1, MYCN, MYH10, NFIA, NOG, NOTCH1, NR2F2, OLIG2, OTX1, PAX5, PLXNA4, PLXNB2, POU3F3, PRL, RARB, RELN, RTP1, SIM2, SKI, SOX1, SOX2, ST8SIA2, STIL, TNC, TYRO3, UBA6	55
Sens0vsRes0	Organ Development	formation	formation of forebrain	2.05e-09	ADCYAP1R1, ADGRA2, ADRB2, BHLHE22, BMP7, CHD7, CREB1, CSF1R, CTNNB1, CXCR4, DBI, DKK1, EBF3, ENAH, EPHA4, FEZF1, FGFR3, FOXA2, FOXD1, GAK, GDF7, GDNF, GRIN1, GSC, HAND1, IKZF1, IRX6, LHX8, MECOM, MSX1, MYCN, MYH10, NFIA, NOG, NOTCH1, NR2F2, OLIG2, OTX1, PAX5, PLXNA4, PLXNB2, POU3F3, PRL, RARB, RELN, RTP1, SIM2, SKI, SOX1, SOX2, ST8SIA2, STIL, TNC, TYRO3, UBA6	55
Sens0vsRes0	Respiratory Disease	lung cancer	lung cancer	2.05e-09	ABCA13, ADAM15, ADAM23, ADCY2, ADORA2A, AICDA, AIPL1, AJAP1, AKAP1, ALCAM, ALK, APBB1IP, APOB, ASTN2, ATP10A, ATP2B2, ATRNL1, B3GAT1, BEND5, BPTF, BRSK1, C1orf159, CACNA1E, CACNA2D1, CACNG5, CAMSAP1, CBLN1, CCK, CCL5, CD300C, CDH1, CDKN1A, CECR2, CEP162, CHD5, CHD6, CHD7, CHRM3, CHRNA4, CIITA, CLDN3, CLPB, CNTNAP2, COL22A1, COL6A6, COPB2, COPS6, CPEB2, CPNE7, CRK, CSF1R, CTNNB1, CUX2, CXCR4, CYP4…	287
Sens0vsRes0	Cellular Development	proliferation	proliferation of neuronal cells	2.1e-09	ACAN, ADCYAP1R1, ADORA2A, APBA2, BCR, BMP7, BRSK1, CDKN1A, CREB1, CRK, CSNK1D, CTNNB1, CXCL12, CXCR4, DAB2IP, DAGLA, DCT, DDR1, DLL1, DOCK1, DPYSL3, DPYSL5, DYRK1A, EML1, EPHA2, FEZF1, FGF18, FGF3, FGF4, FGFR1, FGFR3, FGFR4, FKBP4, GDNF, GFRA1, GNAS, HSPA8, ID4, IGF1R, IGF2, IRX6, ISLR2, ITGA3, KALRN, KCNA1, KIF26A, KIF2A, KIT, KITLG, KLF7, LEP, LIFR, LINGO1, LRRC4C, MAFK, MAP3K5, MAPT, MMP24, MM…	106
Sens0vsRes0	Nervous System Development and Function	proliferation	proliferation of neuronal cells	2.1e-09	ACAN, ADCYAP1R1, ADORA2A, APBA2, BCR, BMP7, BRSK1, CDKN1A, CREB1, CRK, CSNK1D, CTNNB1, CXCL12, CXCR4, DAB2IP, DAGLA, DCT, DDR1, DLL1, DOCK1, DPYSL3, DPYSL5, DYRK1A, EML1, EPHA2, FEZF1, FGF18, FGF3, FGF4, FGFR1, FGFR3, FGFR4, FKBP4, GDNF, GFRA1, GNAS, HSPA8, ID4, IGF1R, IGF2, IRX6, ISLR2, ITGA3, KALRN, KCNA1, KIF26A, KIF2A, KIT, KITLG, KLF7, LEP, LIFR, LINGO1, LRRC4C, MAFK, MAP3K5, MAPT, MMP24, MM…	106
Sens0vsRes0	Cellular Growth and Proliferation	proliferation	proliferation of neuronal cells	2.1e-09	ACAN, ADCYAP1R1, ADORA2A, APBA2, BCR, BMP7, BRSK1, CDKN1A, CREB1, CRK, CSNK1D, CTNNB1, CXCL12, CXCR4, DAB2IP, DAGLA, DCT, DDR1, DLL1, DOCK1, DPYSL3, DPYSL5, DYRK1A, EML1, EPHA2, FEZF1, FGF18, FGF3, FGF4, FGFR1, FGFR3, FGFR4, FKBP4, GDNF, GFRA1, GNAS, HSPA8, ID4, IGF1R, IGF2, IRX6, ISLR2, ITGA3, KALRN, KCNA1, KIF26A, KIF2A, KIT, KITLG, KLF7, LEP, LIFR, LINGO1, LRRC4C, MAFK, MAP3K5, MAPT, MMP24, MM…	106
Sens0vsRes0	Tissue Development	proliferation	proliferation of neuronal cells	2.1e-09	ACAN, ADCYAP1R1, ADORA2A, APBA2, BCR, BMP7, BRSK1, CDKN1A, CREB1, CRK, CSNK1D, CTNNB1, CXCL12, CXCR4, DAB2IP, DAGLA, DCT, DDR1, DLL1, DOCK1, DPYSL3, DPYSL5, DYRK1A, EML1, EPHA2, FEZF1, FGF18, FGF3, FGF4, FGFR1, FGFR3, FGFR4, FKBP4, GDNF, GFRA1, GNAS, HSPA8, ID4, IGF1R, IGF2, IRX6, ISLR2, ITGA3, KALRN, KCNA1, KIF26A, KIF2A, KIT, KITLG, KLF7, LEP, LIFR, LINGO1, LRRC4C, MAFK, MAP3K5, MAPT, MMP24, MM…	106
Sens0vsRes0	Nervous System Development and Function	long-term potentiation	long-term potentiation of synapse	2.12e-09	ADCY1, ADCYAP1R1, ARC, B3GAT1, CHRM2, CPLX2, CREB1, DPP6, DYRK1A, EIF4EBP2, ELFN1, EPHA4, FMR1, GRIA1, GRIN1, GRIN2B, ITGA3, ITPKA, KALRN, MAPT, MAS1, MMP9, NCAN, NOS3, PCP4, PPP1R1A, PRKAA2, PTN, RARB, RASGRF1, RIMS1, SHANK2, SLC6A3, SRPK2, SRR, STX1A, TNC, UBE3A, WWC1	39
Sens0vsRes0	Cell-To-Cell Signaling and Interaction	long-term potentiation	long-term potentiation of synapse	2.12e-09	ADCY1, ADCYAP1R1, ARC, B3GAT1, CHRM2, CPLX2, CREB1, DPP6, DYRK1A, EIF4EBP2, ELFN1, EPHA4, FMR1, GRIA1, GRIN1, GRIN2B, ITGA3, ITPKA, KALRN, MAPT, MAS1, MMP9, NCAN, NOS3, PCP4, PPP1R1A, PRKAA2, PTN, RARB, RASGRF1, RIMS1, SHANK2, SLC6A3, SRPK2, SRR, STX1A, TNC, UBE3A, WWC1	39
Sens0vsRes0	Cancer	uterine cancer	uterine cancer	2.42e-09	AAAS, AASS, ABCA13, ABCC8, ABCD4, ACOT12, ACSBG2, ACTRT2, ADAM23, ADAMTSL4, ADCY1, ADCY2, AFAP1L2, AJAP1, ALG10, ALG10B, AMOTL2, ANKRD30B, ANO4, AOAH, AP5B1, APBA2, APBB1IP, APOB, ARAP3, ARHGAP20, ARHGEF10, ARID1B, ASTN2, ATAD2B, ATG7, ATP10A, ATP11B, ATP9A, BBS9, BCL11A, BCORL1, BDP1, BIRC2, BMP7, BMPER, C10orf90, C17orf67, C19orf57, C1orf174, C1orf87, C2orf71, C5orf38, C8A, CA10, CA2, CA8, CACN…	443
Sens0vsRes0	Organismal Injury and Abnormalities	uterine cancer	uterine cancer	2.42e-09	AAAS, AASS, ABCA13, ABCC8, ABCD4, ACOT12, ACSBG2, ACTRT2, ADAM23, ADAMTSL4, ADCY1, ADCY2, AFAP1L2, AJAP1, ALG10, ALG10B, AMOTL2, ANKRD30B, ANO4, AOAH, AP5B1, APBA2, APBB1IP, APOB, ARAP3, ARHGAP20, ARHGEF10, ARID1B, ASTN2, ATAD2B, ATG7, ATP10A, ATP11B, ATP9A, BBS9, BCL11A, BCORL1, BDP1, BIRC2, BMP7, BMPER, C10orf90, C17orf67, C19orf57, C1orf174, C1orf87, C2orf71, C5orf38, C8A, CA10, CA2, CA8, CACN…	443
Sens0vsRes0	Reproductive System Disease	uterine cancer	uterine cancer	2.42e-09	AAAS, AASS, ABCA13, ABCC8, ABCD4, ACOT12, ACSBG2, ACTRT2, ADAM23, ADAMTSL4, ADCY1, ADCY2, AFAP1L2, AJAP1, ALG10, ALG10B, AMOTL2, ANKRD30B, ANO4, AOAH, AP5B1, APBA2, APBB1IP, APOB, ARAP3, ARHGAP20, ARHGEF10, ARID1B, ASTN2, ATAD2B, ATG7, ATP10A, ATP11B, ATP9A, BBS9, BCL11A, BCORL1, BDP1, BIRC2, BMP7, BMPER, C10orf90, C17orf67, C19orf57, C1orf174, C1orf87, C2orf71, C5orf38, C8A, CA10, CA2, CA8, CACN…	443
Sens0vsRes0	Cancer	lymphocytic leukemia	lymphocytic leukemia	2.62e-09	ABCC3, ACTG1, ADAMTS9, ADARB2, ADGRB1, ADORA2A, AICDA, ALK, ARID1B, ATRNL1, BCL11B, BCL3, BCORL1, BCR, BMPER, C19orf57, CARD11, CCR4, CD200, CD7, CDH1, CDKN1A, CHD2, CIITA, CLDN14, CNTNAP2, COL27A1, CSF1R, CTNNB1, DAD1, DAGLA, DDR1, DLEU1, DLX4, DSCAM, EGFLAM, ELMO1, EPAS1, EPHA2, ERC1, ERG, EVA1A, FAT3, FGFR1, FMN2, FOXO3, FRMD4B, GAD2, GATA5, IKZF1, IL36B, IRF4, IRF8, IRX5, JAKMIP2, KCNMB2, KCN…	119
Sens0vsRes0	Organismal Injury and Abnormalities	lymphocytic leukemia	lymphocytic leukemia	2.62e-09	ABCC3, ACTG1, ADAMTS9, ADARB2, ADGRB1, ADORA2A, AICDA, ALK, ARID1B, ATRNL1, BCL11B, BCL3, BCORL1, BCR, BMPER, C19orf57, CARD11, CCR4, CD200, CD7, CDH1, CDKN1A, CHD2, CIITA, CLDN14, CNTNAP2, COL27A1, CSF1R, CTNNB1, DAD1, DAGLA, DDR1, DLEU1, DLX4, DSCAM, EGFLAM, ELMO1, EPAS1, EPHA2, ERC1, ERG, EVA1A, FAT3, FGFR1, FMN2, FOXO3, FRMD4B, GAD2, GATA5, IKZF1, IL36B, IRF4, IRF8, IRX5, JAKMIP2, KCNMB2, KCN…	119
Sens0vsRes0	Hematological Disease	lymphocytic leukemia	lymphocytic leukemia	2.62e-09	ABCC3, ACTG1, ADAMTS9, ADARB2, ADGRB1, ADORA2A, AICDA, ALK, ARID1B, ATRNL1, BCL11B, BCL3, BCORL1, BCR, BMPER, C19orf57, CARD11, CCR4, CD200, CD7, CDH1, CDKN1A, CHD2, CIITA, CLDN14, CNTNAP2, COL27A1, CSF1R, CTNNB1, DAD1, DAGLA, DDR1, DLEU1, DLX4, DSCAM, EGFLAM, ELMO1, EPAS1, EPHA2, ERC1, ERG, EVA1A, FAT3, FGFR1, FMN2, FOXO3, FRMD4B, GAD2, GATA5, IKZF1, IL36B, IRF4, IRF8, IRX5, JAKMIP2, KCNMB2, KCN…	119
Sens0vsRes0	Immunological Disease	lymphocytic leukemia	lymphocytic leukemia	2.62e-09	ABCC3, ACTG1, ADAMTS9, ADARB2, ADGRB1, ADORA2A, AICDA, ALK, ARID1B, ATRNL1, BCL11B, BCL3, BCORL1, BCR, BMPER, C19orf57, CARD11, CCR4, CD200, CD7, CDH1, CDKN1A, CHD2, CIITA, CLDN14, CNTNAP2, COL27A1, CSF1R, CTNNB1, DAD1, DAGLA, DDR1, DLEU1, DLX4, DSCAM, EGFLAM, ELMO1, EPAS1, EPHA2, ERC1, ERG, EVA1A, FAT3, FGFR1, FMN2, FOXO3, FRMD4B, GAD2, GATA5, IKZF1, IL36B, IRF4, IRF8, IRX5, JAKMIP2, KCNMB2, KCN…	119
Sens0vsRes0	Cancer	breast cancer	breast cancer	2.69e-09	ADAM15, ADAM23, ADAMTS9, ADCY2, ADGRD1, ADRA2C, ADRB2, ADRM1, AFF3, AKAP1, ALK, AMN, ANAPC13, ANG, ANGPTL6, APOB, ARHGAP20, ARHGDIA, ATAD2B, ATG7, ATP2B2, ATP2C2, B3GNTL1, BCL11A, BCORL1, BLID, BMP7, BOC, BPTF, BRSK1, C19orf12, CACNA1C, CACNA1E, CACNA1H, CACNA2D1, CACNA2D4, CARD11, CCND2, CCNE1, CCR4, CD276, CD300C, CDH1, CDH23, CDKN1A, CEBPB, CECR2, CHD2, CHRM2, CHRM3, CHRNA9, CLDN3, CMPK2, COBL…	327
Sens0vsRes0	Organismal Injury and Abnormalities	breast cancer	breast cancer	2.69e-09	ADAM15, ADAM23, ADAMTS9, ADCY2, ADGRD1, ADRA2C, ADRB2, ADRM1, AFF3, AKAP1, ALK, AMN, ANAPC13, ANG, ANGPTL6, APOB, ARHGAP20, ARHGDIA, ATAD2B, ATG7, ATP2B2, ATP2C2, B3GNTL1, BCL11A, BCORL1, BLID, BMP7, BOC, BPTF, BRSK1, C19orf12, CACNA1C, CACNA1E, CACNA1H, CACNA2D1, CACNA2D4, CARD11, CCND2, CCNE1, CCR4, CD276, CD300C, CDH1, CDH23, CDKN1A, CEBPB, CECR2, CHD2, CHRM2, CHRM3, CHRNA9, CLDN3, CMPK2, COBL…	327
Sens0vsRes0	Reproductive System Disease	breast cancer	breast cancer	2.69e-09	ADAM15, ADAM23, ADAMTS9, ADCY2, ADGRD1, ADRA2C, ADRB2, ADRM1, AFF3, AKAP1, ALK, AMN, ANAPC13, ANG, ANGPTL6, APOB, ARHGAP20, ARHGDIA, ATAD2B, ATG7, ATP2B2, ATP2C2, B3GNTL1, BCL11A, BCORL1, BLID, BMP7, BOC, BPTF, BRSK1, C19orf12, CACNA1C, CACNA1E, CACNA1H, CACNA2D1, CACNA2D4, CARD11, CCND2, CCNE1, CCR4, CD276, CD300C, CDH1, CDH23, CDKN1A, CEBPB, CECR2, CHD2, CHRM2, CHRM3, CHRNA9, CLDN3, CMPK2, COBL…	327
Sens0vsRes0	Cancer	soft tissue neoplasm	soft tissue neoplasm	2.75e-09	ACADS, ADAMTS17, ALDH5A1, ALK, ANO1, APOB, ARHGEF10, ATP10A, ATP9A, BCAS1, BCORL1, C1orf159, CACNA1H, CACNA1S, CAMSAP3, CASQ2, CDCP2, CDH1, CDH23, CDKN1A, CETP, CIITA, CLDN3, CNTNAP2, COL13A1, COL18A1, COL22A1, COL9A3, COLEC11, CPEB2, CSF1R, CTBP2, CTNNB1, CYP4F2, DCT, DDR1, DICER1, DOCK1, DPEP1, DPP6, EPHA2, FGFR1, FGFR3, FGFR4, FMN2, FMO3, FOLH1, FOXF1, FOXO3, GHRHR, GLI2, GNAS, GP1BA, GPR20, G…	187
Sens0vsRes0	Organismal Injury and Abnormalities	soft tissue neoplasm	soft tissue neoplasm	2.75e-09	ACADS, ADAMTS17, ALDH5A1, ALK, ANO1, APOB, ARHGEF10, ATP10A, ATP9A, BCAS1, BCORL1, C1orf159, CACNA1H, CACNA1S, CAMSAP3, CASQ2, CDCP2, CDH1, CDH23, CDKN1A, CETP, CIITA, CLDN3, CNTNAP2, COL13A1, COL18A1, COL22A1, COL9A3, COLEC11, CPEB2, CSF1R, CTBP2, CTNNB1, CYP4F2, DCT, DDR1, DICER1, DOCK1, DPEP1, DPP6, EPHA2, FGFR1, FGFR3, FGFR4, FMN2, FMO3, FOLH1, FOXF1, FOXO3, GHRHR, GLI2, GNAS, GP1BA, GPR20, G…	187
Sens0vsRes0	Nervous System Development and Function	morphology	morphology of neurons	2.77e-09	ADCYAP1R1, ADGRB1, AIPL1, ATP2B2, BHLHE23, BRSK1, CBLN1, CCND2, CDH23, CNGA3, CNTNAP2, COL13A1, CRHR1, CTNNA2, DICER1, DNAJC5, DOK7, DPYSL3, DPYSL5, DSCAM, DYRK1A, EIF4EBP2, ELFN1, FAT3, FEZF1, FGFR3, FMR1, FOXA1, FOXA2, GDF7, GDNF, GFRA1, GLI2, GNPAT, GRIA1, GRID1, GRIN1, IGF1R, IHH, ITGA3, KALRN, KIF26A, KIF2A, KLF7, LEP, LHX4, LHX6, LHX8, LINGO1, LRPAP1, LRRTM1, MAL, MAPT, MBP, MMP24, MYH10, M…	104
Sens0vsRes0	Tissue Morphology	morphology	morphology of neurons	2.77e-09	ADCYAP1R1, ADGRB1, AIPL1, ATP2B2, BHLHE23, BRSK1, CBLN1, CCND2, CDH23, CNGA3, CNTNAP2, COL13A1, CRHR1, CTNNA2, DICER1, DNAJC5, DOK7, DPYSL3, DPYSL5, DSCAM, DYRK1A, EIF4EBP2, ELFN1, FAT3, FEZF1, FGFR3, FMR1, FOXA1, FOXA2, GDF7, GDNF, GFRA1, GLI2, GNPAT, GRIA1, GRID1, GRIN1, IGF1R, IHH, ITGA3, KALRN, KIF26A, KIF2A, KLF7, LEP, LHX4, LHX6, LHX8, LINGO1, LRPAP1, LRRTM1, MAL, MAPT, MBP, MMP24, MYH10, M…	104
Sens0vsRes0	Cell Morphology	morphology	morphology of neurons	2.77e-09	ADCYAP1R1, ADGRB1, AIPL1, ATP2B2, BHLHE23, BRSK1, CBLN1, CCND2, CDH23, CNGA3, CNTNAP2, COL13A1, CRHR1, CTNNA2, DICER1, DNAJC5, DOK7, DPYSL3, DPYSL5, DSCAM, DYRK1A, EIF4EBP2, ELFN1, FAT3, FEZF1, FGFR3, FMR1, FOXA1, FOXA2, GDF7, GDNF, GFRA1, GLI2, GNPAT, GRIA1, GRID1, GRIN1, IGF1R, IHH, ITGA3, KALRN, KIF26A, KIF2A, KLF7, LEP, LHX4, LHX6, LHX8, LINGO1, LRPAP1, LRRTM1, MAL, MAPT, MBP, MMP24, MYH10, M…	104
Sens0vsRes0	Organismal Injury and Abnormalities	abnormal morphology	abnormal morphology of skull	3.3e-09	BMP7, BMPER, CHD7, COL18A1, CREB3L2, CSF1R, DDR1, DKK1, EDNRA, FGF3, FGFR3, FOXF2, GDF6, GLI2, GSC, HMX2, HMX3, HOXB3, HOXD3, IGF1R, IHH, INHBA, LRP5, LTBP3, MN1, MSI1, MSX1, MSX2, MYH10, NFATC2, NFIX, NPR3, OTX1, PAX7, PBX1, PCSK6, PDGFRA, PKDCC, POU3F3, PRRX1, RARB, RGMA, SIM2, SKI, SMAD2, SOX11, SOX4, SULF1, SULF2, TBX1, WNT9A	51
Sens0vsRes0	Organismal Development	abnormal morphology	abnormal morphology of skull	3.3e-09	BMP7, BMPER, CHD7, COL18A1, CREB3L2, CSF1R, DDR1, DKK1, EDNRA, FGF3, FGFR3, FOXF2, GDF6, GLI2, GSC, HMX2, HMX3, HOXB3, HOXD3, IGF1R, IHH, INHBA, LRP5, LTBP3, MN1, MSI1, MSX1, MSX2, MYH10, NFATC2, NFIX, NPR3, OTX1, PAX7, PBX1, PCSK6, PDGFRA, PKDCC, POU3F3, PRRX1, RARB, RGMA, SIM2, SKI, SMAD2, SOX11, SOX4, SULF1, SULF2, TBX1, WNT9A	51
Sens0vsRes0	Tissue Development	abnormal morphology	abnormal morphology of skull	3.3e-09	BMP7, BMPER, CHD7, COL18A1, CREB3L2, CSF1R, DDR1, DKK1, EDNRA, FGF3, FGFR3, FOXF2, GDF6, GLI2, GSC, HMX2, HMX3, HOXB3, HOXD3, IGF1R, IHH, INHBA, LRP5, LTBP3, MN1, MSI1, MSX1, MSX2, MYH10, NFATC2, NFIX, NPR3, OTX1, PAX7, PBX1, PCSK6, PDGFRA, PKDCC, POU3F3, PRRX1, RARB, RGMA, SIM2, SKI, SMAD2, SOX11, SOX4, SULF1, SULF2, TBX1, WNT9A	51
Sens0vsRes0	Connective Tissue Development and Function	abnormal morphology	abnormal morphology of skull	3.3e-09	BMP7, BMPER, CHD7, COL18A1, CREB3L2, CSF1R, DDR1, DKK1, EDNRA, FGF3, FGFR3, FOXF2, GDF6, GLI2, GSC, HMX2, HMX3, HOXB3, HOXD3, IGF1R, IHH, INHBA, LRP5, LTBP3, MN1, MSI1, MSX1, MSX2, MYH10, NFATC2, NFIX, NPR3, OTX1, PAX7, PBX1, PCSK6, PDGFRA, PKDCC, POU3F3, PRRX1, RARB, RGMA, SIM2, SKI, SMAD2, SOX11, SOX4, SULF1, SULF2, TBX1, WNT9A	51
Sens0vsRes0	Skeletal and Muscular System Development and Function	abnormal morphology	abnormal morphology of skull	3.3e-09	BMP7, BMPER, CHD7, COL18A1, CREB3L2, CSF1R, DDR1, DKK1, EDNRA, FGF3, FGFR3, FOXF2, GDF6, GLI2, GSC, HMX2, HMX3, HOXB3, HOXD3, IGF1R, IHH, INHBA, LRP5, LTBP3, MN1, MSI1, MSX1, MSX2, MYH10, NFATC2, NFIX, NPR3, OTX1, PAX7, PBX1, PCSK6, PDGFRA, PKDCC, POU3F3, PRRX1, RARB, RGMA, SIM2, SKI, SMAD2, SOX11, SOX4, SULF1, SULF2, TBX1, WNT9A	51
Sens0vsRes0	Skeletal and Muscular Disorders	abnormal morphology	abnormal morphology of skull	3.3e-09	BMP7, BMPER, CHD7, COL18A1, CREB3L2, CSF1R, DDR1, DKK1, EDNRA, FGF3, FGFR3, FOXF2, GDF6, GLI2, GSC, HMX2, HMX3, HOXB3, HOXD3, IGF1R, IHH, INHBA, LRP5, LTBP3, MN1, MSI1, MSX1, MSX2, MYH10, NFATC2, NFIX, NPR3, OTX1, PAX7, PBX1, PCSK6, PDGFRA, PKDCC, POU3F3, PRRX1, RARB, RGMA, SIM2, SKI, SMAD2, SOX11, SOX4, SULF1, SULF2, TBX1, WNT9A	51
Sens0vsRes0	Connective Tissue Disorders	abnormal morphology	abnormal morphology of skull	3.3e-09	BMP7, BMPER, CHD7, COL18A1, CREB3L2, CSF1R, DDR1, DKK1, EDNRA, FGF3, FGFR3, FOXF2, GDF6, GLI2, GSC, HMX2, HMX3, HOXB3, HOXD3, IGF1R, IHH, INHBA, LRP5, LTBP3, MN1, MSI1, MSX1, MSX2, MYH10, NFATC2, NFIX, NPR3, OTX1, PAX7, PBX1, PCSK6, PDGFRA, PKDCC, POU3F3, PRRX1, RARB, RGMA, SIM2, SKI, SMAD2, SOX11, SOX4, SULF1, SULF2, TBX1, WNT9A	51
Sens0vsRes0	Neurological Disease	neurological signs	neurological signs	3.33e-09	ADCY1, ADCY2, ADGRD1, ADORA2A, ADRA2A, ADRA2C, ADRB2, APLNR, ARPP21, ATP2A2, ATP2B2, BCL11B, BHLHE22, BIRC2, CA2, CASQ2, CCL5, CEBPB, CHRM2, CHRM3, CHRNA4, CHRNA9, CIITA, CORO2B, CPLX2, CPNE5, CREB1, CTNNB1, DAD1, DDX1, DHCR7, DICER1, DPYSL3, DUSP5, ELAVL2, ELMO1, EML1, EPHA4, FGF3, FGFR4, FKBP4, FMR1, FOSB, FOXO3, FOXP1, FRMD4B, GABRB3, GABRD, GABRG3, GABRP, GAD2, GAPDH, GDNF, GPRC5C, GRIN1, GRI…	123
Sens0vsRes0	Organismal Injury and Abnormalities	abnormality	abnormality of heart ventricle	3.99e-09	ABCC8, ADAM15, ADRA2A, ADRA2C, ADRB2, APOB, ATP2A2, BNIP3, CASQ2, CCND2, CCNE1, CDKN1A, COL18A1, CRK, CTNNB1, CXCR4, DOCK1, EDNRA, ELN, FHL2, FSTL1, GABRB3, GABRD, GABRG3, GABRP, GATA5, GDF1, GRIA1, HEXIM1, HOXB4, IER3, IGF2, IRX4, KCNJ11, KDR, LEFTY2, LEP, LRP5, LY6E, MMP9, MYH10, MYH6, NFATC1, NKX2-5, NOS3, NOTCH1, NPPA, NPR1, NR2F2, NTRK3, NUB1, PBX1, PBX3, PCSK6, POR, PRDM16, PRKAA2, RCAN1, R…	71
Sens0vsRes0	Cardiovascular Disease	abnormality	abnormality of heart ventricle	3.99e-09	ABCC8, ADAM15, ADRA2A, ADRA2C, ADRB2, APOB, ATP2A2, BNIP3, CASQ2, CCND2, CCNE1, CDKN1A, COL18A1, CRK, CTNNB1, CXCR4, DOCK1, EDNRA, ELN, FHL2, FSTL1, GABRB3, GABRD, GABRG3, GABRP, GATA5, GDF1, GRIA1, HEXIM1, HOXB4, IER3, IGF2, IRX4, KCNJ11, KDR, LEFTY2, LEP, LRP5, LY6E, MMP9, MYH10, MYH6, NFATC1, NKX2-5, NOS3, NOTCH1, NPPA, NPR1, NR2F2, NTRK3, NUB1, PBX1, PBX3, PCSK6, POR, PRDM16, PRKAA2, RCAN1, R…	71
Sens0vsRes0	Cancer	neuroendocrine tumor	neuroendocrine tumor	4.07e-09	ADRA2A, ADRA2C, ALK, BCL3, CCK, CCNE1, CDH1, CDKN1A, CHRM3, COL18A1, CSF1R, CTNNB1, DLL1, DPEP1, EPAS1, FGFR1, FOXO3, FSHB, FSHR, GALR1, GALR2, GDNF, GHSR, GNAS, HRH2, HTR4, ID4, IGF1R, IGF2, KCNJ11, KCNMA1, KDR, KIT, LAMA5, LEP, MGLL, MMP9, MYCN, NOG, NPPA, NR2C2, NR3C1, ODC1, PDGFRA, PDGFRB, POLE4, POR, PRL, RELN, RNASE1, ROS1, RRM2, SDHA, SOX11, SOX2, SSTR5, STX1A, TERT, TGM2, THRB, TOP1, TOP1…	69
Sens0vsRes0	Organismal Injury and Abnormalities	neuroendocrine tumor	neuroendocrine tumor	4.07e-09	ADRA2A, ADRA2C, ALK, BCL3, CCK, CCNE1, CDH1, CDKN1A, CHRM3, COL18A1, CSF1R, CTNNB1, DLL1, DPEP1, EPAS1, FGFR1, FOXO3, FSHB, FSHR, GALR1, GALR2, GDNF, GHSR, GNAS, HRH2, HTR4, ID4, IGF1R, IGF2, KCNJ11, KCNMA1, KDR, KIT, LAMA5, LEP, MGLL, MMP9, MYCN, NOG, NPPA, NR2C2, NR3C1, ODC1, PDGFRA, PDGFRB, POLE4, POR, PRL, RELN, RNASE1, ROS1, RRM2, SDHA, SOX11, SOX2, SSTR5, STX1A, TERT, TGM2, THRB, TOP1, TOP1…	69
Sens0vsRes0	Endocrine System Disorders	neuroendocrine tumor	neuroendocrine tumor	4.07e-09	ADRA2A, ADRA2C, ALK, BCL3, CCK, CCNE1, CDH1, CDKN1A, CHRM3, COL18A1, CSF1R, CTNNB1, DLL1, DPEP1, EPAS1, FGFR1, FOXO3, FSHB, FSHR, GALR1, GALR2, GDNF, GHSR, GNAS, HRH2, HTR4, ID4, IGF1R, IGF2, KCNJ11, KCNMA1, KDR, KIT, LAMA5, LEP, MGLL, MMP9, MYCN, NOG, NPPA, NR2C2, NR3C1, ODC1, PDGFRA, PDGFRB, POLE4, POR, PRL, RELN, RNASE1, ROS1, RRM2, SDHA, SOX11, SOX2, SSTR5, STX1A, TERT, TGM2, THRB, TOP1, TOP1…	69
Sens0vsRes0	Cancer	transformation	transformation of fibroblast cell lines	4.3e-09	ADCY2, ALK, BCL11A, BCR, CCNE1, CD7, CDKN1A, CHRM3, CRK, CSF1R, CTNNB1, DKK1, FGF3, FGF4, FGFR1, FGFR3, FGFR4, FOSB, FOSL1, FOXO3, HAS1, HOXB4, IGF1R, IRF5, JUNB, KLF6, MECOM, MITF, MN1, MOS, MYC, MYCN, NCK2, NFATC1, NR3C1, NTRK3, ODC1, PARP10, PBX1, PDGFRA, PDGFRB, PIN1, PLCG2, PTN, PTPN1, RAPGEF1, RASGRF1, RIT2, RUNX1, RUNX1T1, SKI, SOX9, TAF15, TERT, TIAM1, TYRO3	56
Sens0vsRes0	Cell Death and Survival	apoptosis	apoptosis of tumor cell lines	4.58e-09	A4GALT, AATF, ADORA2A, AKAP1, ALCAM, ALK, API5, ARHGDIA, ATG7, BCL3, BCR, BIRC2, BIRC7, BMP7, BNIP3, CAMK2N2, CASP14, CCK, CCNE1, CD7, CDH1, CDKN1A, CEBPB, CLPTM1L, COL18A1, CPEB2, CREB1, CRHR1, CSF1R, CTBP2, CTNNB1, CXCL12, CXCR4, CYP2E1, DCT, DICER1, DIDO1, DKK1, DLL1, EFEMP1, EMILIN2, EN1, EPAS1, EPHA2, ERG, ETS2, EXOC2, FADD, FASN, FBXO31, FGFR1, FGFR3, FIS1, FOSB, FOSL1, FOXA2, FOXO3, GALR2,…	206
Sens0vsRes0	Behavior	conditioning	conditioning	4.73e-09	ADCY1, ADCYAP1R1, ADORA2A, ALK, ARC, CCK, CHRM3, CHRNA4, CPLX1, CREB1, CRHR1, DGKI, EIF4EBP2, FMR1, FOXO3, GABRD, GAD2, GALP, GALR1, GDNF, GHSR, GPR26, GRIA1, GRIN1, GRIN2B, IL1RN, KALRN, KCNAB2, KCNMA1, LRRTM1, LYPD1, MAPT, MMP9, NOS3, NRN1, PDE6B, PENK, POU2F3, PPP1R9B, PRLHR, RASGRF1, SLC6A1, SLC6A3, ST8SIA2, STX1A, TACR1, TIMP2, UBE3A, WWC1	49
Sens0vsRes0	Cancer	esophageal adenocarcinoma	esophageal adenocarcinoma	5.31e-09	AJAP1, ANO1, APOB, ASTN2, ATAD2B, BCORL1, BOC, BRSK1, CA10, CACNA1E, CALML4, CELSR2, CHD5, CIITA, CLPB, COL22A1, COLEC11, CPEB2, CTNNB1, DAD1, ELMO1, FAM49A, FAT3, FGD5, FLYWCH1, FMN2, FNDC3B, FOXO3, FOXP1, GABRD, GRIA1, IRAK2, KCNU1, KDR, KIF16B, LY6E, LYST, MAPT, MARCH10, MGLL, MS4A6A, MSR1, MYC, MYH15, NEUROD6, NRXN2, OTUD7A, PCLO, PDE2A, PGM5, PLCH2, PLXNA4, PNLIPRP3, POU3F1, PREX2, PTN, PXDN…	79
Sens0vsRes0	Organismal Injury and Abnormalities	esophageal adenocarcinoma	esophageal adenocarcinoma	5.31e-09	AJAP1, ANO1, APOB, ASTN2, ATAD2B, BCORL1, BOC, BRSK1, CA10, CACNA1E, CALML4, CELSR2, CHD5, CIITA, CLPB, COL22A1, COLEC11, CPEB2, CTNNB1, DAD1, ELMO1, FAM49A, FAT3, FGD5, FLYWCH1, FMN2, FNDC3B, FOXO3, FOXP1, GABRD, GRIA1, IRAK2, KCNU1, KDR, KIF16B, LY6E, LYST, MAPT, MARCH10, MGLL, MS4A6A, MSR1, MYC, MYH15, NEUROD6, NRXN2, OTUD7A, PCLO, PDE2A, PGM5, PLCH2, PLXNA4, PNLIPRP3, POU3F1, PREX2, PTN, PXDN…	79
Sens0vsRes0	Gastrointestinal Disease	esophageal adenocarcinoma	esophageal adenocarcinoma	5.31e-09	AJAP1, ANO1, APOB, ASTN2, ATAD2B, BCORL1, BOC, BRSK1, CA10, CACNA1E, CALML4, CELSR2, CHD5, CIITA, CLPB, COL22A1, COLEC11, CPEB2, CTNNB1, DAD1, ELMO1, FAM49A, FAT3, FGD5, FLYWCH1, FMN2, FNDC3B, FOXO3, FOXP1, GABRD, GRIA1, IRAK2, KCNU1, KDR, KIF16B, LY6E, LYST, MAPT, MARCH10, MGLL, MS4A6A, MSR1, MYC, MYH15, NEUROD6, NRXN2, OTUD7A, PCLO, PDE2A, PGM5, PLCH2, PLXNA4, PNLIPRP3, POU3F1, PREX2, PTN, PXDN…	79
Sens0vsRes0	Cancer	rhabdomyosarcoma	rhabdomyosarcoma	5.36e-09	ACADS, ADAMTS17, ALDH5A1, ALK, APOB, ARHGEF10, ATP10A, BCAS1, BCORL1, C1orf159, CACNA1H, CACNA1S, CAMSAP3, CASQ2, CDCP2, CDH23, CDKN1A, CETP, CIITA, CNTNAP2, COL13A1, COL18A1, COL22A1, COL9A3, COLEC11, CPEB2, CTBP2, CTNNB1, CYP4F2, DCT, DICER1, DOCK1, DPEP1, DPP6, FGFR4, FMN2, FMO3, FOLH1, FOXF1, GHRHR, GLI2, GP1BA, GPR20, GREB1, HMX3, HRC, HS6ST1, HSD17B3, IGF2, IGFN1, IL16, INPP5A, IRF6, IRX2, …	160
Sens0vsRes0	Organismal Injury and Abnormalities	rhabdomyosarcoma	rhabdomyosarcoma	5.36e-09	ACADS, ADAMTS17, ALDH5A1, ALK, APOB, ARHGEF10, ATP10A, BCAS1, BCORL1, C1orf159, CACNA1H, CACNA1S, CAMSAP3, CASQ2, CDCP2, CDH23, CDKN1A, CETP, CIITA, CNTNAP2, COL13A1, COL18A1, COL22A1, COL9A3, COLEC11, CPEB2, CTBP2, CTNNB1, CYP4F2, DCT, DICER1, DOCK1, DPEP1, DPP6, FGFR4, FMN2, FMO3, FOLH1, FOXF1, GHRHR, GLI2, GP1BA, GPR20, GREB1, HMX3, HRC, HS6ST1, HSD17B3, IGF2, IGFN1, IL16, INPP5A, IRF6, IRX2, …	160
Sens0vsRes0	Skeletal and Muscular Disorders	rhabdomyosarcoma	rhabdomyosarcoma	5.36e-09	ACADS, ADAMTS17, ALDH5A1, ALK, APOB, ARHGEF10, ATP10A, BCAS1, BCORL1, C1orf159, CACNA1H, CACNA1S, CAMSAP3, CASQ2, CDCP2, CDH23, CDKN1A, CETP, CIITA, CNTNAP2, COL13A1, COL18A1, COL22A1, COL9A3, COLEC11, CPEB2, CTBP2, CTNNB1, CYP4F2, DCT, DICER1, DOCK1, DPEP1, DPP6, FGFR4, FMN2, FMO3, FOLH1, FOXF1, GHRHR, GLI2, GP1BA, GPR20, GREB1, HMX3, HRC, HS6ST1, HSD17B3, IGF2, IGFN1, IL16, INPP5A, IRF6, IRX2, …	160
Sens0vsRes0	Digestive System Development and Function	morphology	morphology of digestive system	5.59e-09	AOAH, BCL11B, BCL3, BCR, BMP7, CCK, CCND2, CDKN1A, CREB3L2, CSF1R, CTNNB1, CYP2E1, DICER1, DLK1, DYRK1A, EDNRA, EFEMP1, ENPP7, ERCC1, FGF18, FGFR1, FGFR3, FGFR4, FOXA2, FOXF2, GAK, GCGR, GDF1, GDNF, GFRA1, GLI2, GNAS, GSC, HRH2, ICOS, IGF1R, IGF2, IHH, IKZF1, INHBA, INHBB, INS, IQGAP2, IRF8, ITGA11, ITGA3, ITPKB, JUNB, KCNE2, KIF26A, KIT, KLF6, LBX1, LEFTY2, LEP, LOXL1, LTBP3, MGLL, MGMT, MMP9, M…	126
Sens0vsRes0	Cancer	bone marrow neoplasm	bone marrow neoplasm	5.92e-09	ABCA13, ABCC3, ABHD11, ACAN, ACTG1, ACTR3B, ACTRT2, ADAMTS17, ADCY1, ADORA2A, ADRB2, ADSSL1, AJAP1, AKAP1, ALG10B, ALK, ANKRD30B, APOB, ARHGAP26, ARHGEF10, ATG7, ATP10A, ATRNL1, BARX2, BCAS1, BCL11A, BCL11B, BCORL1, BCR, BMP7, BRD9, C10orf90, C19orf57, C1orf174, C8A, C8orf4, CA8, CACNA1E, CACNA1H, CACNA2D4, CACNG5, CALML4, CAND2, CCDC92, CCND2, CD200, CD300LB, CDH23, CDHR1, CDKN1A, CEBPB, CECR2, …	327
Sens0vsRes0	Organismal Injury and Abnormalities	bone marrow neoplasm	bone marrow neoplasm	5.92e-09	ABCA13, ABCC3, ABHD11, ACAN, ACTG1, ACTR3B, ACTRT2, ADAMTS17, ADCY1, ADORA2A, ADRB2, ADSSL1, AJAP1, AKAP1, ALG10B, ALK, ANKRD30B, APOB, ARHGAP26, ARHGEF10, ATG7, ATP10A, ATRNL1, BARX2, BCAS1, BCL11A, BCL11B, BCORL1, BCR, BMP7, BRD9, C10orf90, C19orf57, C1orf174, C8A, C8orf4, CA8, CACNA1E, CACNA1H, CACNA2D4, CACNG5, CALML4, CAND2, CCDC92, CCND2, CD200, CD300LB, CDH23, CDHR1, CDKN1A, CEBPB, CECR2, …	327
Sens0vsRes0	Hematological Disease	bone marrow neoplasm	bone marrow neoplasm	5.92e-09	ABCA13, ABCC3, ABHD11, ACAN, ACTG1, ACTR3B, ACTRT2, ADAMTS17, ADCY1, ADORA2A, ADRB2, ADSSL1, AJAP1, AKAP1, ALG10B, ALK, ANKRD30B, APOB, ARHGAP26, ARHGEF10, ATG7, ATP10A, ATRNL1, BARX2, BCAS1, BCL11A, BCL11B, BCORL1, BCR, BMP7, BRD9, C10orf90, C19orf57, C1orf174, C8A, C8orf4, CA8, CACNA1E, CACNA1H, CACNA2D4, CACNG5, CALML4, CAND2, CCDC92, CCND2, CD200, CD300LB, CDH23, CDHR1, CDKN1A, CEBPB, CECR2, …	327
Sens0vsRes0	Cancer	sarcoma	sarcoma	6.09e-09	ACADS, ADAMTS17, ALDH5A1, ALK, APOB, ARHGEF10, ATP10A, BCAS1, BCORL1, BCR, BPTF, C1orf159, CACNA1E, CACNA1H, CACNA1S, CAMSAP3, CASQ2, CDCP2, CDH1, CDH23, CDKN1A, CEBPB, CETP, CIITA, CLDN3, CNTNAP2, COL13A1, COL18A1, COL22A1, COL9A3, COLEC11, CPEB2, CSF1R, CTBP2, CTNNB1, CXCL12, CYP4F2, DCT, DDR1, DICER1, DOCK1, DPEP1, DPP6, ERG, FASN, FGFR1, FGFR3, FGFR4, FMN2, FMO3, FOLH1, FOXF1, FOXO3, GDNF, GF…	217
Sens0vsRes0	Organismal Injury and Abnormalities	sarcoma	sarcoma	6.09e-09	ACADS, ADAMTS17, ALDH5A1, ALK, APOB, ARHGEF10, ATP10A, BCAS1, BCORL1, BCR, BPTF, C1orf159, CACNA1E, CACNA1H, CACNA1S, CAMSAP3, CASQ2, CDCP2, CDH1, CDH23, CDKN1A, CEBPB, CETP, CIITA, CLDN3, CNTNAP2, COL13A1, COL18A1, COL22A1, COL9A3, COLEC11, CPEB2, CSF1R, CTBP2, CTNNB1, CXCL12, CYP4F2, DCT, DDR1, DICER1, DOCK1, DPEP1, DPP6, ERG, FASN, FGFR1, FGFR3, FGFR4, FMN2, FMO3, FOLH1, FOXF1, FOXO3, GDNF, GF…	217
Sens0vsRes0	Cancer	malignant connective or soft tissue neoplasm	malignant connective or soft tissue neoplasm	6.32e-09	ACADS, ADAMTS17, ALDH5A1, ALK, APOB, ARHGEF10, ATP10A, BCAS1, BCORL1, BCR, BPTF, C1orf159, CACNA1E, CACNA1H, CACNA1S, CAMSAP3, CASQ2, CDCP2, CDH1, CDH23, CDKN1A, CEBPB, CETP, CIITA, CLDN3, CNTNAP2, COL13A1, COL18A1, COL22A1, COL9A3, COLEC11, CPEB2, CSF1R, CTBP2, CTNNB1, CXCL12, CYP4F2, DCT, DDR1, DICER1, DOCK1, DPEP1, DPP6, EPHA2, ERG, FASN, FGFR1, FGFR3, FGFR4, FMN2, FMO3, FOLH1, FOXF1, FOXO3, G…	219
Sens0vsRes0	Organismal Injury and Abnormalities	malignant connective or soft tissue neoplasm	malignant connective or soft tissue neoplasm	6.32e-09	ACADS, ADAMTS17, ALDH5A1, ALK, APOB, ARHGEF10, ATP10A, BCAS1, BCORL1, BCR, BPTF, C1orf159, CACNA1E, CACNA1H, CACNA1S, CAMSAP3, CASQ2, CDCP2, CDH1, CDH23, CDKN1A, CEBPB, CETP, CIITA, CLDN3, CNTNAP2, COL13A1, COL18A1, COL22A1, COL9A3, COLEC11, CPEB2, CSF1R, CTBP2, CTNNB1, CXCL12, CYP4F2, DCT, DDR1, DICER1, DOCK1, DPEP1, DPP6, EPHA2, ERG, FASN, FGFR1, FGFR3, FGFR4, FMN2, FMO3, FOLH1, FOXF1, FOXO3, G…	219
Sens0vsRes0	Embryonic Development	development	development of inner ear	6.35e-09	ATP2B2, BCR, BMPER, CDH23, CECR2, CHD7, CHRNA9, CTNNB1, CYTL1, DLL1, FGF3, FGFR1, FGFR3, GLI2, HMX2, HMX3, IGF1R, INSIG1, INSIG2, MAF, MAFB, MCOLN3, MYC, MYCN, MYO3A, MYO6, NOTCH1, NOX3, OTOP1, OTX1, PROX1, PRRX1, SOX2, SOX9, TBX1, THRB, WDPCP	37
Sens0vsRes0	Organismal Development	development	development of inner ear	6.35e-09	ATP2B2, BCR, BMPER, CDH23, CECR2, CHD7, CHRNA9, CTNNB1, CYTL1, DLL1, FGF3, FGFR1, FGFR3, GLI2, HMX2, HMX3, IGF1R, INSIG1, INSIG2, MAF, MAFB, MCOLN3, MYC, MYCN, MYO3A, MYO6, NOTCH1, NOX3, OTOP1, OTX1, PROX1, PRRX1, SOX2, SOX9, TBX1, THRB, WDPCP	37
Sens0vsRes0	Tissue Development	development	development of inner ear	6.35e-09	ATP2B2, BCR, BMPER, CDH23, CECR2, CHD7, CHRNA9, CTNNB1, CYTL1, DLL1, FGF3, FGFR1, FGFR3, GLI2, HMX2, HMX3, IGF1R, INSIG1, INSIG2, MAF, MAFB, MCOLN3, MYC, MYCN, MYO3A, MYO6, NOTCH1, NOX3, OTOP1, OTX1, PROX1, PRRX1, SOX2, SOX9, TBX1, THRB, WDPCP	37
Sens0vsRes0	Organ Development	development	development of inner ear	6.35e-09	ATP2B2, BCR, BMPER, CDH23, CECR2, CHD7, CHRNA9, CTNNB1, CYTL1, DLL1, FGF3, FGFR1, FGFR3, GLI2, HMX2, HMX3, IGF1R, INSIG1, INSIG2, MAF, MAFB, MCOLN3, MYC, MYCN, MYO3A, MYO6, NOTCH1, NOX3, OTOP1, OTX1, PROX1, PRRX1, SOX2, SOX9, TBX1, THRB, WDPCP	37
Sens0vsRes0	Auditory and Vestibular System Development and Function	development	development of inner ear	6.35e-09	ATP2B2, BCR, BMPER, CDH23, CECR2, CHD7, CHRNA9, CTNNB1, CYTL1, DLL1, FGF3, FGFR1, FGFR3, GLI2, HMX2, HMX3, IGF1R, INSIG1, INSIG2, MAF, MAFB, MCOLN3, MYC, MYCN, MYO3A, MYO6, NOTCH1, NOX3, OTOP1, OTX1, PROX1, PRRX1, SOX2, SOX9, TBX1, THRB, WDPCP	37
Sens0vsRes0	Embryonic Development	morphogenesis	morphogenesis of limb	6.5e-09	AFF3, ALX3, BMP7, CACNA1C, CHD7, CTNNB1, DICER1, DKK1, EN1, FGF4, FGFR1, GLI2, GNAS, HOXC10, HOXD10, IHH, IMPAD1, LMBR1, LRP5, MECOM, MSX1, MSX2, MYCN, NOG, NOTCH1, PBX1, PCSK5, PKDCC, PRRX1, RARB, SKI, TBX3, TFAP2B, WDPCP, WNT9A	35
Sens0vsRes0	Organismal Development	morphogenesis	morphogenesis of limb	6.5e-09	AFF3, ALX3, BMP7, CACNA1C, CHD7, CTNNB1, DICER1, DKK1, EN1, FGF4, FGFR1, GLI2, GNAS, HOXC10, HOXD10, IHH, IMPAD1, LMBR1, LRP5, MECOM, MSX1, MSX2, MYCN, NOG, NOTCH1, PBX1, PCSK5, PKDCC, PRRX1, RARB, SKI, TBX3, TFAP2B, WDPCP, WNT9A	35
Sens0vsRes0	Skeletal and Muscular System Development and Function	morphogenesis	morphogenesis of limb	6.5e-09	AFF3, ALX3, BMP7, CACNA1C, CHD7, CTNNB1, DICER1, DKK1, EN1, FGF4, FGFR1, GLI2, GNAS, HOXC10, HOXD10, IHH, IMPAD1, LMBR1, LRP5, MECOM, MSX1, MSX2, MYCN, NOG, NOTCH1, PBX1, PCSK5, PKDCC, PRRX1, RARB, SKI, TBX3, TFAP2B, WDPCP, WNT9A	35
Sens0vsRes0	Cancer	myeloid leukemia	myeloid leukemia	6.77e-09	ABCA13, ABCC3, ABHD11, ACAN, ACTG1, ACTR3B, ACTRT2, ADAMTS17, ADCY1, ADORA2A, ADRB2, ADSSL1, AJAP1, AKAP1, ALG10B, ALK, ANKRD30B, APOB, ARHGAP26, ARHGEF10, ATP10A, ATRNL1, BARX2, BCAS1, BCL11A, BCL11B, BCORL1, BCR, BRD9, C10orf90, C19orf57, C1orf174, C8A, C8orf4, CA8, CACNA1E, CACNA1H, CACNA2D4, CACNG5, CALML4, CAND2, CCDC92, CCND2, CD200, CD300LB, CDH23, CDHR1, CDKN1A, CEBPB, CECR2, CHAC2, CHD2,…	307
Sens0vsRes0	Organismal Injury and Abnormalities	myeloid leukemia	myeloid leukemia	6.77e-09	ABCA13, ABCC3, ABHD11, ACAN, ACTG1, ACTR3B, ACTRT2, ADAMTS17, ADCY1, ADORA2A, ADRB2, ADSSL1, AJAP1, AKAP1, ALG10B, ALK, ANKRD30B, APOB, ARHGAP26, ARHGEF10, ATP10A, ATRNL1, BARX2, BCAS1, BCL11A, BCL11B, BCORL1, BCR, BRD9, C10orf90, C19orf57, C1orf174, C8A, C8orf4, CA8, CACNA1E, CACNA1H, CACNA2D4, CACNG5, CALML4, CAND2, CCDC92, CCND2, CD200, CD300LB, CDH23, CDHR1, CDKN1A, CEBPB, CECR2, CHAC2, CHD2,…	307
Sens0vsRes0	Hematological Disease	myeloid leukemia	myeloid leukemia	6.77e-09	ABCA13, ABCC3, ABHD11, ACAN, ACTG1, ACTR3B, ACTRT2, ADAMTS17, ADCY1, ADORA2A, ADRB2, ADSSL1, AJAP1, AKAP1, ALG10B, ALK, ANKRD30B, APOB, ARHGAP26, ARHGEF10, ATP10A, ATRNL1, BARX2, BCAS1, BCL11A, BCL11B, BCORL1, BCR, BRD9, C10orf90, C19orf57, C1orf174, C8A, C8orf4, CA8, CACNA1E, CACNA1H, CACNA2D4, CACNG5, CALML4, CAND2, CCDC92, CCND2, CD200, CD300LB, CDH23, CDHR1, CDKN1A, CEBPB, CECR2, CHAC2, CHD2,…	307
Sens0vsRes0	Immunological Disease	myeloid leukemia	myeloid leukemia	6.77e-09	ABCA13, ABCC3, ABHD11, ACAN, ACTG1, ACTR3B, ACTRT2, ADAMTS17, ADCY1, ADORA2A, ADRB2, ADSSL1, AJAP1, AKAP1, ALG10B, ALK, ANKRD30B, APOB, ARHGAP26, ARHGEF10, ATP10A, ATRNL1, BARX2, BCAS1, BCL11A, BCL11B, BCORL1, BCR, BRD9, C10orf90, C19orf57, C1orf174, C8A, C8orf4, CA8, CACNA1E, CACNA1H, CACNA2D4, CACNG5, CALML4, CAND2, CCDC92, CCND2, CD200, CD300LB, CDH23, CDHR1, CDKN1A, CEBPB, CECR2, CHAC2, CHD2,…	307
Sens0vsRes0	Tissue Morphology	quantity	quantity of hematopoietic progenitor cells	6.97e-09	ADGRG3, ARHGDIA, ATG7, BCL11A, BCL11B, BCL3, BCR, C8orf4, CCND2, CD7, CDKN1A, CIITA, CREB1, CXCL12, CXCR4, DIDO1, DLK1, EPAS1, EPB42, EPHA4, ERCC1, ETS2, FADD, FGF4, FOSB, FOXO3, FSHR, GAD2, HIVEP3, HOXB3, HOXB4, HTR4, IGLL1/IGLL5, IKZF1, INHBA, IRF4, IRF8, ITPKB, KDR, KIT, KITLG, KLF13, KMT2E, LCP2, LEP, LYL1, MAF, MECOM, MGAT5B, MYC, MYCN, NFATC1, NOG, NOTCH1, NR2C2, NR3C1, PARL, PAX1, PBX1, PI…	87
[truncated: 1,542 more rows]

## Sheet: D. transcrDiff_CanPath
Supplementary Table S2D. Canonical pathway enrichments of the differentially expressed genes (Ingenuity Pathway Analysis, Qiagen)
[truncated: 114 more rows]

[truncated: 2 more sheets: E. transcrDiff_UpsReg, F. transcr_FuncDisEnr]
