# Supplementary material for: DNA methylation and Transcriptome Changes Associated with Cisplatin Resistance in Ovarian Cancer
Source: Sci Rep. 2017 May 4;7:1469. doi: 10.1038/s41598-017-01624-4 (PMC5431431; doi:10.1038/s41598-017-01624-4)
Supplement: Supplementary file 4 — Table S3 [file 41598_2017_1624_MOESM4_ESM.xls]

## Sheet: A. Sens0vsRes0
Supplementary Table S3A. Transcriptome differences between sensitive 0 mM vs resistant 0 mM M019 cells
Gene Symbol	Fold Change	FDR
CYP24A1	259.333	3.88203e-23
AKR1C1	226.143	2.11284e-130
AKR1C2	212.654	8.6946e-39
KLK5	175.187	9.18229e-07
CYP4F11	162.925	2.04805e-48
MIR205HG	136.077	1.014e-06
SLC6A14	69.937	1.07408e-70
AKR1C3	44.2026	8.20103e-33
PDPN	39.9672	2.15572e-06
OAS1	28.0013	3.06518e-15
RARRES1	27.0199	1.17092e-18
NR0B1	24.8931	6.29354e-09
OAS2	22.6523	4.15963e-11
LAMC2	19.9444	5.3019e-30
KRT19	18.3083	3.40642e-34
TNFRSF9	17.5604	1.18918e-13
C19orf21	16.3659	1.72374e-23
IL6	16.272	1.21646e-09
CSF3	15.9857	3.35877e-05
ACOXL	15.9628	1.30492e-15
SYT13	14.598	9.9348e-11
CLEC2B	13.8068	4.2014e-07
S100P	13.6184	9.43924e-15
CD70	12.6954	1.76012e-10
KRT17	11.1357	5.53295e-05
TMEM45B	11.1262	1.62728e-06
TMEM59L	11.0908	2.62174e-13
IFI27	10.8558	3.96332e-17
SLC7A11	10.7824	6.82475e-20
LOC344887	10.1022	9.5718e-12
MAP2	9.37112	1.59154e-06
IL32	9.19787	1.70385e-06
ST14	9.15937	1.25296e-17
ADAM8	9.15366	4.37755e-38
GCLC	8.97588	5.3019e-30
DES	8.23687	0.0336384
SORBS2	8.1565	6.72884e-09
CCND1	8.13213	1.1976e-07
APCDD1	7.60651	1.69438e-13
ISG15	7.50485	3.48215e-10
OSGIN1	7.16912	3.86347e-13
SERPINB5	6.92618	1.63134e-16
BSPRY	6.60546	2.18065e-10
KIAA0319	6.55209	1.10911e-12
BIRC3	6.45847	4.05839e-11
CCL20	6.45494	2.15254e-05
S100A14	6.39916	2.67492e-18
ANXA8L2	6.29094	9.8024e-06
MX1	6.01559	1.14526e-14
AQP3	5.90237	3.81267e-05
FTH1	5.89715	2.06495e-12
CPM	5.89015	3.51476e-20
CARD9	5.84851	2.23511e-07
XAF1	5.66251	2.56688e-10
PPP2R2C	5.56664	0.000134375
TNFAIP2	5.56546	2.77424e-08
COL4A3	5.38058	6.4019e-13
PLAU	5.35878	7.64371e-17
IFI6	5.30965	3.40336e-14
AFAP1L2	5.28508	4.24725e-06
KLF4	5.20763	1.591e-06
L1CAM	5.18553	1e-09
CDA	5.07737	8.31296e-08
CTSB	5.04002	1.23717e-05
OASL	4.9893	2.29974e-11
JAKMIP3	4.86155	8.5288e-06
TM4SF1	4.81342	1.99747e-13
SLCO3A1	4.63572	1.85828e-07
SLC7A5	4.62714	0.000424966
OAS3	4.59915	1.71857e-15
SOD2	4.58818	2.00811e-08
SRCRB4D	4.39917	4.32853e-06
CAMK2N1	4.39111	0.000246363
CCDC68	4.33651	7.5373e-08
BDKRB2	4.33319	2.43918e-11
KIF5C	4.3163	1.23686e-05
IFIT3	4.27667	1.52492e-05
CCNA1	4.24097	2.378e-06
PTGR1	4.21261	4.68593e-17
TNFSF9	4.18133	3.872e-07
COL4A4	4.14216	6.72107e-12
UGCG	4.11251	3.15396e-08
KRT80	4.10841	6.80588e-07
BNC1	4.04685	0.000485523
SRXN1	4.02874	4.42959e-13
RHOB	3.96912	7.86793e-09
TRIM16L	3.9612	7.61856e-08
IRAK2	3.91931	4.3e-08
HEG1	3.80427	1.65644e-11
IGFBP7	3.79306	0.00384077
FLJ22447	3.77991	3.10604e-08
HMOX1	3.75154	6.43224e-08
FBXO2	3.74066	1.36095e-11
ADAM19	3.69174	0.00248859
C12orf59	3.6708	1.09e-07
ABCC3	3.65606	1.99747e-13
KIAA1324	3.63134	4.27042e-05
EPSTI1	3.6305	0.000323935
RNF43	3.62779	1.90577e-06
CRMP1	3.60714	1.72308e-08
SQSTM1	3.54333	8.61439e-09
PI3	3.50969	1.99589e-05
DDX60	3.50814	2.56239e-06
MAFK	3.47464	5.53295e-05
GDF15	3.43063	6.39242e-09
EGF	3.33511	2.47686e-08
TNFAIP3	3.33219	2.52106e-06
TMEM92	3.27667	6.52792e-08
RDH10	3.26429	8.84503e-12
ADAM9	3.24945	9.59266e-06
PANX2	3.22064	1.8e-08
IFIH1	3.20437	6.89144e-06
LXN	3.19507	4.22395e-09
ARNTL2	3.17699	7.52949e-05
TRIM16	3.12591	3.90819e-06
FADS3	3.11652	3.31468e-08
TMPRSS3	3.11579	5.10321e-05
KRT7	3.11284	5.22364e-07
GCLM	3.10903	8.69381e-06
CACNA1G	3.1023	0.000115524
FOXE1	3.058	6.78829e-05
C1S	3.05493	3.79279e-09
CTH	3.05474	6.06551e-05
BASP1	3.03635	1.2585e-06
RARRES3	3.03237	0.0127293
SCNN1A	3.03063	7.16526e-07
CHAC1	3.01701	3.85086e-06
TRANK1	3.00241	5.8749e-07
EMP1	2.99229	0.00425975
OSBP2	2.98836	1.23905e-09
PLEKHB1	2.98296	4.87079e-06
DNAJC12	2.97528	3.46379e-06
RIPK4	2.97512	0.00135059
GPCPD1	2.94157	4.66439e-06
SLC22A15	2.94077	9.8024e-06
SEMA6D	2.89342	0.00504579
SAMD9L	2.86292	0.000121176
DHRS3	2.86191	2.98848e-06
SLC39A11	2.83525	5.48387e-07
MAL2	2.83403	4.69715e-07
CDH1	2.80863	0.000107119
MYO1D	2.80298	2.88135e-06
PGD	2.77007	2.05608e-05
LOC728431	2.7688	0.000144944
ASPH	2.7687	8.38804e-05
TMCC3	2.76199	0.00357673
CCDC88B	2.75831	0.0136426
EFHD2	2.75467	0.000197844
SMAD3	2.75368	3.09299e-05
PLAT	2.75008	0.000561456
GPRC5C	2.74111	0.000104564
C17orf28	2.73508	2.16777e-05
FYN	2.72708	0.000231566
TNFRSF11B	2.70752	0.00906053
ULBP2	2.69597	0.000521859
ZC3H12A	2.69543	3.28193e-05
SAMD12	2.69163	0.000139258
IFI44L	2.64494	8.24251e-06
EGLN3	2.63521	4.73382e-05
CASP10	2.60227	3.281e-05
STAT1	2.58853	6.80588e-07
MFSD6	2.58412	4.43659e-07
LRRC59	2.57991	3.222e-05
DST	2.56907	0.000394111
LGSN	2.56732	0.000236169
DDX58	2.56539	2.27179e-05
SLC16A4	2.55141	2.44621e-06
ALDH3A1	2.54802	0.000933543
TIMP4	2.53791	0.000476315
GSR	2.52795	5.41108e-08
MAP7	2.52138	2.01252e-06
PRIC285	2.51642	1.44167e-05
RAB27B	2.49123	2.468e-06
CABYR	2.4858	3.97044e-05
ARRDC3	2.47992	2.52106e-06
FBP1	2.47944	2.46125e-06
TXN	2.47186	2.07909e-05
TDRD7	2.46981	3.62379e-06
PINK1	2.46828	1.74462e-06
PARP14	2.46605	4.888e-06
UBASH3B	2.45271	0.000290253
CXCL16	2.44588	1.08146e-05
IL28RA	2.43382	0.000428825
IRF1	2.41779	5.73959e-05
HERC5	2.41107	0.000100471
PLOD2	2.39884	0.000144607
POPDC3	2.39508	6.56354e-06
TBC1D2	2.3819	0.000236169
OLR1	2.38025	2.11407e-06
KIAA1244	2.37875	7.39469e-05
PTGS1	2.37373	0.00203428
PNPO	2.37176	2.49535e-06
COL1A1	2.36833	7.00332e-05
TALDO1	2.36831	2.15616e-06
TUBE1	2.36758	0.000977212
PLEKHM1	2.36288	5.60969e-05
CALCOCO2	2.35988	4.34988e-06
JUN	2.31584	2.44621e-06
MEGF9	2.31574	1.20483e-05
APOL6	2.31406	1.33476e-05
PARP9	2.30285	9.26037e-06
DDO	2.30205	0.00912081
BIK	2.28443	0.00381925
ITGB2	2.25175	0.00874916
ERRFI1	2.25167	4.26724e-06
CCDC71L	2.25143	8.12087e-06
ARHGEF16	2.24787	0.00010254
PPIF	2.24727	1.12775e-05
TSPAN1	2.24544	0.00101479
OBFC2A	2.23655	0.00046568
DTX3L	2.23352	5.38403e-05
CLCF1	2.2307	0.00105007
RAP1GAP	2.23066	0.000977212
AMPD3	2.23064	0.0144916
ME1	2.22727	0.00010254
JUP	2.22403	1.82146e-05
HERC6	2.22193	0.000605165
DNAJC25	2.21617	0.00143782
IRF7	2.21157	3.49439e-05
FTL	2.20999	0.00136255
G6PD	2.20201	0.00123583
ZNF516	2.19976	0.000735053
NAMPT	2.19683	0.00141922
CDS1	2.19583	0.00507738
IL1R1	2.18155	2.49874e-05
SQRDL	2.17627	5.00618e-05
OSBPL5	2.17243	0.00049234
CLIP4	2.17023	8.72222e-05
MAT1A	2.15809	0.00498294
F3	2.14656	0.0163429
TGFBR1	2.13265	1.72387e-05
ASRGL1	2.13123	0.000604954
HRH1	2.12858	0.000529152
SEC24D	2.12517	0.000570222
ESRP1	2.12501	7.9203e-05
SPAG9	2.10664	0.000121176
HOXB7	2.10404	0.000172046
KCNAB2	2.10012	0.000113677
NINJ1	2.09556	0.000239345
LACC1	2.07932	0.0110927
LOC146880	2.07846	0.0157092
DYSF	2.07743	0.000409062
TXNIP	2.07643	0.000676145
WNT3	2.06994	0.0169338
SEMA3B	2.06773	0.000509819
PCTP	2.06749	0.000858813
TFRC	2.06575	0.000503757
CDK5RAP3	2.05667	0.00117999
RPS6KB1	2.05349	9.99397e-05
C1orf201	2.05208	0.0371063
HOXB9	2.04892	0.00101533
ODC1	2.04659	0.000194502
GFPT2	2.02675	0.0009365
FGFBP1	2.0217	0.000454794
PLEKHA3	2.01775	0.000501916
CBWD2	2.0137	0.00615348
NFE2L1	2.01272	0.000304233
UGDH	2.01253	0.000741715
APOL1	2.00888	0.000551395
ZDHHC18	2.00378	0.000466559
CBX1	1.99474	0.000248895
ASNS	1.98828	0.000342837
SATB2	1.98797	0.0140943
PPL	1.98418	0.000667215
DNAJC10	1.9835	0.000409062
FOSL1	1.98344	0.00584128
PMAIP1	1.98111	9.99397e-05
CLU	1.97794	0.000487997
MYO1B	1.97329	0.000485523
TTC39A	1.96948	0.00558214
CCNYL1	1.96779	0.00120945
PRKRA	1.96751	0.000317814
AKR1B1	1.95979	0.000505371
SNX11	1.95887	0.00101918
IGFBP6	1.95853	0.0013471
GLCE	1.95661	0.000291588
CAV2	1.94677	0.00610361
WIPI1	1.94586	0.00114495
ARRDC4	1.94583	0.00439703
PDLIM4	1.9348	0.0251721
NSF	1.93133	0.000509819
CDC27	1.92747	0.000644094
TYW5	1.91181	0.00513846
GPX3	1.91073	0.00199203
SEPX1	1.90891	0.0016029
PLEKHM3	1.90411	0.0173914
DFNA5	1.904	0.00220925
SPOP	1.90341	0.000977212
IFNGR1	1.89451	0.00121318
ARG2	1.89109	0.00595437
MFSD2A	1.87869	0.00263211
RAD51C	1.87647	0.00186577
SP100	1.86989	0.00329176
ARHGAP27	1.86788	0.00205263
SLC35B1	1.86434	0.000933543
ASF1A	1.86305	0.00369841
ENO1	1.86297	0.00875378
SAMD9	1.85638	0.00162891
NMT1	1.84821	0.00267012
DHDDS	1.84817	0.00446585
COL4A6	1.84778	0.00218118
SPATS2L	1.8407	0.0010786
XYLT2	1.83748	0.00171717
ICAM2	1.83513	0.0274518
HMGCL	1.83218	0.00389955
SNF8	1.83174	0.00185199
MGC57346	1.83137	0.00391659
PDIK1L	1.82843	0.00403552
FIG4	1.82189	0.00943048
C1orf31	1.82102	0.00406479
BHLHE40	1.81899	0.00574755
PPP2R5B	1.81842	0.0136426
MAP3K2	1.81402	0.00157959
PRDX1	1.81126	0.0157365
ARHGAP42	1.8082	0.0449167
RIMKLA	1.79276	0.00598725
PLSCR1	1.78608	0.00456072
PQLC2	1.78523	0.0146308
MYO1E	1.76942	0.00221914
EDEM1	1.76221	0.00539002
CHMP2B	1.75505	0.003093
TMF1	1.7462	0.00568425
KIAA1908	1.74298	0.0456781
IL8	1.7412	0.0153524
NPEPPS	1.74049	0.00574755
COQ10B	1.73929	0.00393301
C2orf69	1.73475	0.0064215
TSKU	1.73455	0.00498294
TTN	1.7281	0.0449167
H1F0	1.72452	0.00646119
ZNF652	1.72406	0.00528082
SLC44A1	1.71095	0.00598725
TMEM140	1.68976	0.0384465
NECAP2	1.68773	0.0083472
CCDC47	1.6875	0.00972301
CDC40	1.68032	0.00778801
HIVEP2	1.67215	0.0153524
PLA2G16	1.6534	0.0165635
MRPL27	1.64851	0.0136426
COX11	1.6483	0.00868996
INADL	1.6295	0.0136426
ALS2	1.6276	0.0211669
UBE2Z	1.60888	0.0224005
CCNC	1.58451	0.0235093
RUNX1	1.58313	0.0319718
RFK	1.56119	0.0465983
OSBPL1A	-1.56517	0.0274307
EIF3K	-1.56728	0.0296805
ZNF544	-1.58217	0.0345279
GNPDA1	-1.59677	0.0185038
SERTAD3	-1.59892	0.0340242
LOC100507246	-1.60748	0.0221292
GJC1	-1.65338	0.0173125
ANKRD26	-1.66031	0.0170473
SS18	-1.66515	0.00909739
TEAD2	-1.67344	0.0175412
SAMD1	-1.67393	0.0142457
DHX35	-1.67818	0.0344689
UNK	-1.68538	0.0165461
JOSD2	-1.69015	0.0367574
CCDC142	-1.69072	0.0389502
PPIL2	-1.71263	0.00516433
ZNF444	-1.72371	0.0270018
TGIF2	-1.73446	0.0253405
ECH1	-1.73747	0.00976614
CASKIN2	-1.74068	0.0222336
BCAM	-1.74158	0.00477914
KIAA0101	-1.75213	0.00487151
WDR34	-1.7526	0.00536668
TMEM97	-1.76002	0.00593312
RIMS4	-1.76068	0.0115436
LRP3	-1.76216	0.00481228
MYL9	-1.77244	0.00593627
ARHGAP4	-1.78011	0.00253758
PLCG1	-1.78178	0.00324457
TBC1D13	-1.78374	0.00598725
AIF1L	-1.78521	0.00327551
SLC2A4RG	-1.79261	0.00278906
EDEM2	-1.79601	0.00646119
MTERFD2	-1.79881	0.0250412
CDK14	-1.80128	0.0129094
PIGZ	-1.80214	0.0167267
PBX2	-1.80285	0.0022896
HSPA5	-1.80294	0.0157073
SAMD10	-1.80393	0.0370368
ZNF446	-1.80565	0.0376094
ATG4B	-1.80636	0.00478971
WDR37	-1.80653	0.00516433
GNAI1	-1.80742	0.00410271
ZNF480	-1.81075	0.010008
ZNF776	-1.81277	0.0142931
MZF1	-1.81334	0.00462717
PPM1F	-1.81558	0.00220925
ERF	-1.81853	0.00327551
CECR2	-1.81896	0.00498718
POLR1E	-1.82371	0.00391178
ITFG2	-1.83053	0.00402744
ZNF324	-1.83389	0.0166741
ZNF766	-1.83612	0.0171419
PLEKHG2	-1.85076	0.0012759
RPL35A	-1.85324	0.00624996
TSEN34	-1.87021	0.0014722
ITGA1	-1.87035	0.00088099
SLC7A10	-1.87082	0.00540723
RBBP8	-1.87131	0.00148607
THAP4	-1.88022	0.00327551
ZKSCAN3	-1.88245	0.0339368
RDH13	-1.88356	0.0297214
PIK3R3	-1.88811	0.000920398
WASF3	-1.90181	0.00291814
IER5L	-1.90834	0.00354729
EVL	-1.90869	0.00195987
RPS16	-1.90922	0.00300697
SLC38A9	-1.91034	0.0044586
NFS1	-1.92084	0.00135348
GFRA3	-1.92095	0.0119402
MPP7	-1.92316	0.00487151
ZBTB45	-1.92407	0.00868996
SYNGAP1	-1.93055	0.00183918
URM1	-1.93165	0.000597333
RPL35	-1.93566	0.00213702
ZSCAN12	-1.94791	0.0201602
MAP3K1	-1.94962	0.00278906
PBX3	-1.95061	0.00135217
ARRB1	-1.95302	0.00195987
2002-09-01	-1.95922	0.000827829
EPN1	-1.9748	0.00136255
SDC3	-1.98203	0.000561456
ZNF219	-1.98255	0.000221227
UST	-1.98408	0.000750651
DTYMK	-1.98907	0.00183918
PPP2R1A	-1.98985	0.00107301
IL6ST	-1.9932	0.000695981
GBA2	-1.99904	0.000972923
SUV420H2	-1.99995	0.0169338
ZNF264	-2.00474	0.000612579
GALK1	-2.00503	0.0132547
ST6GAL1	-2.01404	0.000397824
ZNF548	-2.01954	0.00928089
SLC16A6	-2.02105	0.000454345
NDUFA3	-2.02166	0.00198639
RBPMS2	-2.02179	0.00136255
SETD9	-2.02321	0.029867
MED22	-2.03722	0.00172366
RPL29	-2.041	0.000915014
CES3	-2.04208	0.000191971
RECK	-2.06596	0.00075695
ZNF417	-2.07105	0.0448235
PBX1	-2.08652	0.00232652
GNG11	-2.08696	0.000250118
MOB3B	-2.08709	0.00226112
ERGIC3	-2.09176	0.000587442
D2HGDH	-2.09693	0.0204088
FNBP1	-2.09867	8.38449e-05
UCP2	-2.10463	6.56239e-05
BOK	-2.10473	0.00287501
SCAI	-2.10507	0.000610477
SPRY2	-2.14479	0.000231566
CREM	-2.14734	0.00103036
CPNE1	-2.14887	7.72941e-05
TLN2	-2.1499	0.00516251
SYNE1	-2.167	0.000191971
PCDHB5	-2.17549	0.000779362
GPBP1	-2.179	2.67131e-05
ZNF865	-2.18236	0.000750651
NR2F2	-2.18397	0.000887952
RPS5	-2.18564	0.00043361
DUSP1	-2.18773	0.000113677
HDLBP	-2.19197	0.000233488
SLC27A3	-2.19484	0.000541582
STK25	-2.19728	8.81711e-05
ZNF8	-2.19753	0.0197822
ZNF581	-2.19896	0.000326648
CAP2	-2.2149	5.02359e-05
TMEM170B	-2.22925	0.000324728
NRGN	-2.22949	0.0147934
TBC1D4	-2.23069	0.00223396
PSD	-2.242	0.0155722
PRRG1	-2.25102	0.0141902
OGDHL	-2.26888	8.26817e-05
LRRC8C	-2.26993	0.00049234
FIZ1	-2.27311	0.00247309
TOB2P1	-2.27424	0.0164822
CAMK2D	-2.27885	0.00423258
NACC2	-2.28001	4.54018e-05
ING5	-2.28741	0.000203572
KCNK3	-2.307	0.0568187
RPL7A	-2.31104	9.03712e-05
CHCHD10	-2.31121	4.47941e-05
IGF2BP2	-2.31218	2.9241e-06
CYGB	-2.32756	0.00550763
ARHGEF40	-2.32772	0.000100388
NEK6	-2.33068	0.00126636
B4GALT6	-2.34368	0.000429427
FBXL19-AS1	-2.34797	0.00562405
LOC100129034	-2.3543	0.00122396
IGFBPL1	-2.36428	0.000272673
RPL28	-2.37215	1.94488e-05
KREMEN2	-2.37668	0.00462998
VIM	-2.38641	1.21641e-05
ST3GAL5	-2.40528	0.000854843
DHX29	-2.41136	5.63822e-06
KAZALD1	-2.41857	0.000103176
MOXD1	-2.42914	0.000112322
MFSD7	-2.43397	0.00703734
TRIM28	-2.44103	1.54465e-05
PDE3B	-2.44328	0.00256169
ZNF587	-2.46795	6.01512e-05
TMSB15A	-2.47555	0.000301418
PASK	-2.48104	2.24836e-05
ACTA2	-2.48202	0.000103176
C19orf48	-2.48992	2.52106e-06
FAM46A	-2.49767	0.000422657
ZNF17	-2.50215	0.0099998
PEG10	-2.50472	0.000246363
NAB2	-2.50485	0.00118788
SYT12	-2.52807	0.000143061
SKIV2L2	-2.52815	2.765e-06
RNF125	-2.54968	0.000972923
SLC27A5	-2.55725	6.68989e-05
FAT1	-2.60702	0.0108344
SPTB	-2.62591	0.00593627
STMN3	-2.62684	4.08378e-06
MARCKSL1	-2.6422	1.51188e-07
GPX8	-2.70201	6.57991e-06
EDA	-2.70433	0.00222388
MIER3	-2.70492	5.48387e-07
SLC2A4	-2.73395	0.0010786
GNB1L	-2.73743	0.000156846
RAMP2	-2.77276	0.00238006
PRODH	-2.79284	0.000154273
INA	-2.83761	2.83763e-06
MATN2	-2.85448	1.28254e-05
C22orf29	-2.87454	1.30909e-08
PLTP	-2.89067	1.56804e-08
LOC80054	-2.89363	0.00159716
APOE	-2.90814	1.08142e-06
PPARGC1A	-2.9213	2.16e-06
PRSS56	-2.93739	0.000130772
TFPI2	-2.95702	3.75165e-08
FOLH1	-3.0517	5.60969e-05
CPXM1	-3.0813	0.00010274
SVEP1	-3.08315	0.000172046
ZNF618	-3.18853	8.17869e-05
HS3ST3B1	-3.19713	3.21469e-05
LOC100302650	-3.25179	6.13654e-06
KCNIP3	-3.27198	1.94277e-05
SPOCK1	-3.29047	4.57716e-11
LAMA1	-3.29991	4.22395e-09
IGFBP2	-3.32486	3.2815e-08
PTX3	-3.33768	5.63822e-06
C10orf114	-3.38228	0.000261223
ECEL1	-3.46342	9.33639e-06
NTN1	-3.4965	0.000289
DLC1	-3.56865	2.44449e-05
NT5DC2	-3.66854	8.81237e-09
PTGDS	-3.78816	0.00560007
SSPO	-3.91493	3.82219e-07
PDE8B	-3.91784	2.68854e-05
MGAT5B	-4.04802	2.84615e-05
PPARG	-4.31176	3.334e-06
CCNO	-4.34777	2.3072e-07
GATM	-4.35039	1.01727e-10
PKDCC	-4.35785	4.19022e-15
ELOVL2	-4.36148	4.64855e-10
AR	-4.41553	1.93286e-06
PCSK1	-4.67547	0.00101479
LOC100287216	-5.08502	0.00354163
SPINK6	-5.24034	3.34622e-11
TRIB2	-5.46576	1.3475e-09
SERPINE2	-5.58002	1.2455e-11
CDH2	-5.63508	1.21646e-09
SNED1	-6.02237	2.4e-08
GPR37	-6.37256	1.25793e-10
KIAA1462	-6.65588	2.12368e-11
LPL	-6.8975	4.15345e-16
TSHZ2	-9.4421	5.98048e-06
PDE3A	-9.84553	8.81237e-09
TCEAL2	-9.94693	2.15572e-06
CNTFR	-10.3956	1.99341e-06
CNTNAP3B	-13.2427	4.26946e-08
LOC254559	-15.1604	3.43025e-05
BEX1	-16.7452	9.31039e-08
DPYSL3	-35.4952	5.87345e-08
PON1	-43.573	5.57925e-09
MYO3A	-107.584	9.81085e-08
SLC6A5	-538.807	6.78829e-05

## Sheet: B. Sens0vsSens0.6
Supplementary Table S3B. Transcriptome differences between sensitive 0 mM vs sensitive 0.6 mM cells
Gene Symbol	Fold Change	FDR

## Sheet: C. Res0vsRes0.6
Supplementary Table S3C. Transcriptome differences between resistant 0 mM vs resistant 0.6 mM cells
Gene Symbol	Fold Change	FDR

## Sheet: D. Res0vsRes7
Supplementary Table S3D. Transcriptome differences between resistant 0 mM vs resistant 7 mM cells
Gene Symbol	Fold Change	FDR
DUSP10	4.84912	2.33617e-18
ZNF93	4.68253	1.54925e-43
ATF3	4.5385	1.71658e-28
NR1D1	3.6617	1.11361e-45
MLF1IP	3.51534	3.89509e-64
CCT6P1	3.47165	3.74187e-54
CREB5	3.42024	3.89425e-22
SNHG12	3.15149	1.77385e-37
CCT6P3	3.0849	2.256e-38
NEXN	3.04026	1.57629e-17
GADD45A	2.75659	7.04152e-50
DTL	2.73152	2.61007e-37
E2F8	2.67641	7.88382e-32
KLF10	2.64409	5.84277e-39
PPP1R15A	2.63358	2.54835e-37
LOC388796	2.59347	5.12009e-22
SNHG1	2.58885	1.17996e-47
ZNF92	2.58699	4.24618e-43
SNHG15	2.57454	3.31064e-34
ZNF670	2.5187	1.11751e-17
ZNF829	2.50191	5.7665e-12
TNFAIP3	2.45967	8.34394e-11
E2F2	2.44239	1.31321e-23
FST	2.43741	6.11807e-25
ZNF695	2.42318	1.94423e-16
FAM111B	2.41682	3.37107e-30
IQCC	2.41183	4.66774e-11
HES4	2.401	5.33136e-09
ZNF473	2.39019	3.46351e-20
EXO1	2.36863	5.6846e-27
DDIT3	2.33268	3.06063e-13
NXPH3	2.32862	3.9998e-14
ZNF256	2.32795	1.29041e-13
NFKBIB	2.3187	4.8139e-25
ZNF57	2.27803	1.46664e-11
KLF4	2.27696	3.61461e-09
PSMC3IP	2.26382	1.9818e-19
RASSF1	2.25129	2.45944e-19
BRCA2	2.24754	5.53703e-28
NGFR	2.24157	4.11764e-11
C1orf51	2.23778	1.22103e-16
ZNF184	2.23516	9.10385e-17
PKMYT1	2.23333	4.16857e-21
LOC389765	2.22051	3.42302e-11
CIDECP	2.21693	1.30011e-17
C7orf63	2.21529	9.24459e-11
CDC6	2.2141	8.34654e-28
E2F7	2.20975	1.5284e-19
ZNF367	2.20826	8.73849e-31
UBXN11	2.19061	5.50439e-12
ZNF136	2.18936	5.80561e-14
BRIP1	2.18572	3.52817e-20
CDC25A	2.18258	5.63719e-23
AEN	2.178	4.29235e-30
LIF	2.17621	2.18035e-14
DUSP8	2.17432	2.26816e-13
USP36	2.16523	3.52905e-25
ZNF267	2.15749	4.56557e-19
MNS1	2.15183	1.20507e-22
ZNF684	2.15094	3.52506e-12
ZNF551	2.15057	3.44729e-09
ZNF253	2.14173	1.86971e-08
IL8	2.13792	1.56423e-13
ZNF295	2.13071	5.42604e-16
MYSM1	2.13026	1.77153e-15
CDKN1A	2.11885	1.19526e-20
ZNF416	2.10977	2.49425e-08
ARRDC4	2.10429	1.60393e-12
GFI1	2.09074	1.75627e-10
KIF24	2.08236	5.33086e-14
ESCO2	2.08135	9.89681e-16
CCNE2	2.08075	2.92909e-20
ZNF431	2.08029	8.42873e-12
SNHG11	2.08002	5.08392e-09
ZNF669	2.07908	1.4517e-10
IL11	2.07367	5.40373e-16
RHEBL1	2.06269	1.19248e-07
ZNF850	2.05701	3.87782e-09
ZNF26	2.05347	3.71473e-17
ZNF675	2.04337	3.569e-14
RAB32	2.04029	2.71625e-15
SLC3A2	2.03293	7.10052e-17
ZNF230	2.02957	1.28079e-10
FAM212B	2.01629	1.03995e-08
C1orf135	2.01406	3.94134e-14
ZNF595	2.0087	3.12176e-13
ZNF436	2.00772	5.23809e-14
ZNF273	1.99692	1.48163e-16
UHRF2	1.99248	7.86778e-21
LOC81691	1.99246	5.98659e-12
ZNF195	1.98676	2.7179e-15
ZNF304	1.98211	3.58235e-11
CCNL1	1.98197	8.40553e-18
FOSL1	1.9816	4.8437e-17
CDKN2AIP	1.97618	8.51596e-14
ZNF462	1.97581	1.4062e-09
TUFT1	1.96493	2.24931e-14
ZNF430	1.96325	8.22758e-11
LOC100507217	1.95757	7.46999e-16
POLR3C	1.95545	3.41258e-19
ZNF227	1.94394	9.01397e-16
BARD1	1.94104	2.79472e-08
ODC1	1.9392	1.24501e-22
ZNF85	1.93832	5.00234e-08
CLSPN	1.93776	2.307e-22
TXNL4B	1.9341	3.74463e-13
OASL	1.93186	5.07444e-10
ZNF678	1.93141	1.61246e-07
ORC1	1.92668	4.8437e-17
ZNF107	1.92442	3.28908e-20
ZC3H8	1.9239	2.0703e-15
PIGA	1.91026	1.57228e-10
THAP1	1.90301	1.56706e-19
ZSCAN12	1.89805	3.47098e-08
FANCA	1.88182	4.13655e-12
ZNF649	1.88169	6.16648e-08
SLC25A25	1.86555	1.79476e-15
SPHK1	1.86178	3.68579e-10
ZNF845	1.86133	5.04179e-10
BRCA1	1.85946	1.4325e-14
NFXL1	1.85944	6.94763e-07
LIN37	1.85881	1.31179e-07
USP37	1.85484	9.85501e-15
CDC42EP1	1.85428	3.31036e-11
ARHGAP29	1.85421	1.81767e-10
ZNF584	1.84839	4.82327e-11
SNHG7	1.8468	2.89391e-09
TRAIP	1.84577	4.22656e-10
SRFBP1	1.84357	1.82115e-11
RFWD3	1.83884	4.65788e-19
ZNF300	1.83316	1.09135e-09
RP9	1.83084	1.69069e-13
ZFP30	1.82364	3.3616e-08
HELLS	1.81781	9.10385e-17
C19orf48	1.8161	5.70104e-12
CASP8AP2	1.81492	2.00538e-14
KIAA0753	1.81443	1.69705e-10
PGM2L1	1.81211	3.12578e-10
UPP1	1.8086	1.83517e-12
ZNF180	1.8048	9.52238e-11
IL6	1.80478	2.96947e-11
ZNF165	1.80088	2.32093e-07
TRIM36	1.79769	4.53859e-06
ZNF317	1.79729	9.11089e-15
METTL21D	1.79677	3.94031e-06
FLCN	1.79664	1.14825e-11
CCDC66	1.79659	6.73471e-13
GPATCH2	1.79657	8.15804e-08
ZNF766	1.79125	1.87412e-09
FNIP1	1.78835	2.15669e-11
NAA16	1.7882	2.29402e-11
KCNMB3	1.78111	1.23059e-08
C5orf34	1.78081	1.32656e-08
C20orf72	1.77577	8.53104e-12
ZMYM5	1.77322	1.00375e-07
WDR62	1.77072	3.78017e-15
TET3	1.76925	1.8028e-10
ZNF326	1.76838	2.1506e-14
TIFA	1.76835	2.33932e-09
MCM10	1.76762	3.94104e-11
ZNF697	1.76735	1.82961e-05
ZNF408	1.76657	2.57855e-07
RHOB	1.75867	6.45413e-15
DDI2	1.75723	2.00425e-07
CDT1	1.75592	1.21603e-11
ZNF777	1.75509	8.22758e-11
TAF1D	1.75394	1.15051e-11
MED10	1.75345	7.34914e-12
RRM2	1.75239	8.25813e-16
LMCD1	1.75187	3.66154e-09
STX3	1.74818	8.30063e-14
NOC3L	1.74802	1.2558e-16
MITF	1.7465	1.79759e-09
ZNF420	1.7465	1.36521e-08
CEP152	1.74398	1.2093e-11
ATAD5	1.74195	1.51459e-10
DMRTA1	1.73952	6.5534e-06
ZNF394	1.73825	2.89162e-09
ZNF627	1.73668	3.3616e-08
GINS3	1.73596	9.21184e-14
HERC5	1.73586	1.67507e-08
ZNF14	1.73236	1.02699e-05
ZNF484	1.73207	2.77161e-05
SKA3	1.72809	7.92006e-07
ZNF211	1.72804	9.46139e-07
KIF1A	1.72798	4.99307e-05
CCDC76	1.72213	1.26066e-08
RELB	1.72151	1.62951e-08
ZNF426	1.72093	2.15438e-05
NR1D2	1.72008	8.45328e-15
CENPO	1.71335	3.99763e-11
ZNF280C	1.71277	5.47311e-12
RMI1	1.71215	6.18431e-11
ZNF615	1.71136	2.03036e-05
IQCB1	1.70467	1.02566e-12
ZNF525	1.70383	1.82478e-07
SNRNP48	1.70336	6.16524e-09
TRIM26	1.70239	4.86107e-11
XPA	1.69118	2.90108e-08
ZNF529	1.68994	8.23668e-09
ZNF133	1.68712	1.66264e-07
UTP23	1.68617	2.12817e-09
CHAF1A	1.68135	4.14348e-13
RIOK3	1.68026	5.36324e-14
ZBTB10	1.67986	1.36521e-08
PLEKHF2	1.67859	1.81326e-09
SLC43A3	1.67816	2.20219e-09
ZNF140	1.67774	5.13632e-08
LOC150776	1.67653	7.70784e-12
ZNF200	1.67646	3.14647e-08
DDX11	1.67605	3.94963e-08
ZNF3	1.67577	6.33585e-10
ZNFX1-AS1	1.67429	8.17298e-12
DIAPH3	1.67266	2.73317e-11
C14orf79	1.67066	3.59986e-06
FOSL2	1.67014	4.57765e-09
ATAD3B	1.66879	1.99247e-10
ANKLE1	1.66787	9.27721e-08
WDR90	1.66688	2.60006e-07
PPM1D	1.66647	8.39443e-13
WDHD1	1.66474	1.6723e-09
THAP10	1.66424	3.45718e-08
PPCDC	1.66417	8.13425e-06
FAM53C	1.66409	1.60393e-12
ATAD2	1.66076	2.96904e-11
EZH2	1.66053	8.52473e-14
TPPP	1.66048	2.72835e-05
TEF	1.65816	1.02118e-07
FAM54A	1.65778	9.8399e-08
ZNF141	1.6574	9.88249e-05
RNF43	1.65683	8.85656e-10
POLD3	1.65664	7.53846e-11
UAP1L1	1.65656	2.09113e-08
SHPRH	1.65245	3.11149e-07
ZNF134	1.65134	9.12936e-08
INTU	1.64962	1.64666e-07
MYBL1	1.64942	5.78754e-11
LINS	1.6483	2.60006e-07
GLRX2	1.64466	1.32638e-06
RFC2	1.64169	1.61636e-12
TIPIN	1.64013	1.77015e-08
MCM7	1.63691	1.39387e-11
RELT	1.63636	9.71371e-08
THUMPD2	1.63603	1.55492e-07
PALB2	1.63554	6.44088e-10
PTBP2	1.63051	2.87951e-07
ZNF607	1.62827	5.27422e-06
FAM158A	1.62824	6.43357e-06
KIF27	1.62742	0.000174044
GPR176	1.62728	1.45478e-06
TRPC1	1.62672	3.8576e-08
ZNF7	1.62513	7.10144e-10
MYBL2	1.62409	5.85383e-13
ZFAND2A	1.62245	1.02901e-05
PPP1R8	1.61995	5.70104e-12
MTUS1	1.6132	4.94705e-05
MCM8	1.61112	1.64672e-10
ZNF212	1.60827	4.2843e-07
XRCC3	1.60593	1.97026e-10
FBXO5	1.60559	3.64586e-08
ORC6	1.60546	5.60694e-10
KLHL25	1.60441	0.000149333
UHRF1	1.60315	7.76863e-12
ALKBH1	1.60044	2.56405e-06
MARVELD2	1.5975	6.62654e-05
MYNN	1.59694	1.0231e-11
ZNF16	1.59666	2.29872e-06
PER3	1.59311	6.32004e-09
CENPQ	1.59307	7.76863e-12
OTUD3	1.59149	1.06238e-06
PDRG1	1.58936	4.61253e-10
PVT1	1.58862	5.76642e-06
ZNHIT6	1.58836	5.27852e-09
RIMS2	1.58828	0.000188641
FSD1L	1.5882	5.52939e-06
UPF3B	1.58748	1.40595e-10
WRAP53	1.5853	8.50571e-06
TOE1	1.58283	2.31544e-09
CSPP1	1.58122	1.06596e-08
PRPF38B	1.57742	1.64536e-10
POLE2	1.57702	2.42271e-06
POLR3F	1.57549	1.55848e-07
CCP110	1.57548	2.16808e-09
CNOT4	1.57389	1.70911e-07
RNF25	1.56899	9.93238e-08
DBR1	1.56656	7.08084e-09
RFC3	1.56557	7.59166e-10
ZNF10	1.56209	2.83997e-05
XRCC2	1.55665	1.1704e-05
TOPORS	1.55386	4.42825e-10
ARID4A	1.55311	3.0283e-08
FEN1	1.55309	1.61586e-10
ZNF282	1.55233	1.24496e-07
PRIM1	1.54816	4.77836e-10
FNBP4	1.54632	1.36219e-10
C17orf104	1.54584	6.96872e-09
ZUFSP	1.54569	8.01599e-07
CDCA5	1.54303	1.16663e-10
CGN	1.54207	4.75007e-06
FAM184A	1.54111	2.72749e-05
TMEM55B	1.54071	1.5028e-09
GORAB	1.53984	6.62511e-05
TCOF1	1.53971	3.71747e-10
ZNF259	1.53852	3.80499e-09
ZNF260	1.53779	2.49425e-08
SREK1	1.5376	3.67235e-10
GDAP1	1.53681	6.96092e-07
EDC3	1.53458	3.22477e-10
GLS	1.52778	5.244e-08
EPB41L4B	1.52574	0.00021533
TRMT6	1.52253	3.38235e-07
ZNF193	1.51869	2.14142e-05
NKX3-1	1.51093	3.30313e-05
ZNF419	1.51016	4.34132e-05
ZNF451	1.508	4.55955e-09
KLF11	1.50417	6.0496e-09
BAZ1A	1.49901	3.67107e-09
ARL13B	1.49527	2.49425e-08
FAM216A	1.49452	2.23822e-05
DNAH14	1.48753	5.09413e-07
NOP56	1.48386	1.11068e-08
TRIT1	1.47636	1.24053e-07
PAWR	1.47572	1.09285e-06
CCNB1IP1	1.4704	1.72368e-08
RRP12	1.46394	5.04917e-08
NAF1	1.45949	0.00158033
CEP95	1.45605	1.1804e-07
METTL7A	-1.70301	3.94874e-08
GLRX	-1.72711	2.44195e-15
WNT5A	-1.72758	9.31783e-16
SEPT4	-1.7288	3.0334e-08
GM2A	-1.7337	1.94423e-16
JAK3	-1.7467	2.69692e-06
ALDH3B1	-1.7489	6.5286e-16
STEAP2	-1.75178	9.05523e-17
GAS6	-1.75243	1.27335e-15
RHOBTB3	-1.75654	5.55201e-16
ICK	-1.78157	1.25928e-09
DTX4	-1.79585	1.64944e-10
LHPP	-1.80323	2.65982e-10
HIST1H2BK	-1.82559	2.64292e-18
CTSB	-1.83929	2.0703e-15
LRP1	-1.84473	9.74948e-11
DAPK1	-1.84829	2.59473e-06
RAB3D	-1.85487	8.98446e-16
ENTPD2	-1.8554	1.8028e-10
IRX3	-1.86006	2.66816e-08
AQP3	-1.86099	7.82573e-08
HLA-DRA	-1.86414	1.19566e-15
SPON1	-1.87417	4.65788e-19
DKK3	-1.8851	1.83705e-12
TLCD2	-1.88953	2.17463e-09
S100A4	-1.89773	7.29398e-16
ITGB4	-1.93394	2.99791e-18
MUC1	-1.95268	9.00502e-17
CFI	-1.96651	1.23092e-21
PBX1	-1.96803	1.97285e-07
C1RL	-1.98561	9.14779e-18
MAOB	-1.989	3.87304e-09
HIST1H1C	-2.00124	1.18639e-17
SLC16A4	-2.00905	2.84306e-21
ST3GAL5	-2.02093	5.15275e-13
DDIT4	-2.05731	2.43655e-11
ECEL1	-2.06491	3.33614e-14
PTGDS	-2.07664	1.37151e-14
HLA-DRB1	-2.08454	7.58889e-09
SNTB1	-2.15377	2.31317e-13
CD14	-2.15868	5.21195e-10
PDIA3P	-2.16182	1.1594e-09
CYP24A1	-2.17534	5.02047e-18
TNFSF10	-2.2218	3.5629e-30
SYNE1	-2.22238	1.10029e-09
GPC3	-2.23127	3.05133e-12
NDRG1	-2.2728	1.17402e-10
SNCAIP	-2.33378	1.89967e-20
PRSS56	-2.38175	4.94545e-08
CCDC85A	-2.38399	4.35073e-12
SRGAP3	-2.4726	2.67573e-07
RARRES1	-2.63151	1.62695e-23
SPOCK1	-2.64605	1.27335e-15
PLXDC2	-2.67287	2.80487e-06
LOX	-2.86712	2.21695e-16
ID1	-2.90327	1.20507e-22
CP	-3.85976	5.24856e-12
S100A9	-3.93972	1.29822e-16
CSF3R	-4.06378	2.39624e-28
S100A8	-5.14884	1.17516e-10
