# Supplementary material for: DNA methylation and Transcriptome Changes Associated with Cisplatin Resistance in Ovarian Cancer
Source: Sci Rep. 2017 May 4;7:1469. doi: 10.1038/s41598-017-01624-4 (PMC5431431; doi:10.1038/s41598-017-01624-4)
Supplement: Supplementary file 5 — Table S4 [file 41598_2017_1624_MOESM5_ESM.xls]

## Sheet: Sheet1
Supplementary Table S4. DNA methylation changes with gene expression changes in the nearby genes.
CpG site	meDiff%	Closest Gene with gene expression change	Distance (bp)	Functional element1	Chromatin status1	Gene expression change	Fold change	Fdr
chr17:48703985-48703985	-40.119	ABCC3	(-8233)	CACNA1G exon	weak enhancer	ABCC3	3.65606	1.99747e-13
chr10:116162970-116162970	-43.2732	AFAP1L2	(+1274)	intron	promoter upstream TSS	AFAP1L2	5.28508	4.24725e-06
chr1:3377668-3377668	-73.8095	ARHGEF16	(+6679)	intron	enhancer acetylation	ARHGEF16	2.24787	0.00010254
chr1:3271645-3271645	-44.548	ARHGEF16	(-99345)	PRDM16 intron	active enhancer
chr1:2999086-2999086	-39.8749	ARHGEF16	(-371904)	PRDM16 intron	repressed polycomb
chr1:3291403-3291403	-37.2118	ARHGEF16	(-79587)	PRDM16 intron	repressed polycomb
chr1:3498694-3498694	-47.9557	ARHGEF16	(+127705)	MEGF6 intron	repressed polycomb
chr15:99122855-99122855	-40.2299	ARRDC4	(+618928)	intergenic	quisent/low	ARRDC4	1.94583	0.00439703
chr15:98937633-98937633	47.0202	ARRDC4	(+433706)	intergenic	quisent/low
chr22:19776213-19776213	-33.0159	C22orf29	(+66196)	intergenic	weak transcription	C22orf29	-2.87454	1.30909e-08
chr17:48628506-48628506	-73.6869	CACNA1G	(-10315)	SPATA20 exon	weak enhancer	CACNA1G	3.1023	0.000115524
chr17:48628401-48628401	-59.2857	CACNA1G	(-10420)	SPATA20 exon	weak enhancer
chr17:48628428-48628428	-54.4048	CACNA1G	(-10393)	SPATA20 exon	weak enhancer
chr17:48628451-48628451	-48.6111	CACNA1G	(-10370)	SPATA20 exon	weak enhancer
chr17:48628516-48628516	-31.2879	CACNA1G	(-10305)	SPATA20 exon	weak enhancer
chr17:48703985-48703985	-40.119	CACNA1G	(+65165)	CACNA1G exon	weak enhancer
chr1:20635156-20635156	-49.3254	CAMK2N1	(+177557)	VWA5B1 intron	quisent/low	CAMK2N1	4.39111	0.000246363
chr16:68778945-68778945	-75.5556	CDH1	(+7818)	CDH1 intron	DNAse only	CDH1	2.80863	0.000107119
chr22:18009991-18009991	-40.4961	CECR2	(+53365)	CECR2 intron	quisent/low	CECR2	-1.81896	0.00498718
chr5:146891186-146891186	-29.9711	DPYSL3	(-1568)	intergenic	quisent/low	DPYSL3	-35.4952	5.87345e-08
chr5:146783414-146783414	-67.9293	DPYSL3	(+106205)	DPYSL3 intron	active enhancer
chr5:146783441-146783441	-62.8788	DPYSL3	(+106178)	DPYSL3 intron	active enhancer
chr12:13530048-13530048	-53.6057	EMP1	(+180399)	LTR	quisent/low	EMP1	2.99229	0.00425975
chr12:14108489-14108489	-83.7542	EMP1	(+758840)	GRIN2B intron	quisent/low
chr14:100307033-100307033	-34.0657	EVL	(-224582)	EML1 intron	weak transcription	EVL	-1.90869	0.00195987
chr11:49763094-49763094	-56.627	FOLH1	(-532873)	LOC440040 intron/LTR	heterochromatin	FOLH1	-3.0517	5.60969e-05
chr11:49639301-49639301	-42.3077	FOLH1	(-409080)	LOC440040 intron/SINE	quisent/low
chr11:49455135-49455135	-65.6105	FOLH1	(-224914)	intergenic	quisent/low
chr11:65682138-65682138	-42.6441	FOSL1	(-14142)	intergenic	Transcription 5'	FOSL1	1.98344	0.00584128
chr9:100652116-100652116	-54.7994	FOXE1	(+36581)	intergenic	LTR	FOXE1	3.058	6.78829e-05
chr5:179920645-179920645	-66.2614	GFPT2	(-140259)	intergenic	Poised promoter	GFPT2	2.02675	0.0009365
chr5:179920658-179920658	-45.1383	GFPT2	(-140272)	intergenic	Poised promoter
chr5:179920642-179920642	-44.5833	GFPT2	(-140256)	intergenic	Poised promoter
chr17:72414921-72414921	-58.0829	GPRC5C	(-12131)	intergenic	quisent/low	GPRC5C	2.74111	0.000104564
chr17:72407764-72407764	36.5741	GPRC5C	(-19288)	intergenic	quisent/low
chr17:72436873-72436873	44.6429	GPRC5C	(+9822)	GPRC5C exon	Transcription 3'
chr3:11035483-11035483	-38.1798	HRH1	(-258902)	SLC6A1 intron	repressed polycomb	HRH1	2.12858	0.000529152
chr3:11072690-11072690	-33.9153	HRH1	(-221695)	SLC6A1 intron	quisent/low
chr3:11262138-11262138	37.3016	HRH1	(-32247)	HRH1 intron	weak transcription
chr17:14739918-14739918	-50.2496	HS3ST3B1	(+535519)	LTR	quisent/low	HS3ST3B1	-3.19713	3.21469e-05
chr3:10207369-10207369	-47.1935	IRAK2	(+821)	IRAK2 intron/SINE	poised promoter	IRAK2	3.91931	4.3e-08
chr19:50993127-50993127	34.458	JOSD2	(+21483)	intergenic	repressed polycomb	JOSD2	-1.69015	0.0367574
chr1:6195776-6195776	-44.6032	KCNAB2	(+89796)	CDH5 intron/SINE	quisent/low	KCNAB2	2.10012	0.000113677
chr2:26874464-26874464	-43.7902	KCNK3	(-41155)	LINE	active enhancer flank	KCNK3	-2.307	0.0568187
chr2:26872392-26872392	-27.9762	KCNK3	(-43227)	intergenic	quisent/low
chr2:26924224-26924224	-43.5287	KCNK3	(+8606)	KCNK3 intron	quisent/low
chr6:24566850-24566850	-33.9435	KIAA0319	(+79533)	KIAA0319 exon	quisent/low	KIAA0319	6.55209	1.10911e-12
chr1:109656207-109656207	-45.7376	KIAA1324	(-416)	C1orf194 intron	bivalent promoter	KIAA1324	3.63134	4.27042e-05
chr7:1584153-1584153	-53.8095	MAFK	(+13804)	TMEM184A exon	weak transcription	MAFK	3.47464	5.53295e-05
chr6:136929632-136929632	-63.2151	MAP7	(-82023)	MAPK3K5 intron/LINE	weak enhancer	MAP7	2.52138	2.01252e-06
chr6:136929626-136929626	-57.8139	MAP7	(-82017)	MAPK3K5 intron/LINE	DNAse only
chr6:136929595-136929595	-43.9327	MAP7	(-81986)	MAPK3K5 intron/LINE	weak enhancer
chr17:74927872-74927872	-33.1085	MGAT5B	(+59144)	MGAT5B intron/LINE	quisent/low	MGAT5B	-4.04802	2.84615e-05
chr10:25994701-25994701	-36.5242	MYO3A	(-228495)	intergenic	quisent/low	MYO3A	-107.584	9.81085e-08
chr15:96523017-96523017	-66.4133	NR2F2	(-350929)	LINE	quisent/low	NR2F2	-2.18397	0.000887952
chr15:96523014-96523014	-65.77	NR2F2	(-350932)	LINE	quisent/low
chr15:96450389-96450389	-46.3869	NR2F2	(-423557)	intergenic	quisent/low
chr15:97168620-97168620	-44.4444	NR2F2	(+294675)	intergenic	quisent/low
chr2:10444980-10444980	-69.127	ODC1	(+143650)	HPCAL1 intron	promoter downstream TSS	ODC1	2.04659	0.000194502
chr2:10445016-10445016	-64.4974	ODC1	(+143614)	HPCAL1 intron	promoter downstream TSS with DNAse
chr2:10444998-10444998	-56.4815	ODC1	(+143632)	HPCAL1 intron	promoter downstream TSS with DNAse
chr1:164500920-164500920	-46.1183	PBX1	(-27952)	intergenic	quisent/low	PBX1	-2.08652	0.00232652
chr1:165261628-165261628	-34.0893	PBX1	(+732757)	LMX1A intron	quisent/low
chr9:129037922-129037922	-58.9947	PBX3	(+528206)	LINE	weak enhancer	PBX3	-1.95061	0.00135217
chr9:128857609-128857609	-52.3737	PBX3	(+347893)	intergenic	quisent/low
chr17:54605401-54605401	-38.0708	PCTP	(+777062)	intergenic	quisent/low	PCTP	2.06749	0.000858813
chr2:41921017-41921017	-71.3753	PKDCC	(-354143)	intergenic	quisent/low	PKDCC	-4.35785	4.19022e-15
chr22:18924883-18924883	-33.8961	PRODH	(-818)	LINE	repressed polycomb	PRODH	-2.79284	0.000154273
chr9:78852962-78852962	-57.5549	RFK	(+156459)	PCSK5 intron	quisent/low	RFK	1.56119	0.0465983
chr21:36263663-36263663	-29.4444	RUNX1	(+157978)	RUNX1 intron	promoter upstream TSS	RUNX1	1.58313	0.0319718
chr21:37198426-37198426	-53.6282	RUNX1	(-776786)	intergenic	quisent/low
chr21:37188520-37188520	-32.7778	RUNX1	(-766880)	SINE	quisent/low
chr20:62369138-62369138	-41.9048	SLC2A4RG	(-2076)	LIME1 intron	weak enhancer	SLC2A4RG	-1.79261	0.00278906
chr17:70619385-70619385	-40.1097	SLC39A11	(+469442)	LINC00511 intron	repressed polycomb	SLC39A11	2.83525	5.48387e-07
chr17:70339545-70339545	39.6154	SLC39A11	(+749282)	intergenic	repressed polycomb
chr6:159912743-159912743	-31.0256	SOD2	(+201617)	intergenic	quisent/low	SOD2	4.58818	2.00811e-08
chr2:201124405-201124405	-41.5873	SPATS2L	(-46469)	RNA repeat	quisent/low	SPATS2L	1.8407	0.0010786
chr14:65289935-65289935	-40.641	SPTB	(-70)	intergenic	weak enhancer	SPTB	-2.62591	0.00593627
chr3:11951973-11951973	-54.2027	TIMP4	(+248878)	intergenic	quisent/low	TIMP4	2.53791	0.000476315
chr3:12003177-12003177	-44.7691	TIMP4	(+197674)	SINE	quisent/low
chr3:11955519-11955519	-28.1746	TIMP4	(+245332)	LINE	quisent/low
chr6:11329463-11329463	-40.4288	TMEM170B	(-209048)	NEDD9 intron	DNAse only	TMEM170B	-2.22925	0.000324728
chr11:129482299-129482299	-65.8333	TMEM45B	(-203415)	intergenic	quisent/low	TMEM45B	11.1262	1.62728e-06
chr11:129482266-129482266	-61.4815	TMEM45B	(-203448)	intergenic	quisent/low
chr19:18722184-18722184	-39.4058	TMEM59L	(+3945)	intergenic	repressed polycomb	TMEM59L	11.0908	2.62174e-13
chr14:103577084-103577084	-61.3468	TNFAIP2	(-12714)	intergenic	active enhancer	TNFAIP2	5.56546	2.77424e-08
chr20:51774742-51774742	-47.9487	TSHZ2	(+185797)	TSHZ2 intron/LINE	DNAse only	TSHZ2	-9.4421	5.98048e-06
chr20:52059299-52059299	-46.131	TSHZ2	(+470354)	TSHZ2 intron	quisent/low
chr20:51925008-51925008	-43.3664	TSHZ2	(+336063)	TSHZ2 intron	quisent/low
chr2:201124405-201124405	-41.5873	TYW5	(-303947)	RNA repeat	quisent/low	TYW5	1.91181	0.00513846
1Functional element and status in ovary based on Roadmap Epigenomics Project (http://egg2.wustl.edu/).
