# Supplementary material for: DNA methylation and Transcriptome Changes Associated with Cisplatin Resistance in Ovarian Cancer
Source: Sci Rep. 2017 May 4;7:1469. doi: 10.1038/s41598-017-01624-4 (PMC5431431; doi:10.1038/s41598-017-01624-4)
Supplement: Supplementary file 6 — Table S5 [file 41598_2017_1624_MOESM6_ESM.xls]

## Sheet: Sheet1
Supplementary Table S5. Expression differences of putative drug resistance genes in previous studies
GEO Code	Comparison	Platform	Probe ID	adj.P.Val	P.Value	t	B	logFC	FC	Gene Symbol	Gene Title	Comments
GSE15709	Sensitive (A2780) vs Resistant (A2780)	GPL570	221841_s_at	0.000109	1.01e-07	14.1	8.31511	2.92043	7.57072	KLF4	Kruppel like factor 4	Opposite pattern
GSE15709	Sensitive (A2780) vs Resistant (A2780)	GPL570	219863_at	0.0098	0.000167	5.96	1.14585	1.18648	2.27597	HERC5	HECT and RLD domain containing E3 ubiquitin protein ligase 5	Opposite pattern
GSE15709	Sensitive (A2780) vs Resistant (A2780)	GPL570	225283_at	0.0284	0.001	-4.66	-0.692638	-0.728216	-1.65659	ARRDC4	arrestin domain containing 4	Consistent
GSE15709	Sensitive (A2780) vs Resistant (A2780)	GPL570	204420_at	0.0585	0.00339	3.87	-1.94087	1.4995	2.82744	FOSL1	FOS like 1, AP-1 transcription factor subunit	Opposite pattern
	Sensitive (A2780) vs Resistant (A2780)		220266_s_at	0.137	0.0163	2.91	-3.52565	1.76511	3.39899	KLF4	Kruppel like factor 4
GSE15709	Sensitive (A2780) vs Resistant (A2780)	GPL570	211506_s_at	0.214	0.0386	-2.4	-4.37199	-1.61808	-3.06966	CXCL8 or IL8	C-X-C motif chemokine ligand 8 or interleukin 8	Consistent
GSE15709	Sensitive (A2780) vs Resistant (A2780)	GPL570	203217_s_at	0.239	0.0473	2.27	-4.56845	0.508228	1.4223	ST3GAL5	ST3 beta-galactoside alpha-2,3-sialyltransferase 5	Consistent
GSE15709	Sensitive (A2780) vs Resistant (A2780)	GPL570	232027_at	0.239	0.0473	2.27	-4.56839	1.81853	3.52722	SYNE1	spectrin repeat containing nuclear envelope protein 1	Consistent
GSE28648	Sensitive (A2780) vs Resistant (CP70)	GPL8490	203217_s_at	0.000322	6.46e-06	-11.3	4.22271	-1.29	-2.44528	ST3GAL5	ST3 beta-galactoside alpha-2,3-sialyltransferase 5	Consistent
GSE28648	Sensitive (A2780) vs Resistant (CP70)	GPL8490	232027_at	0.000639	1.71e-05	-9.85	3.14913	-1.7	-3.24901	SYNE1	spectrin repeat containing nuclear envelope protein 1	Consistent
GSE28648	Sensitive (A2780) vs Resistant (CP70)	GPL8490	205253_at	0.00797	0.000609	-5.72	-0.797642	-0.93	-1.90528	PBX1	PBX homeobox 1	Consistent
GSE28648	Sensitive (A2780) vs Resistant (CP70)	GPL8490	202859_x_at	0.0103	0.000883	5.38	-1.20601	0.844	1.79502	CXCL8 or IL8	C-X-C motif chemokine ligand 8 or interleukin 8	Consistent
GSE28648	Sensitive (A2780) vs Resistant (CP70)	GPL8490	219863_at	0.0431	0.00693	3.71	-3.44942	0.927	1.90132	HERC5	HECT and RLD domain containing E3 ubiquitin protein ligase 5	Consistent
GSE28648	Sensitive (A2780) vs Resistant (CP70)	GPL8490	204420_at	0.00903	0.000733	5.55	-1.00136	1.29	2.44528	FOSL1	FOS like 1, AP-1 transcription factor subunit	Consistent
GSE28648	Sensitive (A2780) vs Resistant (CP70)	GPL8490	225283_at	0.0109	0.000962	5.3	-1.30003	2.53	5.77572	ARRDC4	arrestin domain containing 4	Consistent
GSE28648	Sensitive (A2780) vs Resistant (CP70)	GPL8490	220266_s_at	0.0258	0.00334	4.26	-2.66077	0.889	1.85189	KLF4	Kruppel like factor 4	Consistent
GSE28648	Sensitive (A2780) vs Resistant (CP70)	GPL8490	221841_s_at	0.00427	0.000248	6.6	0.19164	3.86	14.5203	KLF4	Kruppel like factor 4	Consistent
GSE28648	Sensitive (A2780) vs Resistant (CP70)	GPL8490	205660_at	0.049	0.00833	3.58	-3.64737	0.745	1.67597	OASL	2'-5'-oligoadenylate synthetase like	Consistent
